# Supplementary material for: A Four-Gene Prognostic Signature Based on the TEAD4 Differential Expression Predicts Overall Survival and Immune Microenvironment Estimation in Lung Adenocarcinoma
Source: Front Pharmacol. 2022 May 4;13:874780. doi: 10.3389/fphar.2022.874780 (PMC9114646; doi:10.3389/fphar.2022.874780)
Supplement: Supplementary file 1 [file DataSheet15.xlsx]

## Sheet: Sheet1
gene	logFC	logCPM	PValue	FDR
CYP4B1	-0.714364	7.06347	1.99868e-25	2.80535e-21
FGB	0.872199	6.68066	5.8452e-25	4.10216e-21
CLDN6	0.91721	6.37463	7.62028e-19	1.52798e-15
CD207	-0.811256	6.54627	9.29247e-19	1.63036e-15
SCGB2A1	-0.882887	6.38467	5.79195e-18	7.39053e-15
MAGEA3	1.00714	6.21121	8.17573e-18	9.56288e-15
PEBP4	-0.648307	6.86181	1.05724e-17	1.14149e-14
ADH1B	-0.715172	6.67156	1.78962e-17	1.79423e-14
FOXM1	0.628062	6.84323	1.34822e-16	1.26157e-13
CPS1	0.806246	6.44224	2.37839e-16	2.08644e-13
AC008268.1	-0.85041	6.36439	2.79175e-16	2.305e-13
FCER1A	-0.725227	6.57084	5.53314e-16	4.31462e-13
PLA2G1B	-0.732939	6.54652	7.37339e-16	5.44699e-13
DMBT1	-0.587107	6.92942	1.01336e-15	7.11176e-13
CLDN18	-0.645182	6.74344	1.85238e-15	1.2381e-12
GGTLC1	-0.611728	6.7964	6.74835e-15	4.11825e-12
MIR3189	-0.719792	6.53052	7.30594e-15	4.27275e-12
CENPA	0.693553	6.55225	1.40473e-14	7.88673e-12
LRRC31	-0.850083	6.26038	3.92526e-14	2.04055e-11
MACROD2	-0.847391	6.24897	4.76078e-14	2.38651e-11
NEK2	0.605441	6.72225	9.13004e-14	4.41894e-11
SERPIND1	-0.742193	6.40295	2.23777e-13	9.23803e-11
DLGAP5	0.606582	6.68404	2.72136e-13	1.06103e-10
CD1A	-0.691918	6.48056	5.02592e-13	1.72058e-10
ATP13A4	-0.596529	6.68468	5.65235e-13	1.88896e-10
TROAP	0.633432	6.58581	6.48634e-13	2.11726e-10
DEPDC1	0.744683	6.35101	7.1368e-13	2.27664e-10
HJURP	0.608879	6.64782	7.30412e-13	2.27823e-10
CDKN3	0.583016	6.71585	8.46788e-13	2.58381e-10
NUF2	0.61714	6.61565	9.51935e-13	2.84284e-10
MCM10	0.748392	6.32821	1.0277e-12	3.00516e-10
MS4A8	-0.779907	6.29465	1.18598e-12	3.39724e-10
CD1E	-0.776451	6.2791	1.59159e-12	4.39867e-10
HABP2	-0.603718	6.65295	1.59826e-12	4.39867e-10
PBK	0.597608	6.65376	1.88252e-12	4.98549e-10
AC079630.4	-0.704809	6.38188	2.50166e-12	6.38425e-10
CDCA3	0.69332	6.4047	3.15183e-12	7.62744e-10
C20orf85	-0.638663	6.55168	3.74259e-12	8.75516e-10
EXO1	0.676709	6.43615	3.86635e-12	8.8964e-10
SKA1	0.697796	6.38708	4.32674e-12	9.79517e-10
HLF	-0.657412	6.46752	4.62124e-12	1.0135e-09
SHISA3	-0.653788	6.49103	5.56002e-12	1.16902e-09
TTK	0.669522	6.43416	7.61816e-12	1.54969e-09
SCTR	-0.582105	6.64254	8.13358e-12	1.59893e-09
KIF23	0.622057	6.53776	8.31591e-12	1.59893e-09
ENPP3	-0.716902	6.34306	8.62407e-12	1.63578e-09
CD1C	-0.617048	6.56259	9.03996e-12	1.6918e-09
FIGF	-0.737563	6.29255	9.55303e-12	1.76429e-09
SPINK5	-0.629832	6.51873	1.28695e-11	2.31586e-09
LHFPL3-AS2	-0.733141	6.29049	1.46296e-11	2.59061e-09
KIF18B	0.625746	6.50943	1.53634e-11	2.62977e-09
GKN2	-0.675933	6.39673	1.55618e-11	2.63163e-09
CKAP2L	0.669909	6.40344	1.79735e-11	2.96795e-09
RP11-259K15.2	-0.667605	6.39598	1.84703e-11	3.01452e-09
RP11-664D7.4	-0.637473	6.46913	2.30814e-11	3.59968e-09
NCAPG	0.606018	6.54213	2.46384e-11	3.80027e-09
OIP5	0.657456	6.41737	2.51663e-11	3.8395e-09
FAM64A	0.646924	6.43441	3.4592e-11	5.16525e-09
PTCSC3	-0.681981	6.35098	4.09448e-11	5.92475e-09
SKA3	0.629804	6.45633	4.72031e-11	6.62543e-09
IL37	-0.620867	6.48357	4.87994e-11	6.7064e-09
NR0B2	-0.657852	6.38718	7.12968e-11	9.53069e-09
RP11-295M3.4	-0.592992	6.55196	7.54109e-11	9.80062e-09
NEIL3	0.717785	6.25326	9.9973e-11	1.23711e-08
ASPM	0.652956	6.3804	1.28828e-10	1.51952e-08
CFAP221	-0.697212	6.2889	1.47269e-10	1.72255e-08
RASGRF1	-0.728658	6.22236	1.92314e-10	2.14232e-08
LY6K	0.673537	6.32422	2.66723e-10	2.90211e-08
SULT1C2	-0.642236	6.36314	4.7148e-10	4.97571e-08
KIF14	0.689548	6.2578	5.72768e-10	5.95509e-08
DEPDC1B	0.621368	6.39231	6.77286e-10	6.88869e-08
MYEOV	0.58935	6.4678	7.35529e-10	7.32842e-08
IGF2BP3	0.717346	6.19946	7.36183e-10	7.32842e-08
ZNF385B	-0.63072	6.34573	8.69156e-10	8.5311e-08
ESPL1	0.643308	6.3355	9.11267e-10	8.88233e-08
AUNIP	0.705517	6.20809	1.08103e-09	1.03927e-07
ORC1	0.582785	6.45418	1.11669e-09	1.06625e-07
SLC46A2	-0.657594	6.28659	1.15732e-09	1.09757e-07
C9orf24	-0.677092	6.26749	1.34436e-09	1.25796e-07
FAM81B	-0.701507	6.20617	1.7576e-09	1.58139e-07
CFTR	-0.63374	6.3291	1.78724e-09	1.59781e-07
ERN2	-0.590765	6.43229	2.33197e-09	2.03501e-07
ZBTB7C	-0.627101	6.33325	2.64829e-09	2.26655e-07
MYBPHL	-0.654596	6.27133	2.76598e-09	2.35293e-07
PRSS12	-0.602351	6.3793	3.51302e-09	2.91768e-07
SPATA18	-0.596474	6.37943	3.51302e-09	2.91768e-07
SGOL1	0.662377	6.2211	6.70446e-09	5.3166e-07
NPW	0.655887	6.23813	6.82642e-09	5.3829e-07
CHIA	-0.638538	6.25233	8.92712e-09	6.92072e-07
GLB1L3	-0.64743	6.23103	1.07036e-08	7.7842e-07
CDC25A	0.630683	6.25802	1.39883e-08	1.01206e-06
COLCA1	-0.595308	6.31429	2.37451e-08	1.63376e-06
CPB2	-0.616623	6.25825	2.88882e-08	1.94007e-06
C5orf49	-0.582339	6.33091	3.2546e-08	2.15479e-06
CX3CR1	-0.630389	6.22293	3.42669e-08	2.25807e-06
RSPO3	0.612289	6.24454	4.58414e-08	2.96511e-06
AADAC	-0.618166	6.23587	4.68242e-08	3.00891e-06
DDIAS	0.614234	6.23156	5.60514e-08	3.54386e-06
CLSPN	0.595443	6.26449	6.72431e-08	4.17621e-06
RP11-469H8.6	-0.622969	6.2028	9.19221e-08	5.56129e-06
CENPE	0.590892	6.25101	9.7018e-08	5.8444e-06
DIRAS3	-0.597795	6.23932	1.17472e-07	6.89892e-06
CENPI	0.592862	6.23646	1.32784e-07	7.60716e-06
C1orf194	-0.60959	6.22504	1.33522e-07	7.61835e-06
GINS4	0.582671	6.25089	1.55207e-07	8.67923e-06
TMEM190	-0.593737	6.25604	1.62752e-07	9.0292e-06

## Sheet: Sheet2
gene	logFC	logCPM	PValue	FDR
CYP4B1	-0.714364	7.06347	1.99868e-25	2.80535e-21
FGB	0.872199	6.68066	5.8452e-25	4.10216e-21
SCGB3A1	-0.517398	7.50172	7.65843e-21	3.58312e-17
PIGR	-0.498995	7.57889	1.02583e-20	3.59962e-17
C16orf89	-0.502152	7.49922	1.84161e-20	5.16978e-17
SFTPC	-0.518013	7.44791	5.01355e-20	1.17284e-16
CLDN6	0.91721	6.37463	7.62028e-19	1.52798e-15
CD207	-0.811256	6.54627	9.29247e-19	1.63036e-15
SCGB1A1	-0.520247	7.33582	3.48647e-18	5.43735e-15
PGC	-0.519147	7.3109	4.38198e-18	6.15054e-15
SCGB2A1	-0.882887	6.38467	5.79195e-18	7.39053e-15
MAGEA3	1.00714	6.21121	8.17573e-18	9.56288e-15
PEBP4	-0.648307	6.86181	1.05724e-17	1.14149e-14
ADH1B	-0.715172	6.67156	1.78962e-17	1.79423e-14
FOXM1	0.628062	6.84323	1.34822e-16	1.26157e-13
CPS1	0.806246	6.44224	2.37839e-16	2.08644e-13
AC008268.1	-0.85041	6.36439	2.79175e-16	2.305e-13
FCER1A	-0.725227	6.57084	5.53314e-16	4.31462e-13
PLA2G1B	-0.732939	6.54652	7.37339e-16	5.44699e-13
DMBT1	-0.587107	6.92942	1.01336e-15	7.11176e-13
CLDN18	-0.645182	6.74344	1.85238e-15	1.2381e-12
SCGB3A2	-0.424413	7.55835	3.59656e-15	2.29461e-12
GGTLC1	-0.611728	6.7964	6.74835e-15	4.11825e-12
MIR3189	-0.719792	6.53052	7.30594e-15	4.27275e-12
CENPA	0.693553	6.55225	1.40473e-14	7.88673e-12
SFTA1P	-0.506933	7.08805	2.57313e-14	1.3891e-11
LRRC31	-0.850083	6.26038	3.92526e-14	2.04055e-11
MACROD2	-0.847391	6.24897	4.76078e-14	2.38651e-11
NEK2	0.605441	6.72225	9.13004e-14	4.41894e-11
BIRC5	0.522752	6.98227	9.74974e-14	4.56158e-11
RP11-302F12.1	-0.577029	6.80173	1.37379e-13	6.22016e-11
ANLN	0.554634	6.86138	1.53212e-13	6.72025e-11
SFTPA1	-0.341294	7.91502	1.84177e-13	7.83367e-11
SERPIND1	-0.742193	6.40295	2.23777e-13	9.23803e-11
CEP55	0.55166	6.85594	2.36306e-13	9.47656e-11
DLGAP5	0.606582	6.68404	2.72136e-13	1.06103e-10
SFTPD	-0.382212	7.57865	2.91152e-13	1.10449e-10
TPX2	0.479407	7.10625	3.56228e-13	1.31579e-10
CACNA2D2	-0.562577	6.78787	4.57718e-13	1.64732e-10
MYBL2	0.466911	7.13694	4.93395e-13	1.72058e-10
CD1A	-0.691918	6.48056	5.02592e-13	1.72058e-10
ATP13A4	-0.596529	6.68468	5.65235e-13	1.88896e-10
TROAP	0.633432	6.58581	6.48634e-13	2.11726e-10
DEPDC1	0.744683	6.35101	7.1368e-13	2.27664e-10
HJURP	0.608879	6.64782	7.30412e-13	2.27823e-10
CDKN3	0.583016	6.71585	8.46788e-13	2.58381e-10
NUF2	0.61714	6.61565	9.51935e-13	2.84284e-10
MCM10	0.748392	6.32821	1.0277e-12	3.00516e-10
MS4A8	-0.779907	6.29465	1.18598e-12	3.39724e-10
CD1E	-0.776451	6.2791	1.59159e-12	4.39867e-10
HABP2	-0.603718	6.65295	1.59826e-12	4.39867e-10
FOLR1	-0.377452	7.52529	1.85618e-12	4.98549e-10
PBK	0.597608	6.65376	1.88252e-12	4.98549e-10
KIF2C	0.538542	6.81307	2.29353e-12	5.96148e-10
AC079630.4	-0.704809	6.38188	2.50166e-12	6.38425e-10
AQP5	-0.494146	6.99473	2.80546e-12	7.03169e-10
CDC20	0.450354	7.14522	2.8948e-12	7.12833e-10
CDCA3	0.69332	6.4047	3.15183e-12	7.62744e-10
AURKB	0.538257	6.80078	3.62092e-12	8.61411e-10
C20orf85	-0.638663	6.55168	3.74259e-12	8.75516e-10
EXO1	0.676709	6.43615	3.86635e-12	8.8964e-10
SKA1	0.697796	6.38708	4.32674e-12	9.79517e-10
MELK	0.562651	6.72124	4.40967e-12	9.82445e-10
HLF	-0.657412	6.46752	4.62124e-12	1.0135e-09
FAM83D	0.536525	6.79811	4.81724e-12	1.04023e-09
SHISA3	-0.653788	6.49103	5.56002e-12	1.16902e-09
VSIG2	-0.477851	6.99884	5.58023e-12	1.16902e-09
SFTPA2	-0.312489	7.95472	7.17426e-12	1.48085e-09
TTK	0.669522	6.43416	7.61816e-12	1.54969e-09
CTD-2510F5.4	0.534803	6.7879	7.89528e-12	1.58312e-09
SCTR	-0.582105	6.64254	8.13358e-12	1.59893e-09
C4BPA	-0.378194	7.4579	8.2242e-12	1.59893e-09
KIF23	0.622057	6.53776	8.31591e-12	1.59893e-09
ENPP3	-0.716902	6.34306	8.62407e-12	1.63578e-09
CD1C	-0.617048	6.56259	9.03996e-12	1.6918e-09
FIGF	-0.737563	6.29255	9.55303e-12	1.76429e-09
CDCA5	0.530711	6.78894	1.21774e-11	2.21976e-09
SPINK5	-0.629832	6.51873	1.28695e-11	2.31586e-09
LHFPL3-AS2	-0.733141	6.29049	1.46296e-11	2.59061e-09
FCGBP	-0.568923	6.67011	1.47655e-11	2.59061e-09
CDC6	0.565698	6.6725	1.51653e-11	2.6279e-09
KIF18B	0.625746	6.50943	1.53634e-11	2.62977e-09
GKN2	-0.675933	6.39673	1.55618e-11	2.63163e-09
NCAPH	0.563158	6.6754	1.65119e-11	2.75905e-09
CKAP2L	0.669909	6.40344	1.79735e-11	2.96795e-09
RP11-259K15.2	-0.667605	6.39598	1.84703e-11	3.01452e-09
ALOX15B	-0.444619	7.08438	2.02567e-11	3.26808e-09
RAD51AP1	0.570645	6.64184	2.10093e-11	3.35098e-09
NAPSA	-0.306029	7.88474	2.2702e-11	3.58029e-09
RP11-664D7.4	-0.637473	6.46913	2.30814e-11	3.59968e-09
NCAPG	0.606018	6.54213	2.46384e-11	3.80027e-09
OIP5	0.657456	6.41737	2.51663e-11	3.8395e-09
SLC26A9	-0.530142	6.76973	2.82216e-11	4.25933e-09
FAM64A	0.646924	6.43441	3.4592e-11	5.16525e-09
HSD17B6	-0.504454	6.83374	3.75473e-11	5.54751e-09
PRR11	0.551474	6.67502	3.80839e-11	5.56819e-09
PTCSC3	-0.681981	6.35098	4.09448e-11	5.92475e-09
C7	-0.454552	7.02527	4.20898e-11	6.01716e-09
FGA	0.498848	6.87845	4.24408e-11	6.01716e-09
SKA3	0.629804	6.45633	4.72031e-11	6.62543e-09
PLK1	0.515606	6.77515	4.81381e-11	6.68977e-09
IL37	-0.620867	6.48357	4.87994e-11	6.7064e-09
KIFC1	0.485486	6.88862	4.92134e-11	6.7064e-09
CCNA2	0.490042	6.86462	5.61837e-11	7.58263e-09
NR0B2	-0.657852	6.38718	7.12968e-11	9.53069e-09
ALPL	-0.39571	7.2571	7.3837e-11	9.76868e-09
BUB1	0.549055	6.65571	7.44691e-11	9.76868e-09
RP11-295M3.4	-0.592992	6.55196	7.54109e-11	9.80062e-09
UBE2C	0.390566	7.28123	7.7666e-11	1.00011e-08
NDC80	0.575513	6.57587	9.00257e-11	1.14873e-08
AGR3	-0.372809	7.36771	9.80084e-11	1.23711e-08
KIF4A	0.54142	6.67337	9.99512e-11	1.23711e-08
NEIL3	0.717785	6.25326	9.9973e-11	1.23711e-08
CDC45	0.558574	6.62262	1.00478e-10	1.23711e-08
LRRK2	-0.520976	6.72101	1.02693e-10	1.25339e-08
BUB1B	0.568626	6.59067	1.10647e-10	1.33882e-08
CYP2B7P	-0.403694	7.19552	1.15524e-10	1.38589e-08
CCNB2	0.481489	6.8672	1.22797e-10	1.46066e-08
ASPM	0.652956	6.3804	1.28828e-10	1.51952e-08
CFAP221	-0.697212	6.2889	1.47269e-10	1.72255e-08
ROS1	-0.47463	6.87477	1.54876e-10	1.79656e-08
LINC00342	-0.511699	6.75303	1.58178e-10	1.81983e-08
SUSD2	-0.404554	7.17839	1.64965e-10	1.88248e-08
AURKA	0.465026	6.90938	1.69378e-10	1.91725e-08
BMP3	-0.563457	6.59421	1.79071e-10	2.01075e-08
RASGRF1	-0.728658	6.22236	1.92314e-10	2.14232e-08
DSCC1	0.575555	6.54434	1.99137e-10	2.20086e-08
MFSD4	-0.486481	6.82127	2.35884e-10	2.58662e-08
LY6K	0.673537	6.32422	2.66723e-10	2.90211e-08
CTSE	-0.360921	7.42594	2.70165e-10	2.91695e-08
MKI67	0.491229	6.79023	3.13507e-10	3.35907e-08
FMO5	-0.458701	6.90318	3.94874e-10	4.19883e-08
SULT1C2	-0.642236	6.36314	4.7148e-10	4.97571e-08
H19	0.505028	6.74209	5.57714e-10	5.84185e-08
KIF14	0.689548	6.2578	5.72768e-10	5.95509e-08
INMT	-0.479746	6.79995	5.94959e-10	6.14032e-08
SLC22A3	-0.455174	6.89447	6.3661e-10	6.52224e-08
DEPDC1B	0.621368	6.39231	6.77286e-10	6.88869e-08
TEAD4	0.474097	6.81498	7.25319e-10	7.32416e-08
MYEOV	0.58935	6.4678	7.35529e-10	7.32842e-08
IGF2BP3	0.717346	6.19946	7.36183e-10	7.32842e-08
CAPN8	-0.405555	7.10817	7.88362e-10	7.79257e-08
ZNF385B	-0.63072	6.34573	8.69156e-10	8.5311e-08
ESPL1	0.643308	6.3355	9.11267e-10	8.88233e-08
CDK1	0.44028	6.93396	9.73569e-10	9.42415e-08
AUNIP	0.705517	6.20809	1.08103e-09	1.03927e-07
ORC1	0.582785	6.45418	1.11669e-09	1.06625e-07
SLC46A2	-0.657594	6.28659	1.15732e-09	1.09757e-07
PRAME	0.579993	6.46544	1.21155e-09	1.1413e-07
C9orf24	-0.677092	6.26749	1.34436e-09	1.25796e-07
CENPF	0.501066	6.68564	1.40368e-09	1.30319e-07
CYP4X1	-0.499997	6.68993	1.41126e-09	1.30319e-07
AZGP1	-0.428614	6.97907	1.51414e-09	1.38905e-07
HPGD	-0.409077	7.04343	1.6737e-09	1.52148e-07
TOP2A	0.382841	7.17822	1.68017e-09	1.52148e-07
FAM81B	-0.701507	6.20617	1.7576e-09	1.58139e-07
CFTR	-0.63374	6.3291	1.78724e-09	1.59781e-07
SFTPB	-0.24652	8.13956	1.98321e-09	1.76179e-07
RRM2	0.41465	6.99612	2.20883e-09	1.94988e-07
ERN2	-0.590765	6.43229	2.33197e-09	2.03501e-07
HHLA2	-0.579868	6.44169	2.33426e-09	2.03501e-07
ARHGAP11A	0.549988	6.52	2.40946e-09	2.0876e-07
KIF11	0.46668	6.77956	2.55726e-09	2.20207e-07
ZBTB7C	-0.627101	6.33325	2.64829e-09	2.26655e-07
MYBPHL	-0.654596	6.27133	2.76598e-09	2.35293e-07
TRIP13	0.458259	6.79143	3.30498e-09	2.7945e-07
MAD2L1	0.516802	6.59391	3.33972e-09	2.80697e-07
PRSS12	-0.602351	6.3793	3.51302e-09	2.91768e-07
SPATA18	-0.596474	6.37943	3.51302e-09	2.91768e-07
APOD	-0.388707	7.11253	3.68412e-09	3.04179e-07
FOSL1	0.484144	6.6885	4.11963e-09	3.38147e-07
CRYM	-0.499744	6.66594	4.46812e-09	3.64619e-07
NMU	0.519281	6.5895	5.87737e-09	4.76848e-07
CHIT1	-0.463093	6.76948	6.07677e-09	4.88062e-07
RAD51	0.558801	6.45827	6.08513e-09	4.88062e-07
GGT6	-0.515151	6.55319	6.67579e-09	5.3166e-07
SGOL1	0.662377	6.2211	6.70446e-09	5.3166e-07
NPW	0.655887	6.23813	6.82642e-09	5.3829e-07
PRC1	0.442975	6.81707	8.15417e-09	6.39396e-07
UCHL1	0.395496	7.04589	8.68613e-09	6.77325e-07
CHIA	-0.638538	6.25233	8.92712e-09	6.92072e-07
GTSE1	0.534681	6.49903	8.98621e-09	6.92072e-07
CLDN2	-0.501483	6.6186	9.02317e-09	6.92072e-07
CDCA8	0.418702	6.91213	9.16071e-09	6.98803e-07
CHRDL1	-0.49445	6.63089	9.24324e-09	7.01287e-07
KIF20A	0.462221	6.744	9.51527e-09	7.18044e-07
COL11A1	0.483015	6.66474	1.00893e-08	7.57292e-07
HAGLR	-0.421599	6.88875	1.02341e-08	7.63229e-07
PPP1R1B	-0.419627	6.90275	1.02772e-08	7.63229e-07
SAPCD2	0.476301	6.68342	1.04496e-08	7.71952e-07
DKK1	0.535591	6.48772	1.06084e-08	7.7842e-07
GINS1	0.4863	6.64399	1.06711e-08	7.7842e-07
GLB1L3	-0.64743	6.23103	1.07036e-08	7.7842e-07
CDC25A	0.630683	6.25802	1.39883e-08	1.01206e-06
CCNB1	0.363115	7.14927	1.59428e-08	1.14756e-06
SPC25	0.522396	6.5067	1.7014e-08	1.21494e-06
PI3	0.487671	6.61863	1.7052e-08	1.21494e-06
CXCL14	-0.352621	7.24796	1.80814e-08	1.28177e-06
CYP24A1	0.410711	6.91467	1.85783e-08	1.31038e-06
CHEK1	0.522476	6.50444	1.89069e-08	1.32689e-06
MAMDC2	-0.546999	6.42355	1.94352e-08	1.35718e-06
MMP28	-0.444688	6.77187	2.22981e-08	1.54939e-06
CCL17	-0.488731	6.59547	2.28599e-08	1.5806e-06
COLCA1	-0.595308	6.31429	2.37451e-08	1.63376e-06
FAM83A	0.361809	7.12677	2.45908e-08	1.68369e-06
HPGDS	-0.569987	6.36949	2.63124e-08	1.79282e-06
GGH	0.407365	6.89401	2.65104e-08	1.79759e-06
FOXA2	-0.400551	6.93158	2.85711e-08	1.928e-06
CPB2	-0.616623	6.25825	2.88882e-08	1.94007e-06
SCN7A	-0.577115	6.34372	2.94128e-08	1.9659e-06
SPAG5	0.42821	6.79625	3.16466e-08	2.10517e-06
C5orf49	-0.582339	6.33091	3.2546e-08	2.15479e-06
CX3CR1	-0.630389	6.22293	3.42669e-08	2.25807e-06
LINC00261	-0.549993	6.39836	3.73859e-08	2.4521e-06
PIFO	-0.488571	6.56957	3.77496e-08	2.45393e-06
CDT1	0.439525	6.74523	3.77635e-08	2.45393e-06
RSPO3	0.612289	6.24454	4.58414e-08	2.96511e-06
AADAC	-0.618166	6.23587	4.68242e-08	3.00891e-06
CXCL5	0.478242	6.59144	4.69473e-08	3.00891e-06
HMMR	0.465383	6.63165	5.06689e-08	3.23268e-06
CRTAC1	-0.435537	6.73583	5.57639e-08	3.54164e-06
DDIAS	0.614234	6.23156	5.60514e-08	3.54386e-06
HLA-DQB2	-0.326372	7.28884	6.01771e-08	3.78765e-06
RAD54L	0.54211	6.39356	6.12106e-08	3.8355e-06
ZNF750	-0.479874	6.57572	6.25037e-08	3.89912e-06
CLSPN	0.595443	6.26449	6.72431e-08	4.17621e-06
UCK2	0.444613	6.68074	6.80307e-08	4.20651e-06
UHRF1	0.481439	6.56103	6.84847e-08	4.21601e-06
PLA2G10	-0.491274	6.53558	6.91964e-08	4.24122e-06
CDCA2	0.576174	6.30703	7.29277e-08	4.45049e-06
NUSAP1	0.369411	7.01846	8.09375e-08	4.91792e-06
RP11-469H8.6	-0.622969	6.2028	9.19221e-08	5.56129e-06
CENPE	0.590892	6.25101	9.7018e-08	5.8444e-06
CTSV	0.574272	6.29343	1.0009e-07	6.00366e-06
SERPINB5	0.569624	6.29631	1.05963e-07	6.32891e-06
PARPBP	0.57546	6.2797	1.12079e-07	6.66584e-06
AGER	-0.342257	7.13066	1.13357e-07	6.71342e-06
KIAA1524	0.521667	6.41096	1.15229e-07	6.79559e-06
DIRAS3	-0.597795	6.23932	1.17472e-07	6.89892e-06
KRT81	0.574931	6.28661	1.18353e-07	6.92165e-06
RRAD	-0.363058	7.0383	1.21722e-07	7.08915e-06
TMEM100	-0.533236	6.38145	1.24975e-07	7.24855e-06
CDC25C	0.569988	6.29431	1.28503e-07	7.42252e-06
CASC9	0.579265	6.27324	1.31956e-07	7.59069e-06
CENPI	0.592862	6.23646	1.32784e-07	7.60716e-06
C1orf194	-0.60959	6.22504	1.33522e-07	7.61835e-06
KRT6A	0.460541	6.60812	1.36789e-07	7.77317e-06
KIF15	0.556083	6.31465	1.3756e-07	7.78542e-06
SPOCK1	0.556069	6.31566	1.4397e-07	8.11551e-06
KIAA0101	0.426135	6.72109	1.46667e-07	8.23449e-06
GINS4	0.582671	6.25089	1.55207e-07	8.67923e-06
SEC14L6	-0.556497	6.31649	1.60201e-07	8.92296e-06
TMEM190	-0.593737	6.25604	1.62752e-07	9.0292e-06
SELENBP1	-0.285721	7.47932	1.66951e-07	9.22567e-06
PKMYT1	0.496102	6.47171	1.69876e-07	9.35049e-06
VSIG1	-0.461981	6.59751	1.71626e-07	9.40995e-06
RNU6-418P	-0.512639	6.41825	1.87918e-07	1.02631e-05
FGL1	0.471664	6.55573	1.9179e-07	1.0434e-05
CTB-51J22.1	-0.473326	6.53553	1.95053e-07	1.05705e-05
AQP4	-0.378252	6.90783	2.44141e-07	1.31436e-05
TMEM163	-0.417746	6.70838	2.44406e-07	1.31436e-05
PLA2G4F	-0.51868	6.38356	2.46538e-07	1.32077e-05
SLC34A2	-0.233415	7.91659	2.49784e-07	1.33307e-05
ZWINT	0.339394	7.10369	2.60001e-07	1.38234e-05
MTFR2	0.538563	6.32569	2.88482e-07	1.52798e-05
GPC6	0.478439	6.48075	3.02953e-07	1.59859e-05
DUOX1	-0.437245	6.61807	3.04386e-07	1.60013e-05
HHIP-AS1	-0.546055	6.31648	3.13604e-07	1.64244e-05
ACKR1	-0.413903	6.72628	3.20422e-07	1.67191e-05
ARNTL2	0.428303	6.65684	3.22201e-07	1.67497e-05
NME5	-0.570533	6.25107	3.3239e-07	1.72156e-05
RSPH1	-0.508874	6.40027	3.515e-07	1.81329e-05
MIRLET7D	-0.492133	6.43564	3.52684e-07	1.81329e-05
DUOXA1	-0.454393	6.55495	3.55455e-07	1.82086e-05
HP	-0.422975	6.69374	3.67368e-07	1.87504e-05
ZMYND10	-0.548287	6.29885	3.72089e-07	1.89226e-05
TPSB2	-0.372728	6.90708	3.77244e-07	1.91155e-05
AC092071.1	-0.565257	6.25355	3.84543e-07	1.94153e-05
CXCL17	-0.241991	7.78728	4.05368e-07	2.03933e-05
STC1	0.390754	6.80953	4.11291e-07	2.06174e-05
GPR115	0.558818	6.25321	4.27331e-07	2.13453e-05
STK32A	-0.460202	6.52524	4.58808e-07	2.28363e-05
RCOR2	0.537431	6.31052	4.60603e-07	2.28446e-05
GREM1	0.449346	6.55877	4.67282e-07	2.30353e-05
HAS3	-0.39612	6.78229	4.6773e-07	2.30353e-05
MCM4	0.330432	7.10648	5.01995e-07	2.46364e-05
C17orf53	0.482712	6.44329	5.18599e-07	2.53147e-05
UBE2T	0.315603	7.18915	5.21083e-07	2.53147e-05
SLC22A31	-0.292875	7.33322	5.21227e-07	2.53147e-05
OLFM1	-0.533362	6.31505	5.54313e-07	2.68288e-05
CTD-2589M5.4	-0.505342	6.38912	6.02547e-07	2.90631e-05
CCDC170	-0.57832	6.21545	6.10122e-07	2.93276e-05
SHCBP1	0.464168	6.49821	6.15862e-07	2.95025e-05
PKP2	0.490196	6.40747	6.47358e-07	3.09058e-05
C1orf116	-0.285123	7.37836	6.56496e-07	3.12358e-05
RP11-876N24.3	-0.460013	6.51208	6.8482e-07	3.24734e-05
GIPR	-0.579388	6.20401	7.09132e-07	3.35131e-05
DTL	0.429853	6.60151	7.23651e-07	3.40844e-05
LYPD3	0.405935	6.68581	8.62971e-07	4.05106e-05
C9orf152	-0.366375	6.86356	8.82062e-07	4.11472e-05
PLK4	0.484297	6.41394	8.82395e-07	4.11472e-05
SLC15A2	-0.416716	6.64297	9.17663e-07	4.26501e-05
RACGAP1	0.354763	6.92931	9.24848e-07	4.28421e-05
S100B	-0.395288	6.75016	9.29792e-07	4.29295e-05
SLC16A1	0.419136	6.62726	9.71778e-07	4.47209e-05
COL12A1	0.357842	6.90752	9.99387e-07	4.58412e-05
SFTA3	-0.290556	7.29169	1.02532e-06	4.68777e-05
FAM3D	-0.523815	6.31734	1.05208e-06	4.79448e-05
STC2	0.454105	6.49768	1.06368e-06	4.83164e-05
RETN	-0.472782	6.44288	1.13719e-06	5.14891e-05
KCNJ15	-0.414536	6.64788	1.17148e-06	5.27508e-05
POLE2	0.471433	6.43796	1.17257e-06	5.27508e-05
ATAD2	0.362343	6.87227	1.19041e-06	5.33821e-05
DNMT3B	0.526893	6.28034	1.22497e-06	5.47572e-05
SPTLC3	-0.495253	6.36842	1.26863e-06	5.65287e-05
COCH	0.537693	6.25589	1.30944e-06	5.81623e-05
CCT8P1	-0.422485	6.59945	1.33735e-06	5.92147e-05
ENTPD3	-0.402349	6.67503	1.41158e-06	6.23048e-05
UCN3	-0.543828	6.23553	1.45938e-06	6.42126e-05
SLC16A11	-0.561947	6.19642	1.52197e-06	6.67574e-05
PSAT1	0.326584	7.03316	1.53072e-06	6.69321e-05
GJB1	-0.385296	6.7428	1.54573e-06	6.73786e-05
ORC6	0.483297	6.3755	1.5601e-06	6.77944e-05
SNX30	-0.365095	6.82167	1.56531e-06	6.78108e-05
PRODH	-0.430978	6.55378	1.57963e-06	6.82204e-05
TEKT2	-0.533448	6.25487	1.59157e-06	6.85255e-05
HOXD1	-0.516402	6.29085	1.68975e-06	7.25302e-05
HOPX	-0.278283	7.34048	1.72038e-06	7.36198e-05
UBE2S	0.355504	6.86984	1.7697e-06	7.53748e-05
HOXB9	0.544846	6.21933	1.77214e-06	7.53748e-05
SPC24	0.421716	6.56398	1.99152e-06	8.44502e-05
HLA-DQB1-AS1	-0.406097	6.6357	2.03648e-06	8.60964e-05
RNU6-403P	-0.37229	6.77961	2.06665e-06	8.71097e-05
HNRNPA1P27	-0.471662	6.40163	2.07753e-06	8.7306e-05
RP3-340N1.2	-0.444216	6.50841	2.14592e-06	8.9911e-05
ZDHHC11B	-0.509462	6.30402	2.23911e-06	9.35361e-05
PIP	-0.508013	6.31126	2.30572e-06	9.60331e-05
FAM83A-AS1	0.461646	6.41688	2.41164e-06	0.000100147
CENPW	0.335519	6.95344	2.46335e-06	0.000101993
SHH	-0.536168	6.22554	2.54277e-06	0.000104835
CALCA	0.487254	6.34721	2.54693e-06	0.000104835
RP11-284N8.3	-0.429734	6.52851	2.62952e-06	0.000107918
E2F1	0.330459	6.96389	2.76686e-06	0.000113224
LGALS4	-0.454424	6.43711	2.78445e-06	0.000113455
CD164L2	-0.487428	6.34068	2.78868e-06	0.000113455
IRX2	-0.360655	6.80201	2.81632e-06	0.000114248
SGOL2	0.474197	6.36896	2.90823e-06	0.000117637
PTPN13	-0.358722	6.81881	2.96726e-06	0.00011968
KCNMB4	0.43211	6.4996	3.06279e-06	0.000123178
TK1	0.268983	7.37144	3.13653e-06	0.000125784
CENPN	0.412139	6.57277	3.17645e-06	0.000127022
CDKL2	-0.436958	6.48113	3.23287e-06	0.000128911
GPR116	-0.271853	7.33183	3.31852e-06	0.000131655
CABYR	0.450489	6.44844	3.32045e-06	0.000131655
XRCC2	0.501844	6.27978	3.36509e-06	0.000133049
KPNA2	0.264061	7.40409	3.37835e-06	0.000133198
SPHK1	0.401411	6.60768	3.39628e-06	0.00013353
ADH1C	-0.427108	6.53452	3.51024e-06	0.000137625
MAOB	-0.356342	6.8054	3.75145e-06	0.000146672
CCNE1	0.408057	6.56451	3.79112e-06	0.000147514
STRIP2	0.488627	6.3131	3.79399e-06	0.000147514
CENPU	0.360945	6.7803	3.92996e-06	0.000152378
CHI3L2	-0.388855	6.65606	3.96575e-06	0.000153342
KIF18A	0.486514	6.327	4.05912e-06	0.000156522
FDCSP	-0.392779	6.66362	4.38535e-06	0.000168638
RECQL4	0.355087	6.80007	4.39753e-06	0.000168644
ABI3BP	-0.439362	6.45316	4.47925e-06	0.00017131
E2F8	0.458904	6.39406	4.51709e-06	0.000172288
NAPSB	-0.338447	6.89763	4.6021e-06	0.000174617
ECT2	0.32194	6.98441	4.60304e-06	0.000174617
BNIPL	-0.400133	6.58897	4.6191e-06	0.000174754
CTSH	-0.237282	7.6063	4.84215e-06	0.0001827
CPAMD8	-0.434174	6.45881	5.02157e-06	0.000188962
FABP6	-0.427098	6.49677	5.09971e-06	0.000191215
MMP12	0.320759	6.99578	5.10871e-06	0.000191215
KIF20B	0.436613	6.4535	5.33223e-06	0.000199051
ABCA3	-0.272466	7.27557	5.36373e-06	0.000199696
CTD-2245E15.3	-0.393571	6.6208	5.37891e-06	0.000199731
CTD-2227E11.1	-0.505925	6.26128	5.42771e-06	0.000201011
AC019117.2	-0.360983	6.75841	5.5714e-06	0.00020579
NEIL1	-0.433782	6.46497	5.61683e-06	0.000206923
CYSLTR1	-0.504122	6.25382	5.78274e-06	0.000212478
CDHR3	-0.531973	6.19561	5.85174e-06	0.000214452
GINS2	0.38871	6.62424	5.95189e-06	0.000217554
CCNE2	0.514734	6.22896	6.03011e-06	0.000219841
MIR4697HG	-0.523425	6.20543	6.52081e-06	0.000237114
DNA2	0.453044	6.38405	6.56262e-06	0.000237496
ABO	-0.355612	6.75915	6.56516e-06	0.000237496
PAEP	0.346564	6.80538	6.67614e-06	0.00024089
PLLP	-0.390779	6.59832	7.52156e-06	0.000270699
CXCL8	0.285179	7.15354	7.96252e-06	0.000285836
AC090181.1	-0.413956	6.49479	9.05788e-06	0.000324328
CAPN9	-0.423466	6.45642	9.12063e-06	0.000325743
KNSTRN	0.362316	6.71956	9.31295e-06	0.000331768
IQGAP3	0.360693	6.71145	9.37306e-06	0.000333064
GNG7	-0.446384	6.3884	9.75591e-06	0.000345793
CGNL1	-0.364237	6.69061	9.87176e-06	0.000349018
TPPP3	-0.301946	7.03781	1.0224e-05	0.000360563
C4B	-0.411868	6.50233	1.02702e-05	0.000361217
S100P	0.245127	7.48915	1.0294e-05	0.000361217
MFAP5	0.496943	6.22167	1.04263e-05	0.000364948
RP11-462G2.1	-0.386233	6.60288	1.04983e-05	0.000366552
SLC7A5	0.263629	7.28815	1.05338e-05	0.000366878
FANCI	0.365536	6.6802	1.08415e-05	0.000376662
WDHD1	0.406379	6.51084	1.09715e-05	0.000379277
B3GNT8	-0.311736	6.95481	1.09762e-05	0.000379277
EME1	0.481132	6.26967	1.09978e-05	0.000379277
C5orf38	-0.385661	6.56615	1.11416e-05	0.000383294
KLK12	0.468007	6.31655	1.12e-05	0.000384361
IL33	-0.332845	6.83942	1.1268e-05	0.000385751
MS4A1	-0.445567	6.39882	1.13008e-05	0.000385932
HMGA1	0.218118	7.70128	1.14003e-05	0.000388386
PFN2	0.263622	7.28633	1.14334e-05	0.000388569
CENPK	0.459137	6.3262	1.20819e-05	0.000409616
COL4A3	-0.42591	6.43334	1.24118e-05	0.000418825
FAM183A	-0.416361	6.4726	1.24132e-05	0.000418825
BEX2	-0.312176	6.94753	1.26235e-05	0.0004249
AOC1	-0.352199	6.72615	1.2887e-05	0.000432732
MCEMP1	-0.386152	6.57607	1.30021e-05	0.000435554
RAP1GAP	-0.287651	7.09718	1.32434e-05	0.000442582
ABCC6	-0.397094	6.51794	1.34037e-05	0.000446875
CACHD1	-0.386965	6.5602	1.3481e-05	0.000448387
ADAMTS4	0.42606	6.40717	1.3772e-05	0.000456982
APOH	-0.406559	6.48457	1.41891e-05	0.000469712
LINC00665	0.398572	6.52829	1.43654e-05	0.00047443
CCL19	-0.269988	7.23421	1.49573e-05	0.000492818
KLF15	-0.412882	6.45363	1.54285e-05	0.000507152
ADRA2A	-0.400298	6.50839	1.55078e-05	0.00050857
DNALI1	-0.333568	6.81541	1.56048e-05	0.000510556
POLR3G	0.502117	6.19446	1.60184e-05	0.000522871
PCP4L1	-0.311764	6.92386	1.63328e-05	0.000531117
ZMAT1	-0.45214	6.31848	1.63467e-05	0.000531117
AC090616.2	-0.489641	6.22582	1.66472e-05	0.000539629
MMP1	0.270928	7.19765	1.78571e-05	0.000577517
MIR429	-0.402237	6.49131	1.88487e-05	0.000608184
ASF1B	0.303918	6.9462	1.96825e-05	0.000633528
ADAM12	0.401637	6.47492	1.97244e-05	0.000633528
TLR2	-0.293705	7.01835	2.00361e-05	0.000642071
NKX2-1	-0.232684	7.47356	2.01638e-05	0.00064469
NCAPG2	0.345474	6.71885	2.02285e-05	0.000645289
AMICA1	-0.39057	6.52862	2.09022e-05	0.000665269
PRR29	-0.448092	6.32163	2.11826e-05	0.000672669
PRDM16	-0.470994	6.26178	2.16801e-05	0.000686913
NDNF	-0.274228	7.12564	2.18617e-05	0.000691105
POC1A	0.341661	6.72415	2.19152e-05	0.000691239
FGG	0.275279	7.18819	2.20436e-05	0.000692316
KLHDC7A	-0.41933	6.41716	2.2048e-05	0.000692316
MTHFD2	0.265297	7.20066	2.23402e-05	0.000699928
BLM	0.461943	6.27719	2.25662e-05	0.000705432
GPR110	-0.360249	6.65016	2.28553e-05	0.000712883
CENPM	0.339361	6.73997	2.30316e-05	0.000715569
FLNC	0.416384	6.40784	2.30434e-05	0.000715569
HLA-DOB	-0.347312	6.70312	2.32229e-05	0.000719551
TYMS	0.294832	6.99652	2.36236e-05	0.000730356
MFAP4	-0.24337	7.38107	2.44918e-05	0.000755531
GCLC	0.301301	6.94533	2.47625e-05	0.000762207
HORMAD1	0.46256	6.26817	2.52146e-05	0.000774425
PTGDS	-0.256703	7.26716	2.54e-05	0.000778416
LRFN4	0.325467	6.79685	2.65848e-05	0.000812952
CDCA4	0.299528	6.94397	2.72615e-05	0.000831833
FAM166B	-0.490303	6.20676	2.89664e-05	0.000881935
STIL	0.419937	6.37989	2.90411e-05	0.000882296
E2F2	0.459373	6.26197	3.00392e-05	0.000910648
ESYT3	-0.427947	6.35378	3.07421e-05	0.000929949
RP5-1171I10.5	-0.477657	6.22299	3.13909e-05	0.000945504
HLA-DOA	-0.2692	7.14166	3.13911e-05	0.000945504
RP11-344B5.2	-0.385818	6.50404	3.15168e-05	0.000947259
UBXN10	-0.352444	6.65412	3.23606e-05	0.000970542
PHYHD1	-0.326568	6.76077	3.26948e-05	0.00097708
VIPR1	-0.410933	6.39966	3.27178e-05	0.00097708
CYFIP2	-0.334311	6.73204	3.35386e-05	0.000999466
ZNF204P	-0.33798	6.71203	3.40028e-05	0.00101115
OSR2	0.429149	6.33552	3.44574e-05	0.0010225
HILPDA	0.282438	7.04506	3.45789e-05	0.00102264
CD22	-0.455217	6.27925	3.46077e-05	0.00102264
C16orf59	0.394373	6.4617	3.63843e-05	0.00107288
KIAA1324	-0.307394	6.8628	3.66589e-05	0.00107871
BRCA1	0.409269	6.39699	3.73255e-05	0.00109603
ADHFE1	-0.471416	6.21109	3.85829e-05	0.00113058
ADRB2	-0.447205	6.29689	4.01105e-05	0.0011729
ITGB2-AS1	-0.410156	6.40562	4.10198e-05	0.00119699
NCAPD2	0.266571	7.1327	4.15547e-05	0.00121009
ETV1	-0.343082	6.65447	4.23293e-05	0.00123009
FST	0.419384	6.36411	4.27226e-05	0.00123895
SYNPR-AS1	-0.435179	6.29991	4.3897e-05	0.00127039
TMPRSS2	-0.259885	7.15527	4.44837e-05	0.00128472
KCNA3	-0.43234	6.31494	4.46441e-05	0.0012867
COL21A1	-0.442725	6.28388	4.48222e-05	0.00128919
RHOV	0.282865	6.98784	4.73557e-05	0.00135927
CBX7	-0.34598	6.63528	4.90881e-05	0.00140612
TCF21	-0.467832	6.21377	4.92754e-05	0.00140861
AGMAT	0.438081	6.28056	4.9601e-05	0.00141504
SRXN1	0.456023	6.246	5.04301e-05	0.00143577
RNASE1	-0.183301	7.92067	5.1256e-05	0.00145633
CPA3	-0.282239	6.9969	5.28275e-05	0.00149795
CLEC3B	-0.305937	6.83663	5.36509e-05	0.00151823
BARX1	0.386886	6.46119	5.51903e-05	0.00155678
MARCO	-0.255135	7.18875	5.52348e-05	0.00155678
CKS1B	0.266804	7.08882	5.74203e-05	0.00161513
AC093850.2	0.387188	6.44005	5.85494e-05	0.00164032
MND1	0.386955	6.43972	5.85494e-05	0.00164032
ST3GAL5	-0.262429	7.11196	5.89576e-05	0.00164846
PSRC1	0.364701	6.53454	5.96522e-05	0.00166457
AC017060.1	-0.34446	6.62918	5.98216e-05	0.00166598
HELLS	0.420691	6.31732	6.1082e-05	0.00169772
PHACTR1	-0.444362	6.24767	6.18181e-05	0.00171478
ADM	0.296475	6.86672	6.22516e-05	0.0017234
ZNF367	0.408899	6.36607	6.39172e-05	0.00176603
COLEC12	-0.31577	6.76765	6.48423e-05	0.00178807
NR3C2	-0.373403	6.48247	6.68649e-05	0.00184023
CEACAM6	-0.176764	7.97335	6.74654e-05	0.00185312
DBF4	0.348612	6.59385	6.93082e-05	0.00190002
WFDC2	-0.184155	7.86181	7.03379e-05	0.00192263
RP11-295G20.2	0.303112	6.81869	7.0407e-05	0.00192263
LGALS2	-0.349145	6.60111	7.3354e-05	0.00199922
C4A	-0.383246	6.44805	7.55771e-05	0.00205581
CLIC6	-0.23422	7.31975	7.58872e-05	0.00205895
GDF15	-0.230352	7.35551	7.59858e-05	0.00205895
FAM184A	-0.429077	6.27404	7.81679e-05	0.00211085
SLPI	-0.177331	7.93716	7.82018e-05	0.00211085
CIITA	-0.338328	6.6427	7.88005e-05	0.00212293
MCM2	0.267135	7.04714	7.93641e-05	0.00213401
CR2	-0.406068	6.3539	8.12339e-05	0.00218011
AQP1	-0.205088	7.59861	8.16055e-05	0.00218591
SCNN1B	-0.262204	7.07337	8.28788e-05	0.00221579
CHI3L1	-0.228758	7.3631	8.31208e-05	0.00221803
RPL39L	0.262781	7.07527	8.38459e-05	0.00223254
CCL8	0.359182	6.52839	8.39826e-05	0.00223254
VILL	-0.371018	6.47712	8.42275e-05	0.00223482
HLA-DQB1	-0.210979	7.53698	8.53081e-05	0.00225698
SV2A	0.424807	6.29422	8.53846e-05	0.00225698
PTHLH	0.434873	6.25635	8.69164e-05	0.00229316
MIR3677	-0.43775	6.26002	8.75699e-05	0.00230606
RAC3	0.279615	6.95552	9.12886e-05	0.00239949
RP11-750B16.1	-0.363369	6.53189	9.14858e-05	0.00240018
LTF	-0.266848	7.06705	9.17944e-05	0.00240378
PNMA2	-0.314891	6.72142	9.22961e-05	0.00241242
PRIM1	0.329724	6.65728	9.26961e-05	0.00241837
MAP6	-0.457306	6.19664	9.45264e-05	0.00246154
NFIX	-0.262748	7.05763	9.51192e-05	0.0024724
PARP15	-0.426434	6.2777	9.71183e-05	0.00251969
PPIL6	-0.450962	6.19912	9.77269e-05	0.0025308
SLC2A1	0.228787	7.33897	9.89707e-05	0.00255829
MS4A15	-0.356928	6.52915	0.000100195	0.00258518
TBC1D31	0.452154	6.20062	0.000100913	0.00259541
WDR76	0.354018	6.53236	0.000100961	0.00259541
TNFAIP6	0.337939	6.59294	0.000102729	0.00263602
LOXL2	0.274653	6.94518	0.00010298	0.00263763
MLPH	-0.23265	7.29255	0.000103557	0.00264758
TONSL	0.337535	6.61012	0.000106292	0.00271258
HLA-DRB5	-0.182991	7.82772	0.000106695	0.00271793
RAB7B	-0.298911	6.80334	0.000107556	0.00273489
SPN	-0.343608	6.57946	0.000109373	0.00277607
MUC15	-0.32077	6.65988	0.000111156	0.00281621
TSPAN8	-0.258907	7.09632	0.000113024	0.00285839
RP11-1055B8.4	-0.420745	6.27558	0.000113673	0.00286962
SFTA2	-0.183947	7.7805	0.00011558	0.00291253
ECE2	0.377349	6.42207	0.000117754	0.00296201
CMB9-22P13.1	0.352102	6.53351	0.00011895	0.00298674
FAM107A	-0.394019	6.34646	0.000120611	0.00302302
PLA2G12B	-0.397676	6.31766	0.000121716	0.0030453
TPSD1	-0.442454	6.2129	0.000122498	0.00305941
TRIB3	0.262639	7.02559	0.000123216	0.00307186
SERPINA1	-0.187175	7.7433	0.000123663	0.00307754
PLEKHH2	-0.383119	6.40855	0.00012669	0.0031446
RP11-320N7.2	-0.428292	6.23032	0.000126806	0.0031446
TPSAB1	-0.279015	6.92312	0.000127315	0.00315166
FCN1	-0.370751	6.44272	0.000128439	0.00317389
MALL	-0.281106	6.88975	0.000128943	0.00318074
CDC7	0.342157	6.56805	0.000130877	0.00322279
FMO4	-0.376531	6.40981	0.000132369	0.00325383
TMEM63C	-0.410699	6.31012	0.000135708	0.00333007
GLOD5	-0.424581	6.25098	0.000137329	0.00336395
RP3-512B11.3	0.401688	6.32768	0.000137575	0.00336412
CBX2	0.346578	6.5233	0.000138808	0.00338837
TPPP	-0.343721	6.54136	0.000139418	0.00339735
SLC44A4	-0.214653	7.41506	0.000141824	0.00344999
RP3-342P20.2	-0.420685	6.24514	0.00014345	0.0034835
LMNB1	0.250945	7.09836	0.000148193	0.00359246
NETO2	0.323328	6.62999	0.000150302	0.00363731
CTHRC1	0.214769	7.39512	0.000151967	0.00367128
CLGN	0.417434	6.25223	0.000154732	0.0037264
RP11-480I12.5	0.376731	6.40893	0.000155022	0.0037264
FAM111B	0.340073	6.55962	0.000155045	0.0037264
ATP8A1	-0.308882	6.70572	0.000160755	0.00385702
TIMELESS	0.268661	6.95344	0.00016578	0.00397079
ELN	-0.247835	7.09906	0.000166112	0.00397197
NDRG2	-0.295887	6.76727	0.000166567	0.00397607
DES	-0.334902	6.5826	0.000169357	0.00403583
MAP1LC3C	-0.405962	6.30209	0.000169767	0.00403872
ABCA4	-0.407822	6.2984	0.000171053	0.00406243
HLA-DQA1	-0.215672	7.39528	0.00017338	0.00411075
RAB37	-0.396429	6.32678	0.000174302	0.00412564
TNXB	-0.423607	6.2372	0.000175635	0.0041502
SLC25A27	-0.43302	6.20437	0.000177153	0.00417013
TMEM27	-0.34412	6.50197	0.000177423	0.00417013
CX3CL1	-0.248822	7.08458	0.000177453	0.00417013
C4orf19	-0.362983	6.43304	0.000177667	0.00417013
RP13-104F24.2	-0.361263	6.44631	0.00017879	0.00418947
TNNT1	0.298384	6.74869	0.000179149	0.00419089
VPS9D1-AS1	0.344558	6.52382	0.000182178	0.00425467
DDO	-0.422479	6.23921	0.000185937	0.00433523
IGHV1-45	-0.317183	6.67689	0.000186288	0.00433621
KNDC1	-0.414279	6.25052	0.000187985	0.00436846
AKR1C2	0.285959	6.82414	0.000190623	0.00442246
APOBEC3B	0.318537	6.63101	0.000193154	0.00447378
BCL2L15	-0.339235	6.53408	0.000196176	0.00453628
FAM189A2	-0.343853	6.50202	0.000197992	0.00457074
SORBS2	-0.355334	6.45346	0.000201062	0.00462738
EFCC1	-0.405811	6.27897	0.000201104	0.00462738
CCNF	0.32249	6.60017	0.000207114	0.00475786
SDPR	-0.254454	7.02271	0.000208436	0.00477997
FKBP10	0.216336	7.34023	0.000208758	0.00477997
CT83	0.336299	6.53885	0.00020916	0.00478138
KYNU	0.398363	6.27978	0.000211159	0.00481468
B4GALNT4	0.355381	6.43843	0.000211303	0.00481468
AL928768.3	-0.394817	6.31881	0.000212087	0.00482472
C15orf48	0.216045	7.33349	0.000212794	0.00483297
XIST	-0.398074	6.3047	0.000214079	0.00485429
LRRC46	-0.398055	6.32032	0.00021723	0.0049178
UBXN10-AS1	-0.385464	6.3414	0.00022055	0.00498493
TXNRD1	0.206157	7.45173	0.000225439	0.00508723
CDH24	0.31581	6.63475	0.000226294	0.00509834
SLC16A14	0.308568	6.67316	0.000226937	0.00510463
IL6	0.33262	6.5311	0.000227563	0.00510764
FMO2	-0.303304	6.70587	0.000227799	0.00510764
RP11-82L18.2	-0.37975	6.35929	0.000229144	0.0051296
RP11-132A1.4	0.353135	6.45717	0.000234292	0.00523649
NUDCD1	0.274926	6.86783	0.000235004	0.00524407
SYNE1	-0.35968	6.42158	0.000235644	0.00524999
SP6	0.411931	6.22457	0.000247146	0.00549753
CTC-431G16.2	-0.424248	6.21248	0.000248714	0.00552366
TACC3	0.261945	6.94067	0.000250066	0.0055449
RP11-275I14.4	-0.398395	6.28419	0.000252263	0.0055848
EZH2	0.293501	6.73731	0.000253472	0.00560273
MEX3A	0.302817	6.68699	0.000254286	0.00560511
CREB3L1	-0.228013	7.22366	0.000254378	0.00560511
UST	-0.364065	6.40298	0.00025732	0.00566103
ATAD3C	-0.327169	6.54789	0.000257774	0.00566216
INHA	0.408636	6.27013	0.000258666	0.00566849
RP11-191N8.2	-0.418345	6.2254	0.00025887	0.00566849
GPIHBP1	-0.402692	6.25111	0.000262967	0.00574922
EIF4EBP1	0.20518	7.42048	0.000266075	0.00580814
MRC1	-0.243016	7.08926	0.000269538	0.0058746
VEGFC	0.317289	6.59916	0.000270061	0.00587685
WDR62	0.402454	6.2579	0.000273177	0.00593547
INCENP	0.279581	6.81159	0.00027543	0.00597518
VIL1	0.39905	6.29121	0.000276109	0.00598065
MFSD2A	-0.25273	6.99858	0.000277784	0.00600766
RFC4	0.274314	6.85141	0.000278985	0.00602436
RP4-631H13.6	-0.340363	6.48737	0.000280275	0.00604293
SEMA3A	0.358733	6.38691	0.000284785	0.00613074
FBXO5	0.337925	6.503	0.000285824	0.00614368
AKR1B10	0.301735	6.66991	0.000287289	0.00616299
GNPNAT1	0.247599	7.03404	0.0002876	0.00616299
VWA5A	-0.264639	6.89715	0.000289036	0.00618431
PLOD2	0.239779	7.09239	0.000300921	0.0064288
KCNK5	-0.23119	7.14914	0.000301538	0.00643219
GJB3	0.327415	6.52652	0.000310548	0.00661434
DLC1	-0.271597	6.83754	0.000318643	0.00677648
CACNB1	-0.331295	6.51052	0.000325518	0.00691221
ADORA1	-0.372469	6.36455	0.000329751	0.00699151
MCM6	0.232283	7.13194	0.000331021	0.00700786
SMKR1	0.334019	6.49127	0.000333451	0.00703913
MDFI	0.254661	6.95184	0.000333501	0.00703913
FKBP4	0.215932	7.29675	0.000334108	0.00704135
DPEP2	-0.38425	6.30644	0.000336625	0.00708376
SMARCD3	-0.284678	6.75808	0.000338165	0.00710551
RP11-211G23.2	0.411471	6.21959	0.000344976	0.00723778
FJX1	0.361411	6.37676	0.000346213	0.0072529
SLC1A7	-0.351597	6.4131	0.000353366	0.00739173
WIF1	-0.307919	6.61921	0.000353901	0.00739191
SHROOM4	-0.33947	6.45714	0.000356758	0.0074405
RAI2	-0.303527	6.64394	0.000361465	0.00752748
CCR7	-0.324093	6.55918	0.000365808	0.00760664
RP11-791G15.2	0.368269	6.343	0.000367297	0.00762631
MIR186	-0.305435	6.61245	0.000373671	0.00774718
WLS	-0.222939	7.19232	0.000376321	0.00779063
BEND5	-0.383373	6.29206	0.000381708	0.00786795
RNY3P8	-0.380636	6.28947	0.000381708	0.00786795
B3GNT6	-0.322019	6.54049	0.000381738	0.00786795
CENPO	0.329714	6.50566	0.000383886	0.00790063
MTFR1	0.251725	6.96995	0.000385075	0.00791349
CFI	-0.218848	7.22591	0.000391678	0.00803572
NLRP1	-0.334714	6.492	0.000392168	0.00803572
TLR5	-0.32319	6.5276	0.000395445	0.00809107
CYP27A1	-0.21689	7.24955	0.000402214	0.00821757
PARM1	-0.202719	7.372	0.000405267	0.00826792
CH25H	-0.278697	6.76785	0.000406893	0.00828904
CLU	-0.196143	7.45711	0.000408621	0.00831218
TMEM158	0.350005	6.39258	0.000409535	0.00831872
LMO3	-0.248033	6.95213	0.000410451	0.00832528
VEPH1	-0.359432	6.35881	0.000415707	0.00841971
NRGN	-0.227981	7.13307	0.000416521	0.00842404
ARHGEF38	-0.327959	6.49612	0.000419034	0.00846268
CCDC17	-0.405623	6.21558	0.0004203	0.00847604
CGREF1	0.39045	6.264	0.000424945	0.00855744
F12	0.361671	6.36903	0.000428732	0.00861221
KCNQ1	-0.247365	6.9689	0.000428892	0.00861221
LY86	-0.260995	6.89733	0.000433138	0.00868504
TBX4	-0.337776	6.4508	0.000435947	0.00872889
TMPRSS6	-0.363248	6.35754	0.000440406	0.00879531
LL0XNC01-131B10.2	-0.404531	6.20592	0.000440517	0.00879531
BZRAP1	-0.37078	6.31766	0.000444021	0.00884121
GAPDHP1	0.287712	6.69442	0.000444076	0.00884121
RP11-357P18.2	-0.3886	6.25201	0.000445547	0.00885326
BAG2	0.32301	6.51915	0.000445943	0.00885326
CSF2	-0.362483	6.35233	0.000447868	0.00887893
TCEA3	-0.217972	7.19886	0.000448753	0.00888392
DAPK2	-0.375676	6.29116	0.00045096	0.00891503
RASGRP2	-0.406062	6.22114	0.000454934	0.00898095
OGN	-0.39515	6.23283	0.000456366	0.00899657
CISH	-0.242008	6.992	0.000466929	0.00919188
HLA-DMA	-0.18465	7.57588	0.000469756	0.00923008
FABP4	-0.351309	6.41613	0.000470184	0.00923008
ITGA8	-0.342459	6.42048	0.000471756	0.00923625
LEMD1	-0.374739	6.29397	0.000471814	0.00923625
CCDC69	-0.246416	6.98294	0.000476703	0.00931895
FSCN1	0.205664	7.31341	0.000479504	0.00936066
NXPH4	0.38728	6.26049	0.000482274	0.00940166
RORC	-0.244415	6.97262	0.000486591	0.00947267
MUC13	0.295102	6.65569	0.000489794	0.00952181
CNTD2	0.36875	6.30316	0.000491836	0.00954828
SULF1	0.225878	7.13976	0.000493281	0.00956311
GMPR	-0.286671	6.68906	0.000496255	0.00958819
C1QTNF6	0.28325	6.70934	0.000496869	0.00958819
RFC3	0.273176	6.77799	0.000497002	0.00958819
PRICKLE4	-0.312378	6.55069	0.000497307	0.00958819
BLACAT1	-0.365854	6.33618	0.00049898	0.00960726
PRTFDC1	0.284705	6.71044	0.000502375	0.00965937
HIST1H2AE	0.333719	6.45965	0.000507883	0.00975192
KIF3C	0.308903	6.56473	0.000514565	0.00986671
CAPS	-0.248293	6.9574	0.000515752	0.00987599
RGN	-0.339675	6.41497	0.000517289	0.00988003
AC091849.1	-0.278154	6.73409	0.000517371	0.00988003
FEN1	0.223567	7.13608	0.000528956	0.0100875
MUC3A	-0.319742	6.52419	0.000531882	0.0101296
CCDC146	-0.36659	6.31927	0.000532833	0.0101339
MGP	-0.179886	7.60177	0.000534259	0.0101473
SULT1A1	-0.31998	6.5199	0.00053978	0.0102383
RMDN2	-0.358899	6.34259	0.000541484	0.0102568
RP11-93B14.9	-0.310259	6.5628	0.000558661	0.0105679
AK1	-0.255658	6.86796	0.00056831	0.0107359
TMEM132A	0.248354	6.91902	0.000569157	0.0107375
VWA2	-0.27156	6.75745	0.00057211	0.0107787
IL1R2	0.383714	6.25012	0.00057638	0.0108446
RP11-815M8.1	-0.347425	6.373	0.000578545	0.0108708
CENPH	0.285262	6.67507	0.000587712	0.0110283
AC072052.7	-0.344604	6.37767	0.000589596	0.0110488
ARHGEF39	0.393651	6.2158	0.000593327	0.0111039
CD300LF	-0.291243	6.65996	0.000594591	0.0111128
CLDN10-AS1	-0.387296	6.23436	0.000596717	0.0111377
PRAM1	-0.371323	6.29009	0.000598766	0.0111611
HLA-DPB1	-0.166724	7.76695	0.000606389	0.0112882
FRY	-0.347943	6.35445	0.000609938	0.0113392
IL20RB	0.35369	6.34495	0.000619495	0.0115016
SGCA	-0.363115	6.32084	0.00063737	0.0118179
TTC25	-0.370796	6.29679	0.000639041	0.0118332
HIST3H2A	0.258708	6.83841	0.000644492	0.0119184
STMN1	0.204145	7.29068	0.000658048	0.0121531
NCMAP	-0.300878	6.56763	0.000662307	0.0122157
CIB2	0.305665	6.5376	0.000668269	0.0123095
TMEM243	-0.237369	6.99157	0.00067134	0.0123498
HLA-DPA1	-0.174558	7.63918	0.00067974	0.0124726
PXMP4	-0.250739	6.86673	0.000679791	0.0124726
IRX5	-0.26774	6.75234	0.000684738	0.012547
MAL	-0.299151	6.5858	0.000687784	0.0125864
C1orf21	-0.286815	6.63741	0.000689429	0.0126
RP13-104F24.3	-0.240198	6.9725	0.000695765	0.0126945
HDGFP1	0.377351	6.25406	0.000696407	0.0126945
PTTG1	0.229503	7.05683	0.000698319	0.0127129
CTD-3010D24.3	0.363141	6.30967	0.000704138	0.0128022
LTB	-0.235457	7.02635	0.000717472	0.0130277
ABCC3	-0.204167	7.288	0.00072437	0.013136
TLR3	-0.319174	6.4867	0.000730302	0.013217
MASTL	0.270072	6.74491	0.000730871	0.013217
PPP1R32	-0.399025	6.19456	0.00073166	0.013217
GOLGA2P10	-0.280206	6.67323	0.000746174	0.0134618
SEPP1	-0.216379	7.15576	0.000749771	0.0135094
GJB2	0.231701	6.98807	0.000765036	0.0137667
FNIP2	-0.249683	6.86092	0.000782266	0.0140509
CFAP45	-0.333215	6.41839	0.000782833	0.0140509
GPC4	-0.201824	7.28064	0.000788297	0.014131
MCM8	0.313362	6.47505	0.00079826	0.0142913
KRT16P2	-0.270371	6.73574	0.000805804	0.014408
NRARP	0.301712	6.54517	0.0008111	0.0144842
DPP4	-0.207988	7.2049	0.0008123	0.0144872
RP5-1059L7.1	0.347813	6.33691	0.000814928	0.0145156
MTND1P23	-0.307638	6.54373	0.000821956	0.0146223
PDZD2	-0.357171	6.29201	0.000825206	0.0146615
CHAF1B	0.303583	6.53493	0.000830205	0.0147317
LAMP3	-0.204219	7.24533	0.000834636	0.0147916
COLCA2	-0.335421	6.38363	0.000836426	0.0147977
FAM167A	-0.330335	6.422	0.000837173	0.0147977
KNTC1	0.306629	6.52376	0.000838143	0.0147977
CKAP2	0.254851	6.83482	0.000842787	0.014861
SLC7A8	-0.245118	6.88349	0.000847927	0.0149261
BEX5	-0.306379	6.51465	0.000848607	0.0149261
C16orf54	-0.313141	6.50607	0.000860891	0.0151232
SOX15	0.370062	6.24602	0.000870312	0.0152696
MUC1	-0.155968	7.83327	0.000882919	0.0154715
CTC-498J12.1	-0.371537	6.23194	0.000884763	0.0154845
CCL11	0.337474	6.34675	0.000890846	0.0155715
SORCS2	-0.304733	6.53655	0.000896565	0.015652
DSP	0.192435	7.3687	0.000899815	0.0156876
THBS4	-0.35533	6.29601	0.000900842	0.0156876
PPAT	0.275902	6.68799	0.000906198	0.0157613
TUBB2B	0.309832	6.49792	0.000908533	0.0157824
CTPS1	0.244923	6.88888	0.000912347	0.0158291
CCR4	-0.355158	6.30302	0.000914175	0.0158412
CD52	-0.1881	7.43289	0.000916903	0.0158689
TMEM108	-0.369602	6.24956	0.000918702	0.0158804
EIF4EBP3	-0.266298	6.73681	0.000927091	0.0160057
MIR4539	-0.38619	6.21577	0.000936506	0.0161484
CAPN13	-0.253936	6.80777	0.000942998	0.0162404
COL15A1	0.236601	6.93889	0.000949887	0.0163291
BOP1	0.207624	7.19864	0.000950476	0.0163291
CDA	0.236456	6.94889	0.000963229	0.016526
PLEKHG6	0.293104	6.58111	0.00096429	0.016526
RGAG4	-0.323416	6.41242	0.00097019	0.0166068
PDCL3P4	-0.305349	6.50594	0.000980378	0.0167608
SERTAD4-AS1	-0.295715	6.54758	0.000999714	0.0170705
DAAM2	-0.285304	6.59003	0.00100766	0.0171692
RP11-806O11.1	-0.295316	6.56286	0.00100794	0.0171692
BTG2	-0.177704	7.51432	0.00100968	0.0171724
FAM20A	-0.230962	6.97291	0.00101057	0.0171724
CTA-221G9.12	-0.370024	6.23099	0.00102124	0.0173327
RP5-1120P11.1	0.360464	6.27623	0.00102584	0.0173824
CDK6	0.310768	6.47386	0.00102665	0.0173824
CHEK2	0.278199	6.64808	0.00103233	0.0174577
PNPLA7	-0.379347	6.19584	0.00103742	0.0175051
ESM1	0.262165	6.76381	0.00103763	0.0175051
SNED1	-0.304526	6.51361	0.00105205	0.0177057
RP11-465B22.8	-0.299903	6.51473	0.00105205	0.0177057
NDC1	0.23722	6.91313	0.00106609	0.017903
SFRP2	0.178349	7.46266	0.00106632	0.017903
DCAF13	0.244935	6.87014	0.00107236	0.0179829
ICAM5	-0.319613	6.43687	0.00107589	0.0180078
MTURN	-0.249089	6.81072	0.00107656	0.0180078
FNDC1	0.271098	6.68325	0.00107836	0.0180078
MIR8071-2	-0.276542	6.66729	0.00107898	0.0180078
FOXQ1	-0.237922	6.94336	0.00109165	0.0181976
HIST1H2BH	0.38081	6.19733	0.00110375	0.0183774
FHL1	-0.26452	6.72231	0.00111209	0.0184743
CENPL	0.323041	6.41088	0.0011122	0.0184743
LPL	-0.235289	6.90789	0.00112128	0.0186032
FANK1	-0.328696	6.39895	0.00112449	0.0186344
AC079767.4	-0.340286	6.33421	0.00113197	0.0187179
OTX1	0.365242	6.24293	0.0011322	0.0187179
DISP1	-0.294323	6.5367	0.00115307	0.0190406
TMEM125	-0.179027	7.4609	0.00115959	0.0191257
RBPMS2	0.313879	6.44707	0.00118709	0.0195563
CD37	-0.234675	6.946	0.00119993	0.0197395
GALNT5	-0.268727	6.69111	0.00120102	0.0197395
BORA	0.330368	6.37642	0.00120249	0.0197406
HBA2	-0.253746	6.7715	0.00120427	0.0197467
CLIC5	-0.291629	6.52981	0.00120587	0.0197499
NAMPTP1	0.293206	6.53541	0.00120963	0.0197882
AC246787.1	-0.359444	6.288	0.00121995	0.0199339
GAS2L3	0.357642	6.26442	0.00122589	0.0199973
MCM7	0.187991	7.35804	0.00122668	0.0199973
INPP5J	-0.348949	6.29003	0.00123988	0.02018
CD109	0.283693	6.5844	0.00124076	0.02018
AC009133.12	-0.296335	6.51825	0.00124421	0.0202126
PUS7	0.249223	6.806	0.00124913	0.020269
HAL	0.355866	6.26069	0.00125316	0.0203111
MTND4P12	-0.211113	7.15024	0.00126042	0.0203855
PTPRN2	-0.287406	6.57412	0.00126066	0.0203855
CTD-2621I17.3	-0.362019	6.2263	0.0012695	0.0205049
AFAP1-AS1	-0.245667	6.87308	0.00128003	0.0206511
REPS2	-0.322986	6.37271	0.00129191	0.020819
MLLT11	0.29311	6.53263	0.00130326	0.0209777
GPX2	0.219719	7.06508	0.001306	0.0209977
ZWILCH	0.273835	6.63578	0.00130967	0.0210326
SYTL1	-0.227586	6.95861	0.00131707	0.0211172
EPT1	0.237529	6.88803	0.00131795	0.0211172
SYT8	-0.345045	6.2918	0.00132018	0.021129
HLA-DRB1	-0.137542	8.06331	0.00132428	0.0211703
ALOX5	-0.214586	7.09216	0.00133025	0.0212417
RBPMS-AS1	-0.315221	6.40177	0.00133391	0.0212759
BANK1	-0.311943	6.43479	0.00136589	0.0217611
APOBEC3H	-0.36566	6.21783	0.00136907	0.0217871
SYBU	-0.285287	6.5439	0.00139174	0.0221229
RP11-599J14.2	0.346069	6.27838	0.00139916	0.0222156
BPIFB1	-0.214273	7.1072	0.00140801	0.0223309
SLC27A1	-0.266684	6.67133	0.00141175	0.0223458
SUV39H2	0.281202	6.58659	0.00141214	0.0223458
ACSS1	-0.245167	6.80987	0.00142305	0.0224932
FAM171B	0.345356	6.28056	0.00142512	0.0225005
RHOBTB2	-0.203562	7.15508	0.00143615	0.0226493
SNAI2	0.261768	6.67916	0.00144528	0.0227676
SH3BP5-AS1	-0.327595	6.35937	0.00144891	0.0227992
KIF12	-0.27709	6.5927	0.00145784	0.0229141
SHE	-0.284622	6.53972	0.00147512	0.0231597
ENPP5	-0.235028	6.86977	0.00148731	0.0233251
SHISA2	-0.285532	6.56018	0.00149309	0.0233895
VRK1	0.248841	6.77379	0.00149648	0.0234165
S1PR4	-0.271102	6.63856	0.00150531	0.023527
CCDC78	-0.363354	6.24166	0.00150689	0.023527
RP11-443B20.1	0.358702	6.22932	0.0015278	0.0238169
GSTA1	-0.229816	6.91061	0.00152999	0.0238169
LRP12	0.317041	6.40336	0.00153231	0.0238169
SLITRK6	-0.306892	6.45299	0.00153359	0.0238169
SPATA6	-0.309633	6.41894	0.00153395	0.0238169
AL122127.2	-0.281864	6.58886	0.00154492	0.0239364
SDR16C5	-0.20304	7.14001	0.00154506	0.0239364
NOTUM	0.349629	6.27014	0.0015483	0.0239602
SCARF1	-0.266541	6.65676	0.00155036	0.0239657
STAC	-0.345593	6.2836	0.00155693	0.0240408
SKP2	0.24696	6.78106	0.0015609	0.0240756
FAIM3	-0.254729	6.75589	0.00156966	0.0241841
STS	-0.240267	6.85256	0.00159418	0.0245349
AC137932.5	-0.301165	6.4512	0.00160542	0.0246809
TMPO	0.20675	7.11394	0.00161734	0.0248369
ATOH8	-0.27027	6.61928	0.00163435	0.0250707
AL928761.1	-0.284276	6.54036	0.0016445	0.025199
TRIM16L	0.289131	6.51505	0.00164942	0.0252467
IGF2BP2	0.25335	6.73026	0.00165805	0.0253512
PIK3IP1	-0.202003	7.1536	0.0016613	0.0253732
GPRC5C	-0.211346	7.0465	0.00166498	0.0254018
PLCH1	-0.261257	6.66632	0.00166983	0.0254481
ASCL1	0.358454	6.20787	0.00167716	0.0255179
RIPK2	0.216963	7.01674	0.00167805	0.0255179
FEZF1-AS1	-0.338446	6.30179	0.00168555	0.0256043
ABAT	-0.316777	6.38813	0.00169019	0.0256046
RP4-647J21.1	-0.316036	6.38807	0.00169019	0.0256046
OLR1	-0.222438	6.97086	0.00169104	0.0256046
CMAHP	-0.243857	6.80856	0.0017089	0.0258472
GMNN	0.227573	6.93131	0.00171845	0.0259636
METTL7A	-0.195592	7.19752	0.00172484	0.0260321
EPHX2	-0.276682	6.57202	0.00173521	0.0261604
TUBA1C	0.181409	7.36922	0.00173952	0.0261853
PPT2	0.303643	6.41867	0.00174059	0.0261853
SERPINE2	0.274981	6.57124	0.00175832	0.0264238
TDRD10	-0.327275	6.32391	0.0017609	0.0264342
C5orf34	0.340553	6.27224	0.00176319	0.0264402
FAM134B	-0.290515	6.47724	0.00178877	0.0267953
SESN3	-0.23722	6.82882	0.00179127	0.0268041
CYP39A1	-0.330627	6.3103	0.00180035	0.0269113
PIP5K1B	-0.329236	6.2977	0.00180642	0.0269732
OPN3	0.242376	6.78758	0.00181366	0.0270527
ANKRD44	-0.310009	6.41378	0.0018574	0.0276553
CLIC2	-0.207414	7.0788	0.001858	0.0276553
UBA7	-0.203228	7.12395	0.00190082	0.0282626
ARHGAP40	-0.285938	6.52961	0.00191804	0.0284884
P2RY13	-0.29757	6.47326	0.00192206	0.028507
HIGD1B	-0.279456	6.54161	0.00192335	0.028507
RAB36	-0.27969	6.54647	0.00194669	0.0288224
ADA	0.265334	6.60114	0.00195687	0.0289427
AC009120.3	-0.326285	6.3209	0.00196408	0.0290188
TRAIP	0.318967	6.35826	0.0019759	0.0291627
RCAN2	-0.246041	6.75972	0.00198182	0.0292194
RP11-5C23.1	-0.284231	6.52142	0.00203329	0.0299468
AUTS2	-0.234715	6.79672	0.00209257	0.0307876
CHAD	-0.338519	6.27332	0.00210353	0.0309164
DTYMK	0.198817	7.13527	0.00213245	0.0313086
LMNB2	0.196628	7.15243	0.00213808	0.0313537
FRZB	-0.247292	6.7432	0.00213999	0.0313537
TMEM173	-0.1781	7.36156	0.00216302	0.0316253
ADAMTSL2	-0.251298	6.68797	0.00216402	0.0316253
C1orf112	0.312396	6.35427	0.0021675	0.0316253
C16orf74	0.329372	6.29145	0.00216754	0.0316253
ITGA9	-0.251449	6.68904	0.00218515	0.0318183
DNAH2	-0.335984	6.26254	0.0021853	0.0318183
AC016700.5	0.35898	6.20565	0.0021883	0.0318291
RBPMS	-0.212435	6.99804	0.0021991	0.0319405
TNFRSF10C	-0.265331	6.60288	0.00220052	0.0319405
AP001626.1	-0.322514	6.3029	0.0022036	0.0319522
MUC21	-0.216159	6.96848	0.00221018	0.0320112
MOCOS	0.271207	6.55581	0.00221223	0.0320112
TNS4	0.265957	6.59349	0.00221973	0.0320867
RNF128	-0.240471	6.77648	0.00224235	0.0323803
AC246787.4	-0.276279	6.58896	0.0022488	0.03244
ATP6V0A4	0.34074	6.26453	0.00226208	0.0325753
CLEC10A	-0.273709	6.57907	0.00226282	0.0325753
DPYSL2	-0.184382	7.26978	0.00227474	0.0326872
RHOF	0.350657	6.20854	0.00227525	0.0326872
TMEM65	0.254076	6.68618	0.00228235	0.0327556
HS3ST2	-0.285837	6.48022	0.00229368	0.0328815
RP11-93B14.10	-0.314952	6.35186	0.0022958	0.0328815
MAOA	-0.185758	7.2391	0.00232119	0.0332113
IPCEF1	-0.348228	6.21289	0.00234052	0.0334536
LMF1	-0.296522	6.44013	0.00236444	0.0337613
ACOX2	-0.258851	6.64258	0.00239237	0.0341253
ARSD	-0.189387	7.20821	0.00240379	0.0342535
ADAMTS12	0.279678	6.50713	0.00240768	0.0342658
GATSL2	0.347403	6.21653	0.00240954	0.0342658
CKS2	0.16766	7.47006	0.00241808	0.0343524
EGLN3	0.229242	6.83596	0.00242186	0.0343634
KCNJ5	-0.349815	6.20268	0.00242375	0.0343634
NHS	-0.32336	6.3159	0.00243965	0.0345396
NOP2	0.207217	7.04023	0.0024411	0.0345396
PITPNM3	-0.307756	6.37264	0.00245017	0.034633
ARRDC4	-0.233619	6.80621	0.00246693	0.0348349
TNNI2	-0.325434	6.31736	0.00248047	0.0349908
SLIT3	-0.303846	6.39062	0.00248888	0.0350742
ALDH2	-0.181928	7.28946	0.00249176	0.035079
CTD-2373N4.3	-0.336152	6.24756	0.00249422	0.035079
MYH11	-0.238741	6.75345	0.00251951	0.0353696
CLMP	0.257728	6.6071	0.00251992	0.0353696
GZMB	0.227268	6.82962	0.00253126	0.0354933
SASS6	0.297337	6.42013	0.00253427	0.0355
HIST1H2BG	0.296456	6.41509	0.00255649	0.0357755
PSMC3IP	0.305262	6.37583	0.00257423	0.0359678
FCRLA	-0.356612	6.20952	0.00257686	0.0359678
MIS18A	0.216663	6.94218	0.00257791	0.0359678
C3	-0.151178	7.7001	0.00261422	0.0364381
CASS4	-0.321573	6.31025	0.00262866	0.0366031
EPHA4	-0.26187	6.59911	0.00263447	0.0366475
LRRC4	-0.308017	6.38212	0.0026391	0.0366757
VCAN	0.196342	7.12134	0.00267431	0.0371282
BEX4	-0.184044	7.24478	0.00271255	0.0376219
SLC7A1	0.220558	6.88973	0.00272487	0.0377555
FOLR2	-0.199522	7.09058	0.00272864	0.0377704
SLC4A4	-0.256001	6.6198	0.00275822	0.0381422
CHAC2	0.267058	6.57237	0.00277629	0.0383543
ARHGAP20	-0.343505	6.20218	0.00278037	0.0383729
LINC01426	-0.308752	6.3428	0.00278964	0.0384326
RP11-35N6.1	-0.332978	6.21449	0.00279017	0.0384326
GOLGA8A	-0.267772	6.5669	0.00281559	0.0387448
HLA-DMB	-0.185541	7.23405	0.00282618	0.0388524
CLUHP3	-0.277077	6.50792	0.00283045	0.038873
TPI1P1	0.294838	6.41785	0.00284057	0.0389739
CPQ	-0.207135	6.99976	0.00284414	0.0389847
TMEM206	0.237931	6.73806	0.00285487	0.0390775
GPR133	-0.289807	6.41854	0.00285835	0.0390775
FOSB	-0.22178	6.88757	0.00285926	0.0390775
ACCS	-0.265287	6.5688	0.00287768	0.0392909
RP4-568C11.4	-0.18634	7.20557	0.00288593	0.0393446
RP11-66N24.6	-0.264716	6.55891	0.00288721	0.0393446
MT-TF	-0.312804	6.31847	0.00289868	0.0394625
C4orf47	-0.341643	6.23485	0.00290163	0.0394644
CD74	-0.121549	8.18112	0.00291689	0.0396336
FANCA	0.304539	6.36012	0.00292081	0.0396484
RP11-686D22.4	-0.306935	6.36421	0.0029243	0.0396574
PFKP	0.171252	7.38316	0.00293232	0.0397278
DDX12P	0.33814	6.20828	0.0029357	0.0397353
CFAP53	-0.337377	6.2493	0.00295019	0.0398545
TBX5-AS1	-0.33375	6.24943	0.00295019	0.0398545
SMIM13	0.249659	6.66391	0.0029615	0.0399689
YWHAZP5	0.281836	6.48813	0.00297173	0.0400683
CAMK1D	-0.220806	6.85211	0.00297672	0.0400972
POP1	0.290121	6.42488	0.00298614	0.0401678
ZP3	0.280158	6.47211	0.00299014	0.0401678
FAM65B	-0.293026	6.41114	0.00299055	0.0401678
HLA-J	-0.268251	6.55922	0.00301694	0.0404836
TRIM22	-0.194659	7.11086	0.00302511	0.0405544
COL5A2	0.176326	7.30254	0.00305951	0.0409763
NPC2	-0.138351	7.84479	0.00308081	0.0412224
IL16	-0.296369	6.40136	0.00308596	0.0412519
AC026471.6	-0.323613	6.25308	0.00311336	0.0415787
NCAPD3	0.246127	6.67354	0.00311783	0.0415987
C4BPB	-0.296491	6.39612	0.00313809	0.0418293
BLNK	-0.258406	6.59552	0.00314844	0.0419274
PLAC8	-0.258745	6.6099	0.00315869	0.042024
GPR176	0.283463	6.44925	0.00316302	0.0420417
MEST	0.188462	7.17243	0.00316684	0.0420527
PDZK1IP1	-0.166396	7.44313	0.00317253	0.0420886
N4BP2L1	-0.277406	6.4927	0.00318226	0.0421777
CD302	-0.250563	6.64122	0.00319944	0.0423654
PRKDC	0.189809	7.15865	0.00320322	0.0423755
C17orf96	0.284783	6.43473	0.00321252	0.04242
SLC7A11	0.265409	6.54553	0.00321263	0.04242
IGIP	-0.253611	6.61303	0.00322263	0.042512
IGLV1-41	-0.270256	6.51837	0.00324092	0.0427067
TXNIP	-0.137959	7.84075	0.00324347	0.0427067
IQGAP2	-0.270082	6.52594	0.00325244	0.0427846
SERPINE1	0.174825	7.31673	0.00328338	0.0431512
P2RY6	0.240933	6.6826	0.00330611	0.0434093
COL4A4	-0.265864	6.54342	0.00331628	0.0434638
GSTM2	-0.321419	6.27755	0.00331645	0.0434638
GCLM	0.205263	6.97343	0.00332274	0.0434666
FADS1	0.219223	6.87856	0.00332286	0.0434666
ST3GAL4-AS1	0.331681	6.21903	0.00333181	0.0435369
FAM60A	0.193562	7.11829	0.00333444	0.0435369
OTUD6B	0.252866	6.63505	0.00334407	0.0436104
TEF	-0.222019	6.84064	0.00334628	0.0436104
ECHDC2	-0.231068	6.78369	0.0033644	0.0438059
RBP4	-0.272559	6.49889	0.00337474	0.0438894
PHGDH	0.239041	6.70259	0.00337707	0.0438894
H2AFX	0.170346	7.3587	0.0033942	0.0440713
ARHGAP44	-0.274223	6.48619	0.0034147	0.0442964
GALNT12	-0.206031	6.96117	0.0034304	0.04443
HIST1H2BJ	0.295354	6.3809	0.00343132	0.04443
RP11-806H10.4	0.334703	6.22335	0.00345036	0.0446353
CEBPA	-0.213551	6.91938	0.00345929	0.0447096
RFC5	0.222231	6.83668	0.00346437	0.044734
OR7E38P	0.230781	6.7714	0.00347664	0.0448512
KRT16	0.286693	6.42157	0.00349636	0.0450643
GAB3	-0.313923	6.29806	0.00351017	0.0452007
PYROXD2	-0.250845	6.62573	0.00352012	0.0452459
SMOX	0.234424	6.72414	0.00352312	0.0452459
CCDC34	0.249476	6.62658	0.00352335	0.0452459
AC246787.3	-0.293966	6.41978	0.00353	0.0452898
CES4A	-0.304716	6.34324	0.0035404	0.0453818
BTK	-0.264468	6.56859	0.00355706	0.0455538
BYSL	0.192172	7.10042	0.00356921	0.0456677
P3H4	0.197065	7.05428	0.00359245	0.0459164
KLHL5	0.203146	6.99085	0.00359519	0.0459164
KRT17	0.18861	7.14238	0.00360825	0.0460008
MRPL15	0.159312	7.49572	0.00361107	0.0460008
RP11-553L6.5	-0.202663	7.00009	0.00361163	0.0460008
MGLL	-0.179381	7.23427	0.00362423	0.0461194
FBP1	-0.153758	7.55412	0.00364238	0.0463084
EMCN	-0.278807	6.44932	0.00365402	0.0464144
RP11-496I9.1	-0.287154	6.42286	0.00367032	0.0465792
FCN3	-0.252528	6.58632	0.00368132	0.0466766
TNIK	-0.262592	6.52803	0.00368598	0.0466936
APOBR	-0.235089	6.72724	0.00374806	0.047399
INHBA	0.223094	6.80325	0.00375031	0.047399
SLC39A8	-0.182833	7.18798	0.00375321	0.047399
COL5A3	0.265059	6.523	0.00375625	0.047399
PLXNA2	-0.227888	6.75655	0.00375911	0.047399
RMI2	0.221047	6.81988	0.00376193	0.047399
FADS2	0.210601	6.93568	0.00376731	0.0474242
LST1	-0.215858	6.89016	0.00377152	0.0474346
FOXJ1	-0.196815	7.05356	0.00377958	0.0474935
PRX	-0.284791	6.4103	0.00379378	0.0475916
CLK4	-0.276326	6.47076	0.00379506	0.0475916
HYLS1	0.272097	6.49113	0.00379757	0.0475916
LRIG1	-0.191752	7.08282	0.00381816	0.0478071
PCSK1N	-0.239315	6.73345	0.00383088	0.0479235
INTS8	0.218422	6.85613	0.00384717	0.0480472
HLA-DRB6	-0.166875	7.3887	0.00385012	0.0480472
STEAP1	0.191432	7.05291	0.00385132	0.0480472
MEGF6	-0.22326	6.82168	0.00385732	0.0480472
TCF19	0.21018	6.90769	0.00385788	0.0480472
ACSM3	-0.286906	6.39756	0.00386901	0.0481431
IDUA	-0.229482	6.77566	0.00387967	0.048233
TSPAN7	-0.226409	6.77765	0.0039405	0.0489458
PADI2	-0.283341	6.43214	0.00396086	0.0491553
DNAJC9	0.231563	6.74683	0.00397264	0.0492531
ARSE	-0.214502	6.86754	0.00397576	0.0492531
LIN9	0.273667	6.46598	0.00399292	0.049422
XDH	-0.268843	6.50834	0.00400822	0.0495677
RP11-267M23.1	0.332817	6.19412	0.004016	0.0496202
FANCD2	0.281551	6.41951	0.0040714	0.0502605
RASSF5	-0.210235	6.90843	0.00414376	0.0511088
ACE2	-0.291075	6.34468	0.00415713	0.0512287
AMT	-0.266213	6.48465	0.00416538	0.0512853
RAB17	-0.209725	6.90942	0.00419866	0.0516045
SNX25	-0.20792	6.90948	0.00419866	0.0516045
MYO1G	-0.235208	6.70024	0.00421892	0.0518082
RBMS3	-0.305218	6.31802	0.00422567	0.0518215
SNCG	0.194358	7.03971	0.00422739	0.0518215
FANCG	0.222511	6.79237	0.00424314	0.0519692
CCRL2	-0.269043	6.48601	0.00426117	0.0520991
TIMM8AP1	-0.26643	6.48711	0.00426117	0.0520991
IGFBP2	-0.172009	7.28321	0.00426697	0.0521246
ATAD5	0.321804	6.23414	0.0042748	0.0521748
ZMYND12	-0.29964	6.33403	0.00428588	0.0522646
ABHD11-AS1	-0.217856	6.83668	0.00430027	0.0523947
HMCN1	-0.290057	6.36771	0.00431971	0.0525858
MR1	-0.211661	6.88547	0.00434434	0.0528398
GSPT2	-0.24235	6.64426	0.00436816	0.0530836
KLF2	-0.194425	7.04967	0.00438178	0.053203
FAM24B	0.302084	6.31498	0.00439366	0.0533012
PRR15L	-0.159166	7.43126	0.00440179	0.0533536
PLCB2	-0.231473	6.72304	0.00440586	0.0533569
RP11-760H22.2	-0.234893	6.67591	0.00441158	0.0533802
MICALCL	-0.300955	6.30941	0.0044163	0.0533912
LGALS9	-0.183732	7.15476	0.0044295	0.0535047
SLC47A1	-0.278927	6.41681	0.0044574	0.0537954
TDG	0.219402	6.80371	0.00450718	0.0543312
ERICH2	-0.238523	6.66297	0.00450954	0.0543312
PGAM5	0.182775	7.1526	0.00452043	0.0544158
SLC29A4	0.246165	6.6385	0.00456031	0.0548487
PAPLN	-0.242942	6.63845	0.00458311	0.0550758
PPP1R12B	-0.251041	6.57579	0.00460175	0.0552525
AC234582.1	-0.303976	6.31344	0.00461789	0.0553522
C19orf48	0.183128	7.1408	0.00461794	0.0553522
PMAIP1	0.204311	6.92686	0.00463986	0.0555675
MT-TY	-0.206491	6.91282	0.00466389	0.0557826
ZMYND15	-0.278862	6.40751	0.00467007	0.0557826
CLEC12A	-0.319522	6.23955	0.00467058	0.0557826
SULT2B1	0.240917	6.63994	0.00467372	0.0557826
SMC2	0.229448	6.70983	0.00467816	0.0557881
DENND6B	-0.259972	6.51627	0.00468586	0.0558325
C10orf95	-0.275572	6.4373	0.00469024	0.0558373
EPDR1	-0.176844	7.20108	0.00469432	0.0558385
CCR2	-0.284607	6.40997	0.00472898	0.0562031
DIO2	0.296895	6.30916	0.0047477	0.0563779
HLA-DQA2	-0.17105	7.29443	0.00475849	0.0564583
PSMG3-AS1	-0.282888	6.39464	0.00477012	0.0565334
MMP24	-0.23743	6.65864	0.00477287	0.0565334
ITGAM	-0.221889	6.78236	0.0047839	0.0566163
RP11-159N11.4	-0.312338	6.27379	0.00480792	0.056842
RP11-44F21.5	-0.26159	6.5037	0.00481108	0.056842
RP11-228B15.4	-0.301849	6.3054	0.00482756	0.0569888
PAICS	0.175632	7.22723	0.00486008	0.0573244
SLC6A8	0.211647	6.86988	0.0048809	0.0575216
CRY2	-0.201788	6.93743	0.00489123	0.057595
CREBRF	-0.264189	6.49196	0.00493824	0.0580999
GINS3	0.298848	6.31455	0.00494586	0.0581407
ST6GALNAC1	-0.181021	7.14717	0.00496352	0.0582995
RP4-635E18.8	-0.268628	6.46371	0.00496869	0.0583115
IRAK3	-0.263577	6.52534	0.00499043	0.0584869
SNAI1	0.242997	6.6023	0.00499197	0.0584869
LAMA2	-0.25442	6.54285	0.00500639	0.0586069
NID2	0.271112	6.43414	0.00502582	0.0587853
RP4-765C7.2	-0.252653	6.58009	0.00504783	0.0589639
TFPI2	0.185642	7.10542	0.00504949	0.0589639
MB21D1	0.242352	6.60728	0.00511998	0.0597373
AL132988.1	-0.21144	6.8701	0.00517051	0.0602485
AOC3	-0.19254	7.02401	0.00517237	0.0602485
B3GNT5	0.227159	6.71129	0.00518731	0.0603724
TCN1	-0.254734	6.5373	0.0052109	0.0605967
RSRP1	-0.204293	6.90711	0.00525232	0.0610278
PLAC9	-0.248453	6.57968	0.00526606	0.0610977
POF1B	-0.256881	6.50026	0.00526704	0.0610977
PRKCB	-0.292663	6.34829	0.00530319	0.0614603
MFI2	0.267091	6.45875	0.00530706	0.0614603
PTPN22	-0.265562	6.48984	0.00535107	0.061907
CTD-2017F17.2	-0.303423	6.28652	0.00535445	0.061907
NOSTRIN	-0.262451	6.47142	0.00537379	0.0620794
FAM171A2	0.306805	6.26238	0.00539249	0.0622217
RARRES3	-0.150299	7.53525	0.00539497	0.0622217
RP4-785G19.2	0.324181	6.19662	0.00541388	0.0623885
MMRN1	-0.30168	6.28834	0.00543528	0.0625837
POSTN	0.153875	7.45095	0.00545523	0.062762
SNHG18	-0.251485	6.55318	0.00547408	0.0628901
ANK3	-0.287385	6.3364	0.00547676	0.0628901
FABP3	-0.186063	7.04989	0.00547981	0.0628901
SLC16A7	-0.293007	6.31981	0.00549837	0.0630516
PHYKPL	-0.223802	6.73045	0.0055468	0.063555
XKRX	-0.241892	6.60448	0.00555643	0.0636134
ENTPD7	0.225001	6.72534	0.00556995	0.0637162
RPLP0P2	0.309578	6.24854	0.00558022	0.063752
FAAH	-0.193674	6.97865	0.00558216	0.063752
THRB	-0.321533	6.19915	0.00560522	0.0639633
ITGA5	0.181528	7.10328	0.00561406	0.0640121
NME1	0.171517	7.22815	0.00562255	0.064057
TGFBR3	-0.287217	6.33947	0.00562808	0.0640679
PDSS1	0.246205	6.57103	0.00564831	0.0642461
MIR34A	-0.314167	6.21787	0.00566424	0.0643751
RP11-750H9.5	-0.298487	6.30945	0.00567241	0.0644158
CCL13	-0.1902	7.02716	0.00568742	0.0645341
CIT	-0.202842	6.89008	0.00569471	0.0645645
SHC2	-0.223995	6.71969	0.00572986	0.0649107
CYP4V2	-0.246867	6.57777	0.00573798	0.0649502
CELF2	-0.200873	6.90756	0.00574879	0.0650202
CCL28	-0.257118	6.49952	0.00576333	0.0651321
HNF1B	-0.222945	6.73668	0.00580607	0.0655623
CD3EAP	0.280482	6.37073	0.00581895	0.0656549
C5orf45	-0.262756	6.46974	0.00582529	0.0656738
PPFIBP2	-0.236585	6.61292	0.00586309	0.0660469
FUCA1	-0.145758	7.56197	0.00590031	0.0664128
TMEM91	-0.240569	6.59819	0.0059374	0.0667767
IVL	-0.291067	6.31176	0.00595064	0.066872
CD19	-0.30162	6.30246	0.0060203	0.0675641
TOX	-0.245247	6.5698	0.00602185	0.0675641
ARL6IP6	0.204521	6.87943	0.00603141	0.0675767
PYCR1	0.151879	7.46723	0.00603261	0.0675767
NMNAT2	-0.287143	6.346	0.00607166	0.06796
TRIM52	-0.275401	6.39702	0.00608185	0.0680198
SELL	-0.206606	6.87323	0.00609746	0.0681401
SEC14L4	-0.298498	6.28667	0.00611899	0.0682895
AQP3	-0.135394	7.71966	0.00612056	0.0682895
FOXF2	-0.243619	6.57238	0.00613495	0.0683957
ORM1	-0.224953	6.71769	0.00614428	0.0684283
CRISPLD1	0.264428	6.43105	0.00614763	0.0684283
SLC12A8	0.221358	6.72735	0.0061572	0.0684805
TREM2	-0.170835	7.22637	0.00617769	0.0686209
AKR1E2	0.301502	6.26071	0.00617959	0.0686209
NAMPT	0.162997	7.30148	0.00619209	0.0687052
AKR7A3	0.254821	6.50977	0.00621497	0.0689046
BASP1	0.157532	7.37489	0.0062677	0.0694344
TMEM98	-0.175953	7.13859	0.00630992	0.0698296
TMEM130	-0.262101	6.4671	0.00631332	0.0698296
CYBRD1	-0.163916	7.28791	0.00633336	0.0699546
ITGAL	-0.21227	6.81813	0.00633459	0.0699546
OSCAR	-0.217455	6.77016	0.00636123	0.070178
TSC22D3	-0.150466	7.47176	0.00636482	0.070178
DOCK8	-0.236253	6.6289	0.00639497	0.0704551
ASUN	0.195033	6.94593	0.00643853	0.0708794
MYC	0.165411	7.26918	0.00646428	0.0711071
GAREML	0.291999	6.30284	0.00648841	0.0713166
CTF1	-0.208744	6.80638	0.00650853	0.0714467
CDK2	0.189221	7.00099	0.00651043	0.0714467
TNFSF13	-0.188189	7.00873	0.00652003	0.0714962
AC244250.2	-0.180692	7.11165	0.00653712	0.0715079
SNORD17	0.285358	6.3321	0.00654009	0.0715079
NATD1	-0.234755	6.61594	0.00654122	0.0715079
CCDC64B	-0.205206	6.83823	0.00654147	0.0715079
ITGA11	0.238234	6.5986	0.00656151	0.0716711
KLRB1	-0.239153	6.60053	0.00657294	0.0717281
RP11-403P17.6	-0.245471	6.53717	0.00657695	0.0717281
RHPN2	0.199648	6.90054	0.00662469	0.0721421
MIR568	-0.198071	6.90512	0.00662519	0.0721421
CDK18	-0.210431	6.79455	0.00664123	0.0722607
MTERF3	0.183138	7.05763	0.00664994	0.0722995
BX470102.3	-0.257757	6.4724	0.00665838	0.0723352
LDOC1	-0.164193	7.29002	0.00667082	0.0724143
FBXO45	0.221161	6.7089	0.00673764	0.0730831
BAIAP2-AS1	-0.177631	7.0929	0.00675189	0.0731811
RP3-402G11.28	-0.273701	6.38149	0.00676668	0.0732537
KRT80	0.17804	7.09727	0.00676902	0.0732537
PITPNC1	0.214155	6.76355	0.0068031	0.0735658
IL6R	-0.189874	6.97202	0.00681678	0.0736543
FGD2	-0.289078	6.31762	0.00682179	0.0736543
SESN1	-0.226635	6.67146	0.00684347	0.0738317
LINC00511	0.246519	6.53544	0.00685582	0.0739081
SNAI3	-0.294617	6.2866	0.00688047	0.0741168
RNASEH2A	0.181697	7.06602	0.00689046	0.0741675
CCDC96	-0.281867	6.34998	0.00690136	0.074228
RP11-541N10.3	-0.266398	6.41449	0.00692152	0.0743878
RP3-402G11.27	-0.312797	6.20993	0.00692978	0.0744196
BTC	-0.229032	6.62439	0.00694248	0.074444
KAT2B	-0.222051	6.69001	0.00694267	0.074444
ZNF608	-0.241017	6.56193	0.00694797	0.074444
TNS2	-0.187324	7.00737	0.00697069	0.0746156
WASF1	0.248434	6.52152	0.0069784	0.0746156
CHAF1A	0.215517	6.73529	0.00697993	0.0746156
XPOT	0.171829	7.16854	0.00700289	0.0748041
HBB	-0.169356	7.18372	0.00701479	0.0748742
FAXDC2	-0.212463	6.75686	0.00704695	0.0751604
TFPI	-0.181132	7.08633	0.00706012	0.0752436
ASAP1	0.201814	6.86308	0.00709532	0.0755614
MYOZ1	-0.306444	6.196	0.00711139	0.0756751
BRI3BP	0.210646	6.77485	0.00715312	0.0760615
SELP	-0.262324	6.42027	0.00716092	0.0760868
RNU5B-2P	-0.276668	6.35621	0.00716729	0.0760969
SLC22A18	-0.198429	6.88702	0.00718495	0.0762267
PEG10	0.195902	6.92219	0.00721255	0.0764617
SCUBE2	-0.264311	6.40654	0.00726065	0.0769136
HOXC10	0.301374	6.24669	0.00733243	0.0776154
PGPEP1	-0.210934	6.78119	0.00735243	0.0777684
FGFR2	-0.237255	6.55475	0.00736025	0.0777925
HES4	0.2043	6.81717	0.00737081	0.0778113
SLCO4C1	-0.248433	6.49021	0.00737893	0.0778113
RP11-867G23.8	-0.288903	6.29505	0.00737982	0.0778113
CYB5A	-0.16955	7.17574	0.00738663	0.0778113
PAK1IP1	0.175102	7.11763	0.00738974	0.0778113
C10orf2	0.217227	6.72812	0.00739866	0.0778468
SPIN4	0.243542	6.53219	0.0074187	0.0779992
SUSD4	-0.240843	6.55522	0.0074277	0.0780353
PER3	-0.232856	6.5894	0.00743386	0.0780417
IL11RA	-0.250569	6.49101	0.00745321	0.0781863
C4orf46	0.234091	6.60445	0.00748271	0.0784371
SP5	0.267229	6.39155	0.00750825	0.0785822
UGDH	0.153597	7.39441	0.00750862	0.0785822
TTLL3	-0.278578	6.34713	0.00751334	0.0785822
COL17A1	-0.222697	6.67668	0.00752827	0.0785942
GGTA1P	-0.27301	6.39451	0.00752918	0.0785942
HMGA1P4	-0.297685	6.26609	0.0075348	0.0785942
LRR1	0.21808	6.71397	0.00753978	0.0785942
AC009120.6	-0.298535	6.25135	0.00754249	0.0785942
THBS2	0.157256	7.32293	0.00759292	0.0790609
ANG	-0.192195	6.93029	0.00761949	0.0792788
TOX3	-0.217728	6.7077	0.00765761	0.0796165
LINC01207	-0.313026	6.20064	0.00767066	0.0796931
MAGOHB	0.224486	6.64513	0.00770558	0.0799475
FAM83E	-0.174536	7.12158	0.00770709	0.0799475
SEMA4A	-0.193746	6.91841	0.00771223	0.0799475
CSE1L	0.156515	7.34484	0.00775495	0.0802738
CCDC77	0.245622	6.52164	0.00775515	0.0802738
STK3	0.235085	6.59346	0.00776624	0.0803294
DBF4B	0.287639	6.29504	0.00786626	0.081304
EPHB2	0.238523	6.54312	0.00787239	0.0813075
SIX2	0.272718	6.3598	0.0079059	0.0815936
TMED6	-0.285291	6.28579	0.00794378	0.0819242
GOLT1B	0.16532	7.2181	0.00795582	0.0819882
SATB1	-0.2627	6.40296	0.00797184	0.082093
JAG2	0.204801	6.81696	0.00798231	0.0821406
TRBJ2-7	-0.272091	6.39002	0.0079903	0.0821625
RP11-204C16.4	0.283212	6.33135	0.00800735	0.0822282
GATA6	-0.232142	6.58415	0.00800841	0.0822282
DDX21	0.158125	7.31283	0.00803031	0.0823928
YWHAZP4	0.25794	6.43879	0.00803799	0.0824114
CHD7	0.253969	6.4584	0.00807537	0.0827342
PTGS2	0.180022	7.03543	0.00810039	0.0828826
CEACAM19	0.278421	6.33325	0.00810166	0.0828826
KCNK3	-0.27653	6.30697	0.00811064	0.0829141
EMB	-0.166711	7.19624	0.00814452	0.0831998
CHML	0.207405	6.8036	0.00816033	0.0832566
UNG	0.166564	7.20011	0.00816195	0.0832566
ACHE	-0.233838	6.57246	0.00819166	0.0834676
CPXM1	0.206157	6.78696	0.00819453	0.0834676
MBIP	-0.156981	7.29138	0.00824447	0.0839155
FUT3	-0.189585	6.96326	0.00825777	0.0839899
RP11-190A12.8	-0.274116	6.34427	0.00827971	0.084152
CD69	-0.230375	6.62427	0.00830441	0.084281
CSAD	-0.227403	6.62551	0.00830441	0.084281
WDYHV1	0.197143	6.86457	0.00846604	0.085825
TNS1	-0.1685	7.15931	0.00846876	0.085825
PRIM2	0.227052	6.61138	0.00850681	0.0861438
ACKR3	0.184289	6.97484	0.0085125	0.0861438
TEX30	0.225556	6.63016	0.00855731	0.0865349
P3H2	-0.214627	6.66332	0.00867866	0.0876988
ANKRD65	-0.178967	7.02583	0.00876074	0.0884646
TMEM194A	0.203084	6.80251	0.00878579	0.088593
CHADL	-0.28218	6.2849	0.00878609	0.088593
GPC3	-0.19109	6.91527	0.0087999	0.0886687
TUBGCP6	-0.195887	6.86711	0.0088136	0.088743
RANBP1	0.169113	7.14588	0.00882024	0.0887461
SELPLG	-0.169585	7.15343	0.00884581	0.0889397
PPIL1	0.157474	7.29105	0.00888879	0.0893078
AKAP12	0.214379	6.67605	0.00891789	0.0895361
ADCY9	-0.21351	6.70426	0.00893323	0.089626
DSN1	0.182091	6.9896	0.00899313	0.0901625
CD79B	-0.230265	6.60634	0.0090028	0.0901812
PTGES	0.163958	7.20302	0.00900784	0.0901812
TMEM154	-0.28791	6.28969	0.00902445	0.0902831
SPDL1	0.238193	6.53123	0.00904775	0.0904517
METTL7B	-0.186126	6.95304	0.00914471	0.091356
TFAP2A	0.265992	6.35347	0.00917449	0.0915452
CCDC159	-0.219137	6.65859	0.00917669	0.0915452
ARHGAP31	-0.217986	6.67666	0.0092128	0.0918401
CERKL	-0.227737	6.60952	0.00922387	0.0918852
RBL1	0.242336	6.50026	0.00925263	0.0921063
RPS6KA2	-0.166574	7.14858	0.00927917	0.0923051
CD83	-0.17845	7.03922	0.00928797	0.0923272
RP11-774O3.3	-0.293835	6.22915	0.00930069	0.0923882
RP5-857K21.6	-0.141438	7.52329	0.00932231	0.0925374
C11orf84	0.179492	7.01762	0.00935969	0.0928336
SLC25A42	-0.230187	6.57909	0.00936537	0.0928336
CD5	-0.228899	6.59929	0.00945077	0.093614
TMEM37	-0.186792	6.92946	0.00950138	0.0940489
RNU2-27P	0.248623	6.46874	0.00959743	0.0949327
RASL11A	-0.200497	6.8006	0.00963425	0.0951719
FAM149A	-0.260169	6.3822	0.00963531	0.0951719
RPP40	0.223404	6.61745	0.00964196	0.0951719
TMEM231	-0.26143	6.39946	0.00969858	0.0956636
AHCYL2	-0.157657	7.24174	0.00972497	0.0958411
PYGL	0.169916	7.11791	0.00973024	0.0958411
FBXO17	0.277296	6.2908	0.00975523	0.0960141
SCARB1	0.198158	6.82458	0.00976147	0.0960141
RP5-1132H15.3	-0.285231	6.26763	0.0097759	0.096043
YARS2	0.182417	6.97312	0.00977811	0.096043
IGSF6	-0.194367	6.87085	0.00978545	0.096048
RP11-160O5.1	0.237418	6.51023	0.00981605	0.0962063
IRX3	-0.165087	7.14518	0.00981611	0.0962063
SLC25A32	0.182919	6.97429	0.00982215	0.0962063
DLK2	0.300301	6.20362	0.0098382	0.096237
OSBPL7	-0.224773	6.60445	0.00983899	0.096237
NUP37	0.195962	6.84608	0.00989293	0.0966972
RP11-481H12.1	-0.267788	6.33622	0.00991788	0.0968736
NTN4	-0.173599	7.06946	0.00994093	0.0970312
HMGB3	0.137462	7.55225	0.00998913	0.0974339
TTL	0.240006	6.49528	0.0100113	0.0975822
CBLC	0.171894	7.07097	0.0100447	0.0978404
RP11-285F7.2	-0.158457	7.2383	0.0100573	0.0978795
HNMT	-0.173895	7.05497	0.0100627	0.0978795
SMPD3	-0.279454	6.28967	0.0101008	0.0981818
RP11-686D22.7	-0.245217	6.47595	0.01018	0.0988161
SEMA3B-AS1	-0.298144	6.20743	0.0101801	0.0988161
RP11-303E16.2	0.202549	6.76043	0.0102306	0.0992378
CARD16	-0.209592	6.73004	0.0102596	0.0994503
LYPLA1	0.155101	7.29058	0.0102755	0.0994829
VPREB3	-0.247971	6.47797	0.0102772	0.0994829
ADAM28	-0.223993	6.61365	0.0103155	0.0997849
LA16c-OS12.2	-0.297743	6.20999	0.0103346	0.0999013
HIST1H3D	0.275149	6.29985	0.0103525	0.100005
MAN1C1	-0.263318	6.36123	0.0103771	0.100174
GALNT10	-0.170515	7.09653	0.0104045	0.100362
ANGPT2	0.259422	6.37229	0.0104168	0.100362
IGHD	-0.161813	7.2083	0.010418	0.100362
MEDAG	0.23423	6.54146	0.010502	0.101102
RP11-434H6.7	-0.255671	6.39514	0.0105157	0.101102
ST3GAL6	-0.273387	6.3119	0.0105235	0.101102
MXRA5	0.172618	7.04916	0.0105237	0.101102
CENPQ	0.210276	6.71072	0.0105339	0.101132
MYO19	0.210762	6.69372	0.0105564	0.101276
PTDSS1	0.165865	7.13999	0.0105634	0.101276
F8	-0.260645	6.37894	0.0105716	0.101285
CLIC3	-0.170921	7.06609	0.0105812	0.101308
PLEKHM1P	-0.236836	6.51622	0.0105957	0.101378
IGFBP3	0.134358	7.5609	0.0106221	0.101498
DSC2	0.215198	6.69508	0.0106227	0.101498
IRF8	-0.205593	6.75679	0.0106541	0.101685
SERPINF2	-0.190805	6.87071	0.010664	0.101685
MECOM	-0.188895	6.8715	0.010664	0.101685
LDHD	-0.209382	6.68604	0.0106887	0.101851
TLR7	-0.287581	6.248	0.0107308	0.102098
LRG1	-0.165388	7.15041	0.0107329	0.102098
FAM83H-AS1	0.17006	7.08957	0.0107364	0.102098
SMIM6	-0.227479	6.56804	0.0107595	0.102248
FMN1	-0.283884	6.23172	0.0107773	0.102348
MNDA	-0.184134	6.94337	0.0108197	0.102681
HLA-DRA	-0.10469	8.17383	0.0108454	0.102855
IL24	-0.288174	6.25035	0.0108795	0.103093
ACSL5	-0.1425	7.43958	0.0108852	0.103093
COL3A1	0.115829	7.89675	0.0109458	0.103547
CEACAM5	-0.140398	7.54592	0.0109478	0.103547
PIK3R6	-0.295167	6.21745	0.0109642	0.103632
MGC32805	-0.293926	6.1995	0.0109767	0.10368
NPR1	-0.238319	6.47066	0.0109983	0.103815
DONSON	0.203855	6.74125	0.0110094	0.103849
CDK5R1	0.271158	6.29181	0.0110415	0.104082
NIPAL3	-0.196903	6.79723	0.0111186	0.104676
GSDMC	0.255203	6.40285	0.0111194	0.104676
CTA-963H5.5	-0.235839	6.52574	0.0111675	0.105039
WDR43	0.167264	7.11907	0.0111729	0.105039
PTK2B	-0.186324	6.90199	0.0112355	0.105505
RAPGEF3	-0.28552	6.23668	0.0112421	0.105505
CALCOCO1	-0.178182	6.98503	0.0112549	0.105505
MAPRE3	-0.192026	6.83385	0.0112595	0.105505
TK2	-0.193495	6.81652	0.0112609	0.105505
NEAT1	-0.150844	7.31323	0.0112676	0.105505
TUBA1B	0.131549	7.60825	0.0112764	0.105517
TMEM8B	-0.218305	6.6306	0.0113027	0.105693
DOCK2	-0.233792	6.52965	0.0113614	0.106171
CCT5	0.139541	7.47755	0.0115134	0.107459
GSDMB	-0.207338	6.72052	0.0115146	0.107459
TM4SF4	-0.251226	6.38549	0.0115335	0.107564
COL1A1	0.115768	7.88121	0.0115546	0.107689
RAN	0.13518	7.54404	0.0115846	0.107898
RP11-612B6.2	-0.25383	6.39397	0.0116408	0.108349
TNFRSF14	-0.173626	7.04425	0.0117607	0.10934
RP11-510N19.5	-0.226174	6.55358	0.011766	0.10934
MIR4435-1HG	0.228945	6.52411	0.0117706	0.10934
IVD	-0.166656	7.07719	0.0118174	0.109702
TNNC1	-0.204381	6.70795	0.0118405	0.109843
EDNRB	-0.227158	6.53493	0.0118534	0.109891
KIAA0513	-0.220925	6.60541	0.0119048	0.110294
AMIGO1	-0.238836	6.45126	0.0120179	0.111204
NCF4	-0.175105	7.03367	0.0120188	0.111204
KRT86	0.272687	6.28682	0.0120539	0.111404
IKZF1	-0.241521	6.4884	0.0120564	0.111404
ITM2A	-0.180018	6.9505	0.0120915	0.111655
SLC25A29	-0.189952	6.85212	0.0121201	0.111846
HHAT	-0.240551	6.45329	0.012132	0.111882
ALDH1L2	0.27013	6.28992	0.0121931	0.112365
CCL23	-0.28367	6.24807	0.0122004	0.112365
GTPBP4	0.172017	7.03178	0.0122323	0.112586
TBX5	-0.248573	6.40355	0.0122566	0.112735
SNX20	-0.248275	6.43865	0.0122663	0.11275
CAD	0.176333	6.97708	0.0122832	0.112788
CCRN4L	0.239636	6.45827	0.0122914	0.112788
LINC01315	-0.272466	6.28177	0.0122995	0.112788
LRMP	-0.268379	6.31835	0.0123049	0.112788
YDJC	0.164134	7.12694	0.0123106	0.112788
DOK4	-0.167645	7.07186	0.0123476	0.113054
CRNDE	-0.180681	6.90555	0.0123989	0.113449
GNA14	-0.2002	6.75417	0.0124783	0.114101
HSPB7	-0.286233	6.21777	0.0125125	0.114339
OSGIN2	0.178246	6.96386	0.0125656	0.11475
SLC39A14	0.179666	6.92689	0.0126916	0.115769
C8orf76	0.203572	6.71384	0.0126937	0.115769
LAMP5	-0.232505	6.51379	0.012747	0.11618
TNFSF15	-0.223152	6.53209	0.0127635	0.116185
CEACAM21	-0.274952	6.28901	0.0127641	0.116185
GIMAP2	-0.19262	6.81134	0.0128054	0.116485
LYRM9	-0.282064	6.22171	0.0128669	0.116949
ARHGAP24	-0.248902	6.39417	0.012873	0.116949
TFF3	-0.152536	7.29607	0.0128834	0.116967
PAX9	0.257641	6.33579	0.0129009	0.116999
ALYREF	0.137083	7.47628	0.0129035	0.116999
ASNS	0.174623	6.97087	0.0129433	0.117284
NRM	0.177359	6.95239	0.0129641	0.117396
MCTS2P	0.24927	6.39314	0.012978	0.117446
LGI2	0.25548	6.35645	0.0129953	0.117527
NFIA	-0.217758	6.5879	0.0130219	0.117688
SLC16A4	-0.177232	6.9492	0.0130298	0.117688
KRT15	-0.203644	6.72807	0.0130505	0.117799
CDCA7	0.190861	6.82058	0.0131077	0.118238
XPO5	0.180661	6.93756	0.0131457	0.118506
RP11-345J4.5	0.275231	6.244	0.0131579	0.118539
PLCD3	0.23205	6.49003	0.0131782	0.11858
MRPL13	0.174668	6.99393	0.0131793	0.11858
TRAF3IP3	-0.280612	6.26169	0.0131965	0.118658
MT-TC	-0.197623	6.78229	0.01327	0.119225
KLHL6	-0.261684	6.34872	0.0132765	0.119225
C19orf40	0.238578	6.45427	0.0133009	0.119368
TMPRSS4	-0.175879	6.97319	0.0133205	0.119467
RP11-263K19.4	-0.283012	6.22896	0.0134074	0.12017
TSPAN1	-0.142551	7.39823	0.0134505	0.120479
EVI2B	-0.167853	7.07742	0.0134629	0.120514
IL34	-0.253043	6.36634	0.0134834	0.120621
TUBG1	0.151484	7.25358	0.0134991	0.120684
OSR1	-0.28723	6.19559	0.0135356	0.120933
SPRR1B	-0.245284	6.41334	0.0135865	0.12131
GFPT2	0.215871	6.59577	0.0136282	0.121606
PRRT3	-0.263423	6.3344	0.0136375	0.121611
SVEP1	-0.267665	6.284	0.0137255	0.122219
ZNF682	-0.287765	6.1983	0.0137318	0.122219
RP11-78O7.2	-0.286816	6.19708	0.0137318	0.122219
GPR162	-0.274158	6.26744	0.0138811	0.123424
C2	-0.161013	7.10085	0.0138882	0.123424
NICN1	-0.184183	6.84632	0.0138936	0.123424
ADAMDEC1	0.207836	6.62187	0.0139039	0.123438
RP11-345P4.9	-0.222092	6.54934	0.0139514	0.123782
GSN	-0.135564	7.47093	0.0140347	0.124442
EPB41L4A	-0.281191	6.21872	0.0140545	0.12446
AC005517.3	-0.280517	6.2179	0.0140545	0.12446
IFT172	-0.20674	6.65702	0.0140729	0.124544
CIRBP	-0.139939	7.40289	0.0140891	0.124592
SIDT1	-0.259046	6.33969	0.014096	0.124592
BHLHE41	-0.196641	6.76489	0.0141558	0.125012
LINC00685	-0.2578	6.32315	0.0141614	0.125012
SAA1	0.169576	6.95963	0.0142315	0.125552
CHAC1	0.225026	6.5058	0.0142405	0.125553
KRT8P3	0.243496	6.4102	0.0143411	0.12636
SQLE	0.158147	7.16575	0.0143876	0.12669
STRAP	0.131477	7.5383	0.0144197	0.126848
NUDT1	0.175824	6.92229	0.0144236	0.126848
CCL22	-0.207545	6.67965	0.0144356	0.126874
RAD21	0.13669	7.46592	0.0144729	0.127122
CD36	-0.241005	6.41328	0.0144946	0.127234
WHSC1	0.195057	6.74859	0.0145125	0.127311
APBB3	-0.221074	6.53937	0.0145364	0.127423
CCDC88B	-0.213979	6.61171	0.0145489	0.127423
USP27X	-0.205352	6.6635	0.0145557	0.127423
AATK	-0.252125	6.3428	0.0145616	0.127423
ATP6V1C2	0.23761	6.45386	0.0146277	0.127883
ECM1	-0.158447	7.14797	0.0146345	0.127883
KLK11	-0.206012	6.67254	0.0146415	0.127883
SLC27A3	-0.184745	6.85849	0.0146532	0.127905
PCDH7	0.244229	6.37763	0.0147254	0.128456
POLE	0.221747	6.53485	0.0147538	0.128619
FAM216A	0.253301	6.33868	0.0147625	0.128619
ATP2B1	0.187733	6.79159	0.0147832	0.12872
NUP155	0.184153	6.85114	0.0147958	0.12875
HAUS6	0.225867	6.49712	0.014908	0.129641
FGR	-0.186623	6.82898	0.0149167	0.129641
LSAMP	-0.283992	6.20998	0.0149364	0.129733
C9orf9	-0.208724	6.63378	0.0149767	0.130002
TRIM2	-0.163891	7.07138	0.0149988	0.13011
RP11-927P21.4	-0.193132	6.77691	0.0150077	0.13011
EHBP1	0.191789	6.7578	0.0151407	0.130962
RORA	-0.276867	6.21182	0.0151417	0.130962
RP11-521B24.4	0.272276	6.26848	0.0151433	0.130962
PRKAA2	0.265413	6.26792	0.0151433	0.130962
VIM-AS1	-0.245317	6.38845	0.0152399	0.131635
PAXIP1-AS2	-0.243223	6.38776	0.0152399	0.131635
MT-ND6	-0.096668	8.23055	0.0152599	0.131727
AZIN2	-0.262954	6.28187	0.0152983	0.131977
HN1	0.132438	7.50253	0.0153628	0.132452
EIF4A3	0.147577	7.26425	0.0154933	0.133495
RP3-407E4.2	0.286522	6.19677	0.0156476	0.134683
ZNF697	0.248277	6.35	0.0156503	0.134683
MIR5581	-0.263868	6.28921	0.0156624	0.134704
PCNA	0.127028	7.57984	0.0157169	0.13509
TOMM40	0.149162	7.23405	0.0157347	0.13516
CCDC86	0.15955	7.10474	0.0157656	0.135309
SNRPD1	0.167315	7.02553	0.0157713	0.135309
DHRS9	-0.240576	6.41108	0.0158183	0.135598
SEPW1	-0.132238	7.50047	0.0158283	0.135598
PGM5	-0.277936	6.23458	0.0158339	0.135598
CTC-524C5.2	-0.236032	6.43168	0.0159139	0.136181
CCT2	0.136501	7.43052	0.0159214	0.136181
GPR37	0.241588	6.37368	0.0159776	0.136579
RIPK3	-0.198634	6.70127	0.0159884	0.136587
MAST4	-0.206646	6.62975	0.0160452	0.136989
LYAR	0.172693	6.95257	0.0160762	0.137155
CCNJL	-0.172161	6.95094	0.0160888	0.137155
HLA-S	-0.280794	6.20288	0.0160939	0.137155
RP3-425C14.4	-0.219488	6.5406	0.0161249	0.137335
SHF	-0.247405	6.35994	0.0161634	0.13758
CSRP2	0.239457	6.3955	0.016258	0.138288
SOD3	-0.152144	7.19095	0.016273	0.138288
RECQL	0.179329	6.87739	0.0162761	0.138288
GSAP	-0.201858	6.67036	0.0163075	0.138387
TRANK1	-0.200871	6.67137	0.0163075	0.138387
MMD	0.16841	6.97841	0.0163321	0.138512
SLC40A1	-0.132572	7.45412	0.0164888	0.139756
RP11-325K4.2	-0.27615	6.20645	0.0165348	0.140062
MRPL12	0.143014	7.31138	0.0165664	0.140245
PRELP	-0.159507	7.08084	0.0165781	0.140258
SUV39H1	0.205865	6.63968	0.016588	0.140258
CTB-113P19.5	-0.26568	6.25827	0.016663	0.140723
AP006621.6	-0.263814	6.26222	0.016663	0.140723
UBE2V2	0.167492	6.98439	0.0167808	0.141633
MEF2C	-0.209346	6.60479	0.0168459	0.142097
DLX3	-0.269197	6.24385	0.0168635	0.14216
APBA2	0.225814	6.48556	0.0169712	0.142982
NOD1	-0.201108	6.66278	0.0171092	0.144058
CPVL	-0.166462	7.00474	0.01727	0.145296
GANC	-0.225764	6.46266	0.0172769	0.145296
SOX9	-0.180692	6.84594	0.017353	0.145849
ARL5B	0.178329	6.85518	0.0174048	0.146197
RNPC3	-0.227005	6.46694	0.0174234	0.146265
MAPK15	-0.208142	6.61275	0.0174369	0.14629
AC025171.1	-0.260102	6.26852	0.0174748	0.146521
MMP10	0.248106	6.32759	0.0175675	0.147211
BTBD9	-0.17815	6.84976	0.0176192	0.147556
ADAMTS2	0.193879	6.71723	0.0176945	0.148009
TBC1D10C	-0.225807	6.50685	0.0176945	0.148009
BCAR3	0.188696	6.75691	0.01772	0.148075
RRS1	0.150093	7.19153	0.0177234	0.148075
SLC46A3	-0.178948	6.85138	0.0177977	0.14856
CCDC167	0.138119	7.35641	0.0178026	0.14856
FAM46C	-0.163429	7.03079	0.0178249	0.148657
PLEKHB1	-0.173094	6.88837	0.0178366	0.148666
TSPYL2	-0.177322	6.85392	0.0178872	0.149
AC005083.1	-0.191213	6.727	0.0179256	0.149231
GOLGA8B	-0.221146	6.49161	0.0180056	0.149809
MEG3	-0.275275	6.21686	0.0180412	0.150016
TDP1	0.21484	6.51865	0.0180588	0.150073
CERCAM	0.163566	7.00789	0.0180873	0.150221
LIPH	-0.153536	7.13716	0.0181402	0.150571
BDH2	-0.168919	6.9278	0.0181548	0.150603
CTC-429P9.3	-0.208179	6.60263	0.0181788	0.150713
RABL2A	-0.255062	6.29261	0.0182253	0.15101
NUP205	0.163677	7.0115	0.0182863	0.151343
YEATS4	0.163435	7.03018	0.0182871	0.151343
SMO	0.2091	6.58511	0.0184223	0.152372
TCEB1	0.156842	7.09348	0.0185119	0.152936
GPD1L	-0.152812	7.12604	0.0185123	0.152936
TMC4	-0.132669	7.42489	0.0185424	0.153094
C9orf40	0.223869	6.46257	0.0186119	0.153578
PLCD1	-0.192718	6.6993	0.0186896	0.154128
RP11-589P10.5	-0.199362	6.64506	0.0187149	0.154247
HOXB7	0.181158	6.79385	0.0187505	0.154395
GIMAP1	-0.251015	6.33324	0.0187549	0.154395
TRIM59	0.256726	6.28548	0.0187727	0.154451
RP11-258C19.4	-0.259766	6.26263	0.0187877	0.154484
CARD11	-0.179986	6.84833	0.0188197	0.154657
LOXL4	-0.200697	6.64675	0.0188349	0.154691
RAD51-AS1	-0.22007	6.50034	0.0188837	0.154984
GCSH	0.224807	6.46508	0.0188927	0.154984
RP11-513M16.8	-0.223547	6.46245	0.018929	0.155134
TRBV19	-0.254375	6.28079	0.0189355	0.155134
FAM49A	-0.206044	6.59299	0.0189534	0.155134
PBXIP1	-0.123608	7.57247	0.0189551	0.155134
NCALD	-0.217675	6.51898	0.018973	0.155189
NPM3	0.138262	7.32805	0.0190127	0.15541
SHMT2	0.139768	7.30596	0.0190221	0.15541
LYZ	-0.110985	7.83512	0.0190896	0.155825
TTYH2	-0.249705	6.31799	0.0191082	0.155825
KIAA1407	-0.239179	6.37385	0.0191111	0.155825
RP5-1159O4.1	-0.21595	6.51995	0.0191174	0.155825
PDCD2L	0.176628	6.86042	0.019177	0.156221
URB2	0.203682	6.6148	0.0192765	0.15694
DNM1L	0.163646	7.00675	0.0193006	0.157046
ITGB2	-0.138609	7.34055	0.0193524	0.157376
PARVG	-0.222447	6.4877	0.0193762	0.157474
PYCRL	0.170138	6.92518	0.0193926	0.157474
RERG	-0.222087	6.46675	0.0194007	0.157474
PRKAG2-AS1	-0.235789	6.39231	0.0194093	0.157474
DDX11	0.206611	6.59752	0.0194751	0.157847
C1orf162	-0.172662	6.89262	0.0194779	0.157847
TAF2	0.178124	6.84763	0.019624	0.158939
CLPB	0.192748	6.7026	0.0196957	0.159428
CTC-559E9.5	-0.222438	6.472	0.0197179	0.159495
TMEM200B	0.228285	6.39488	0.0197267	0.159495
MGAT3	-0.265047	6.23339	0.0197642	0.159616
PODN	-0.16763	6.95155	0.0197643	0.159616
AP000254.8	-0.215554	6.50857	0.0197796	0.159647
KLHL23	0.18866	6.74761	0.0198913	0.160456
AIMP2	0.152259	7.11789	0.0199309	0.160684
BOLA3	0.185712	6.74838	0.0200866	0.161846
RPS4Y1	0.181359	6.8575	0.0201706	0.162401
PAWR	0.180713	6.81375	0.0201786	0.162401
PNPT1	0.165569	6.96111	0.020353	0.163643
SOWAHC	0.181269	6.79485	0.0203562	0.163643
ACADSB	-0.17275	6.84871	0.0203899	0.163819
RP11-325K4.3	-0.258362	6.25608	0.020433	0.164072
HMGB2	0.133126	7.38895	0.0205773	0.165136
NAA25	0.202498	6.61156	0.0206692	0.165779
ZBTB18	-0.152591	7.09062	0.0209116	0.167627
2022-03-02	-0.173509	6.85678	0.0209874	0.168139
PRSS3P2	-0.221926	6.45661	0.0210377	0.16832
CXCL11	0.204297	6.55472	0.0210381	0.16832
IRS1	0.18717	6.72175	0.021046	0.16832
HOMER1	0.224756	6.45081	0.0211947	0.169413
RNU7-45P	-0.259819	6.24493	0.0212216	0.169434
CEBPA-AS1	-0.256642	6.24294	0.0212216	0.169434
IGFBPL1	0.235512	6.37046	0.0212663	0.169695
RBP5	-0.198112	6.65669	0.021296	0.169772
TARS	0.141586	7.24227	0.0213001	0.169772
PUS1	0.184514	6.72599	0.0214676	0.170884
ARHGAP15	-0.261224	6.24517	0.0214685	0.170884
CALU	0.120618	7.58655	0.0214762	0.170884
MCAM	0.154321	7.08198	0.0214943	0.170931
LTBR	0.135864	7.33419	0.0216322	0.171768
SNRPGP10	0.261455	6.20969	0.0216416	0.171768
BRIX1	0.159518	7.00033	0.0216417	0.171768
PCGF6	0.201737	6.60092	0.0216485	0.171768
GPR35	0.245168	6.29101	0.0216816	0.171934
COMTD1	0.165031	6.93812	0.0217134	0.172089
RP11-417L19.6	0.243337	6.31226	0.0217324	0.172142
CMAS	0.140612	7.25499	0.0218759	0.173089
CHST1	0.233973	6.35416	0.021889	0.173089
COL7A1	0.231445	6.35609	0.021889	0.173089
CD180	-0.236859	6.3615	0.0219282	0.173302
TLE4	-0.21877	6.45561	0.0219501	0.173377
WISP1	0.200798	6.58576	0.0220178	0.173814
RP5-1092A3.4	-0.268865	6.19564	0.0220548	0.174008
STK33	-0.265172	6.2136	0.0220685	0.174019
ANGPT1	-0.248056	6.28883	0.0221863	0.17485
TMEM92-AS1	-0.262514	6.25034	0.0222163	0.174924
TRBV20-1	-0.214264	6.51632	0.0222231	0.174924
NCKAP1L	-0.189666	6.72377	0.0222332	0.174924
CTSO	-0.141843	7.22215	0.02233	0.175588
PLA1A	-0.201371	6.57344	0.0223833	0.175908
EGR3	-0.241184	6.3284	0.0224513	0.176344
STXBP1	-0.15277	7.05781	0.0224768	0.176445
IGJ	-0.106641	7.8705	0.0225594	0.176995
LARP6	0.258928	6.21805	0.0226322	0.177339
ZAP70	-0.235697	6.38795	0.0226382	0.177339
CMSS1	0.183884	6.73951	0.0226412	0.177339
MST1P2	-0.242049	6.31079	0.0226839	0.177574
AC093627.10	-0.257579	6.25412	0.0227204	0.177762
ELF5	-0.230504	6.36665	0.0227528	0.177799
COL14A1	-0.184821	6.74881	0.0227634	0.177799
CD48	-0.175909	6.84125	0.0227706	0.177799
EVA1C	-0.17919	6.78331	0.0227759	0.177799
RP11-389C8.2	-0.26169	6.23748	0.0228201	0.178045
RAB23	0.221447	6.44716	0.0228651	0.178297
PIK3R5	-0.227197	6.40785	0.0228881	0.178377
MSH2	0.159253	7.00045	0.0229867	0.179047
DUSP14	0.16236	6.9575	0.0230295	0.17928
POLA2	0.187255	6.70304	0.0230588	0.179409
LRRC15	0.196125	6.59803	0.0230735	0.179424
HSPB6	-0.195705	6.61786	0.0231262	0.179734
GPR87	0.200017	6.56769	0.0232014	0.180187
MSANTD3	0.167267	6.89562	0.0232101	0.180187
GS1-358P8.4	-0.190052	6.67791	0.0232778	0.180553
CD96	-0.226037	6.42994	0.0232831	0.180553
GCH1	0.16685	6.89842	0.0233	0.180585
CD28	-0.267826	6.20587	0.0234659	0.181735
FAM162B	-0.225524	6.41031	0.0234781	0.181735
ASCL2	0.252699	6.26674	0.0234873	0.181735
POMK	0.25136	6.28773	0.0235703	0.182277
SLC22A15	-0.242912	6.29931	0.0236088	0.182474
UNC13B	-0.14007	7.2109	0.0236853	0.182964
SGMS2	-0.158611	6.98182	0.0238058	0.183794
RGCC	-0.125122	7.46458	0.0238469	0.183983
GAPDH	0.094727	8.11836	0.0238564	0.183983
MIR4635	-0.226239	6.418	0.0238747	0.184023
RP11-49I11.4	0.263314	6.2073	0.0238992	0.184075
ARHGAP30	-0.163934	6.93023	0.0239113	0.184075
AC093668.2	-0.215417	6.47162	0.0239208	0.184075
C14orf80	0.226833	6.37358	0.0239946	0.184542
RP11-1277A3.1	-0.247758	6.28395	0.0240684	0.185008
F13A1	-0.16169	6.96836	0.0240822	0.185012
ZNF441	-0.25204	6.24664	0.0241484	0.185419
IGHV1-3	0.190878	6.64409	0.0241869	0.185614
OLFML2B	0.154542	6.99658	0.0242416	0.185932
GPSM3	-0.136454	7.29222	0.0242924	0.18622
RP11-132F7.2	-0.241716	6.28442	0.024319	0.186322
CDR2L	0.155221	7.03892	0.024338	0.186365
DPYD	-0.160692	6.97097	0.0243754	0.18655
IFT140	-0.183466	6.70824	0.024429	0.186859
LMNTD2	-0.237564	6.34337	0.0244672	0.187048
PPP1R14BP3	0.127888	7.41651	0.0245087	0.18726
TMEM92	-0.16954	6.85843	0.0245281	0.18726
TOPBP1	0.166397	6.89428	0.0245349	0.18726
DCUN1D5	0.143186	7.17534	0.0245659	0.187286
NUP107	0.172751	6.82937	0.0245758	0.187286
RNF39	-0.193009	6.632	0.0245902	0.187286
YWHAZ	0.110446	7.74701	0.0246021	0.187286
TAPT1	-0.176365	6.76711	0.0246089	0.187286
AGO2	0.18594	6.70059	0.0246183	0.187286
MSRA	-0.201414	6.5547	0.0246765	0.187627
STX19	-0.208677	6.49777	0.0247057	0.187747
CD27	-0.173519	6.84594	0.02474	0.187906
ANGPTL4	0.146721	7.10711	0.024806	0.188306
TMTC3	0.178684	6.74518	0.0248255	0.188352
HLA-K	-0.175949	6.76986	0.0248592	0.188506
LARGE	-0.221492	6.42219	0.0248774	0.188542
SRPK1	0.14481	7.15	0.0249803	0.189219
RIOK1	0.158814	6.96327	0.0250052	0.189305
MIR3936	-0.224305	6.40605	0.0250987	0.189829
AC114498.1	-0.18264	6.71241	0.0251014	0.189829
HSF4	-0.192152	6.6394	0.0251855	0.190363
LINC00152	0.182446	6.7049	0.0252225	0.1904
CXorf21	-0.217705	6.44618	0.0252251	0.1904
IER5L	0.173687	6.79286	0.0252312	0.1904
CH17-340M24.3	-0.156371	6.99876	0.0252495	0.190436
C1orf233	-0.170977	6.83047	0.0252959	0.190684
SGPP2	-0.136288	7.27677	0.0253569	0.191041
TSKU	0.141861	7.17852	0.0254461	0.191578
TMEM38B	0.203578	6.55664	0.0254657	0.191578
MIR621	0.146185	7.11837	0.0254691	0.191578
SEZ6L2	-0.138173	7.25979	0.025528	0.191918
CTB-39G8.3	-0.232723	6.35433	0.0256156	0.192371
RALGPS1	-0.229703	6.35262	0.0256156	0.192371
MID1IP1	-0.137654	7.24661	0.0256731	0.192699
LRRC10B	-0.240484	6.31563	0.0258057	0.19345
RP11-25K19.1	-0.23707	6.31374	0.0258057	0.19345
ENKD1	-0.172218	6.79787	0.0258144	0.19345
BHLHA15	0.199176	6.56239	0.025919	0.19413
TAGAP	-0.195805	6.6078	0.025946	0.194209
P4HA3	0.225335	6.3683	0.0259573	0.194209
GPX3	-0.119313	7.53354	0.0259757	0.194243
PAM	-0.129255	7.35642	0.0259943	0.194279
PNO1	0.148293	7.08272	0.0260164	0.194341
RP11-196G11.5	-0.145069	7.11954	0.0261009	0.194869
DDX10	0.193501	6.60798	0.0261426	0.194965
DNAH5	-0.225148	6.37597	0.0261457	0.194965
ACAP1	-0.209608	6.5123	0.0261555	0.194965
PRRX2	0.196497	6.58601	0.026199	0.195186
RP11-22B23.1	0.25265	6.22761	0.0263201	0.195983
ZC3HAV1L	0.194291	6.58947	0.0263464	0.196075
SCEL	-0.153745	7.01135	0.0264283	0.196581
PARP3	-0.152293	7.03113	0.0264725	0.196805
ATG16L2	-0.204993	6.53567	0.0264915	0.196842
DHX37	0.174847	6.76537	0.026552	0.197187
TRPC6	-0.199346	6.5547	0.0266058	0.197373
WDR12	0.189381	6.63386	0.0266104	0.197373
SPRY4	-0.152538	7.01396	0.0266268	0.197373
COA7	0.167035	6.85322	0.0266333	0.197373
CASP1	-0.167113	6.8836	0.0266812	0.197543
MPHOSPH9	0.233401	6.33379	0.0266844	0.197543
FAM229B	-0.208961	6.51527	0.0267072	0.197608
RP11-598P20.3	0.181993	6.70315	0.0267823	0.197902
TSPAN3	-0.120864	7.49119	0.0268041	0.197902
FOS	-0.114313	7.62566	0.0268132	0.197902
HMBS	0.162341	6.92017	0.0268157	0.197902
RP11-686D22.8	-0.24635	6.24591	0.0268174	0.197902
CXCL10	0.134156	7.25129	0.0268735	0.198212
TMEM220	-0.237292	6.2834	0.0269077	0.198359
ZDHHC1	-0.17514	6.77079	0.0269589	0.198632
PPIF	0.131041	7.32426	0.0270402	0.199127
A2M	-0.106031	7.79245	0.027058	0.199153
MALAT1	-0.130689	7.32275	0.0271116	0.199388
MPZL2	-0.125458	7.41286	0.0271317	0.199388
FBLN5	-0.157	6.96446	0.0271325	0.199388
OR7E47P	-0.232041	6.34458	0.0271819	0.199647
RP11-11N9.4	-0.184373	6.67457	0.0272346	0.199929
LAPTM4B	0.111351	7.69963	0.027262	0.200026
NDUFA9	0.18576	6.66126	0.0272905	0.200131
ISM1	-0.196808	6.56151	0.0273065	0.200143
DOK2	-0.164944	6.89143	0.0273755	0.200399
DAPP1	-0.186644	6.67879	0.0273849	0.200399
SEMA3F	0.158459	6.92845	0.0273949	0.200399
ARHGEF28	-0.247411	6.2494	0.0273986	0.200399
LRIG3	-0.156772	6.98729	0.027426	0.200495
ALKBH2	0.171415	6.79767	0.0275251	0.201048
GEN1	0.242937	6.25528	0.0275302	0.201048
PDE3A	0.229632	6.33866	0.027587	0.201254
FBXL18	0.228912	6.34057	0.027587	0.201254
BARD1	0.207282	6.49226	0.0276652	0.201719
NUDT12	-0.185316	6.6402	0.027683	0.201744
RP3-407E4.4	0.191851	6.6132	0.0277021	0.201778
HLA-DPB2	-0.241651	6.29006	0.0277217	0.201816
TRBJ2-2P	-0.259402	6.21471	0.0277411	0.201853
TNFAIP8L2	-0.174119	6.79913	0.0278074	0.20221
RP11-471B22.2	-0.231246	6.33225	0.0278189	0.20221
RAB27A	-0.144665	7.11976	0.0278485	0.20232
PLCG2	-0.2154	6.42881	0.0278713	0.20238
ABHD14A	-0.163185	6.87526	0.0279003	0.202452
SPINK1	-0.139458	7.26092	0.02791	0.202452
LRP5L	-0.232831	6.31187	0.0279278	0.202477
SCIMP	-0.22267	6.39009	0.0279769	0.202728
RASAL3	-0.194651	6.60812	0.0280663	0.203271
CTC-429P9.2	-0.198301	6.54944	0.0281199	0.203554
FGFR3	-0.170128	6.78332	0.0281605	0.203743
IGHA2	-0.104757	7.81227	0.0282717	0.204442
TMSB4XP1	-0.223406	6.39222	0.0284417	0.205565
RP11-51F16.1	0.227564	6.34789	0.0284984	0.205819
MST1L	-0.245958	6.23637	0.0285062	0.205819
LINC00857	0.218721	6.41131	0.0285891	0.206254
RP11-713M15.2	0.200561	6.56583	0.0285957	0.206254
PFDN4	0.148535	7.05143	0.0286253	0.206338
SNRPF	0.142646	7.13829	0.0286368	0.206338
BAIAP3	-0.202416	6.55273	0.0286705	0.206465
C12orf5	0.175484	6.74286	0.0286839	0.206465
ARHGEF6	-0.184611	6.6715	0.0287121	0.206563
SLC25A15	0.1883	6.63344	0.0287449	0.206692
FHL2	0.152413	6.96632	0.0287799	0.206838
FCGRT	-0.120015	7.48453	0.0288245	0.207052
GLCCI1	-0.176	6.73239	0.0288932	0.20744
MAGI3	-0.167993	6.79107	0.0289723	0.207902
RP6-65G23.3	0.170364	6.79216	0.029024	0.208056
SLCO2B1	-0.158356	6.94728	0.0290303	0.208056
YBX1P10	0.186311	6.63598	0.0290383	0.208056
RP11-449J21.3	-0.206272	6.49841	0.0290679	0.208161
AC006128.2	-0.239152	6.30098	0.0290976	0.208162
AC004932.1	-0.231936	6.30016	0.0290976	0.208162
ANKRD22	-0.156094	6.96553	0.0291176	0.208199
SPARCL1	-0.120439	7.47969	0.0291977	0.208665
DRAM1	-0.125696	7.37357	0.0292492	0.208903
UBXN11	-0.170204	6.8141	0.0292607	0.208903
MYO5C	-0.160645	6.87157	0.0292993	0.209072
ERP27	-0.168824	6.77442	0.0293436	0.209282
FAM101A	0.229736	6.28856	0.0293748	0.209398
RFTN1	-0.141674	7.13777	0.0294238	0.209641
NR2F1	-0.16116	6.8933	0.0294723	0.20988
STEAP4	-0.14211	7.12013	0.0295016	0.209982
SMOC1	0.212408	6.41146	0.0295635	0.210316
STYK1	0.198535	6.5305	0.0296467	0.210597
CHORDC1	0.197442	6.53131	0.0296467	0.210597
C14orf132	-0.221929	6.38166	0.0296631	0.210597
DOPEY1	-0.219349	6.38184	0.0296631	0.210597
R3HDM1	0.176138	6.7333	0.0297505	0.211111
FZD6	0.141101	7.13381	0.0299146	0.212169
E2F5	0.197936	6.55581	0.0299628	0.212403
MIR4653	0.190013	6.57978	0.0300547	0.212947
SASH3	-0.153299	7.01466	0.030089	0.213083
GEMIN2	0.179867	6.69373	0.0303212	0.214556
DHDH	-0.213098	6.40492	0.0303276	0.214556
SLC39A4	0.149888	7.02817	0.0303918	0.214901
PPM1M	-0.15386	6.96143	0.0306397	0.216419
HSPB8	-0.15313	6.96161	0.0306397	0.216419
CEMIP	0.163649	6.83224	0.0306527	0.216419
C1orf210	-0.135893	7.17666	0.0307653	0.217105
NT5DC3	0.217068	6.40749	0.0308324	0.217469
HTRA3	0.134635	7.20219	0.0308828	0.217715
ARHGDIB	-0.106885	7.73125	0.030928	0.217761
DARS2	0.149803	7.03604	0.0309453	0.217761
SLC38A1	0.147939	7.03705	0.0309453	0.217761
AKAP13	-0.14927	7.00372	0.0309513	0.217761
KCNC3	-0.207697	6.45051	0.0309724	0.2178
C10orf128	-0.200291	6.53019	0.0310086	0.217934
DKC1	0.132277	7.25273	0.0310268	0.217934
RND3	0.151921	6.97106	0.0310381	0.217934
[truncated: 12,037 more rows]
