# Supplementary material for: A Four-Gene Prognostic Signature Based on the TEAD4 Differential Expression Predicts Overall Survival and Immune Microenvironment Estimation in Lung Adenocarcinoma
Source: Front Pharmacol. 2022 May 4;13:874780. doi: 10.3389/fphar.2022.874780 (PMC9114646; doi:10.3389/fphar.2022.874780)
Supplement: Supplementary file 2 [file DataSheet7.xlsx]

## Sheet: Sheet1
id	z	HR	HR.95L	HR.95H	pvalue
RHOV	5.20658	1.24861	1.14849	1.35745	1.92354e-07
KRT6A	5.19055	1.15647	1.0947	1.22173	2.09673e-07
ANLN	5.15743	1.38555	1.22406	1.56835	2.50366e-07
PLK1	4.5911	1.40774	1.21652	1.62903	4.40912e-06
SFTA3	-4.46651	0.831822	0.767253	0.901825	7.95059e-06
ABCC2	4.424	1.19461	1.10411	1.29253	9.68899e-06
EXO1	4.34743	1.4196	1.21217	1.66253	1.37745e-05
RRM2	4.34399	1.32919	1.16903	1.51128	1.39915e-05
DLGAP5	4.34211	1.35714	1.18239	1.55772	1.41118e-05
CYP4B1	-4.14229	0.859767	0.800446	0.923483	3.43862e-05
CCNA2	4.12491	1.32225	1.1579	1.50993	3.70876e-05
HJURP	4.10172	1.33372	1.16226	1.53047	4.10097e-05
SFTPB	-4.06909	0.908443	0.867382	0.951446	4.71965e-05
TPX2	4.0504	1.25836	1.12593	1.40637	5.11301e-05
FOXM1	3.98157	1.28525	1.13589	1.45425	6.84605e-05
NAPSA	-3.94676	0.897964	0.851231	0.947263	7.92161e-05
HMGA1	3.93597	1.3073	1.144	1.49392	8.28601e-05
CDCA5	3.8737	1.32081	1.14736	1.52048	0.000107195
NEK2	3.84106	1.30399	1.13882	1.49312	0.000122502
KIF4A	3.83436	1.3187	1.14481	1.519	0.00012589
MKI67	3.73482	1.29477	1.13062	1.48275	0.000187852
SLC34A2	-3.66734	0.880248	0.822243	0.942346	0.000245089
PRR11	3.65529	1.32781	1.14054	1.54582	0.00025689
CACNA2D2	-3.56909	0.847696	0.774164	0.928212	0.000358221
CCNB2	3.55354	1.28484	1.11896	1.47532	0.000380088
KIF23	3.52676	1.33028	1.13518	1.55892	0.000420682
C4BPA	-3.5265	0.888789	0.832418	0.948976	0.000421088
C16orf89	-3.51369	0.896848	0.844005	0.952999	0.000441929
GGTLC1	-3.49336	0.85447	0.782303	0.933294	0.000476986
CEP55	3.49067	1.27412	1.11208	1.45976	0.000481818
CHRDL1	-3.47269	0.802302	0.708511	0.908508	0.000515261
BUB1B	3.40538	1.30108	1.11819	1.51388	0.000660719
CDC20	3.39972	1.21842	1.08726	1.3654	0.000674552
SFTPD	-3.38423	0.900921	0.848093	0.957039	0.000713784
BIRC5	3.37566	1.23001	1.0907	1.38711	0.000736392
AURKA	3.33415	1.26995	1.10351	1.4615	0.000855604
CENPF	3.33135	1.26291	1.10086	1.44881	0.000864263
CDT1	3.31379	1.28999	1.10963	1.49965	0.000920413
CDC6	3.27875	1.27187	1.10156	1.4685	0.0010427
CPS1	3.26523	1.09266	1.03606	1.15235	0.00109375
MELK	3.24431	1.24269	1.08982	1.417	0.00117734
KIF2C	3.24104	1.23614	1.08741	1.40522	0.00119094
FAM83D	3.2252	1.25833	1.09433	1.4469	0.00125883
ATP13A4	-3.21257	0.836524	0.750211	0.932768	0.00131552
SKA1	3.19999	1.3097	1.11021	1.54503	0.00137431
VSIG2	-3.1071	0.874145	0.803035	0.951552	0.0018893
SCGB3A1	-3.09712	0.926697	0.88311	0.972435	0.00195409
HLF	-3.09475	0.794717	0.687093	0.9192	0.00196976
CDCA3	3.07974	1.32247	1.10697	1.57992	0.0020718
UBE2C	3.07503	1.16339	1.05641	1.28119	0.00210482
CENPA	2.96244	1.23127	1.07294	1.41297	0.00305208
KIFC1	2.95773	1.21818	1.06884	1.38837	0.00309915
SFTPC	-2.89447	0.94102	0.903071	0.980565	0.00379802
ADH1B	-2.87061	0.86605	0.785053	0.955403	0.00409687
SAPCD2	2.86044	1.24563	1.07159	1.44794	0.00423059
CDC45	2.82345	1.22505	1.06404	1.41041	0.00475095
MYBL2	2.77529	1.14411	1.04034	1.25823	0.00551524
PEBP4	-2.75091	0.894669	0.826461	0.968505	0.00594307
PLA2G1B	-2.72964	0.873721	0.793007	0.962651	0.00634029
AURKB	2.72702	1.18728	1.04947	1.34318	0.00639101
PGC	-2.65479	0.944761	0.905947	0.985238	0.00793575
HABP2	-2.63728	0.879172	0.798935	0.967469	0.00835737
C7	-2.61725	0.888373	0.813018	0.970712	0.00886416
FCER1A	-2.54548	0.867341	0.777316	0.967793	0.0109127
KIF18B	2.52152	1.20037	1.04151	1.38347	0.0116849
SCGB3A2	-2.47702	0.941561	0.897751	0.987509	0.0132483
NUF2	2.43826	1.18658	1.03413	1.36151	0.0147582
TRIP13	2.4242	1.18285	1.03268	1.35485	0.0153421
CYP24A1	2.41739	1.08813	1.01611	1.16526	0.0156323
FOLR1	-2.4087	0.917694	0.855746	0.984126	0.0160092
TROAP	2.38355	1.17316	1.02879	1.33779	0.0171465
PIGR	-2.38253	0.936166	0.88672	0.988369	0.0171939
DMBT1	-2.22907	0.925782	0.865089	0.990733	0.0258095
SCGB1A1	-2.2084	0.95202	0.911369	0.994484	0.0272164
