# Supplementary material for: A Four-Gene Prognostic Signature Based on the TEAD4 Differential Expression Predicts Overall Survival and Immune Microenvironment Estimation in Lung Adenocarcinoma
Source: Front Pharmacol. 2022 May 4;13:874780. doi: 10.3389/fphar.2022.874780 (PMC9114646; doi:10.3389/fphar.2022.874780)
Supplement: Supplementary file 3 [file DataSheet4.xlsx]

## Sheet: Sheet1
id	coef	HR	HR.95L	HR.95H	pvalue
STK3	0.317262	1.37336	0.965149	1.95423	0.077924
TEAD4	0.369846	1.44751	1.17806	1.77859	0.00043276
