# Supplementary material for: A Four-Gene Prognostic Signature Based on the TEAD4 Differential Expression Predicts Overall Survival and Immune Microenvironment Estimation in Lung Adenocarcinoma
Source: Front Pharmacol. 2022 May 4;13:874780. doi: 10.3389/fphar.2022.874780 (PMC9114646; doi:10.3389/fphar.2022.874780)
Supplement: Supplementary file 4 [file DataSheet6.xlsx]

## Sheet: Sheet1
gene
ABCC2
ADH1B
AGR3
ALOX15B
ANLN
ATP13A4
AURKA
AURKB
BIRC5
BMP3
BUB1B
C16orf89
C4BPA
C7
CACNA2D2
CCNA2
CCNB2
CDC20
CDC45
CDC6
CDCA3
CDCA5
CDT1
CENPA
CENPF
CEP55
CHRDL1
CPS1
CXCL14
CYP24A1
CYP4B1
DLGAP5
DMBT1
EXO1
FAM83D
FCER1A
FOLR1
FOXM1
GAL
GGTLC1
HABP2
HJURP
HLF
HMGA1
KIF18B
KIF23
KIF2C
KIF4A
KIFC1
KRT6A
MELK
MKI67
MYBL2
NAPSA
NEK2
NUF2
PEBP4
PGC
PIGR
PLA2G1B
PLK1
PRR11
RHOV
RRM2
SAPCD2
SCGB1A1
SCGB3A1
SCGB3A2
SCTR
SFTA3
SFTPA1
SFTPA2
SFTPB
SFTPC
SFTPD
SKA1
SLC34A2
TPX2
TRIP13
TROAP
UBE2C
UCHL1
VSIG2
