# Supplementary material for: A Four-Gene Prognostic Signature Based on the TEAD4 Differential Expression Predicts Overall Survival and Immune Microenvironment Estimation in Lung Adenocarcinoma
Source: Front Pharmacol. 2022 May 4;13:874780. doi: 10.3389/fphar.2022.874780 (PMC9114646; doi:10.3389/fphar.2022.874780)
Supplement: Supplementary file 6 [file DataSheet11.xlsx]

## Sheet: Sheet1
id	futime	fustat	RHOV	KRT6A	ANLN	CPS1	riskScore	risk
TCGA.05.4249.01A	1523	0	2.52275	0.241462	1.11515	0.155528	0.476785	low
TCGA.05.4250.01A	121	1	3.97918	7.96914	4.65925	0.431493	1.80689	high
TCGA.05.4382.01A	607	0	2.23006	1.33306	3.1497	0.279179	0.776044	low
TCGA.05.4384.01A	426	0	4.52691	1.99932	1.3684	2.58927	1.00017	high
TCGA.05.4389.01A	1369	0	2.11693	0.131359	2.55262	1.21591	0.68978	low
TCGA.05.4390.01A	1126	0	1.56289	1.64738	3.70701	6.49993	1.22752	high
TCGA.05.4396.01A	303	1	4.24378	0.852544	2.44496	8.45504	1.94561	high
TCGA.05.4397.01A	731	1	2.40861	0.237872	4.08071	0.0918237	1.02742	high
TCGA.05.4398.01A	1431	0	5.09226	2.09226	4.29649	0.183024	2.10882	high
TCGA.05.4402.01A	244	1	4.17161	4.44471	3.08629	0.20079	1.21715	high
TCGA.05.4403.01A	578	0	2.38366	5.15411	1.65056	0.317906	0.539133	low
TCGA.05.4405.01A	610	0	2.65398	0.0475497	2.66119	0.233098	0.751577	low
TCGA.05.4415.01A	91	1	7.82179	1.61212	6.64331	7.82245	13.7725	high
TCGA.05.4417.01A	455	0	1.10818	0.0696813	2.33734	6.00046	0.731058	low
TCGA.05.4418.01A	274	1	7.91641	4.47327	3.66042	7.21744	6.01885	high
TCGA.05.4420.01A	912	0	2.93155	0.588666	3.74556	0.155869	1.0713	high
TCGA.05.4422.01A	365	0	4.07054	0.0604042	1.87728	6.17207	1.34636	high
TCGA.05.4424.01A	913	0	2.38349	1.27396	2.87956	0.325645	0.751598	low
TCGA.05.4425.01A	669	0	4.37058	2.40317	2.524	0.225123	1.09975	high
TCGA.05.4426.01A	791	0	4.41328	0.492584	2.37116	0.14315	1.05975	high
TCGA.05.4427.01A	791	0	2.76945	0.073675	3.46703	0.219122	0.959816	low
TCGA.05.4430.01A	761	0	2.16478	0.187877	2.11544	0.349702	0.580853	low
TCGA.05.4432.01A	761	0	3.25232	0.17368	2.54538	1.10194	0.900059	low
TCGA.05.4433.01A	730	0	1.32351	0.675907	2.81967	0.166924	0.564387	low
TCGA.05.4434.01A	457	1	5.59332	8.48256	3.43973	0.18479	1.89104	high
TCGA.05.5420.01A	457	0	4.30639	0.233184	2.16302	6.83907	1.62006	high
TCGA.05.5423.01A	151	0	1.55065	0.0144007	2.07212	0.101816	0.485124	low
TCGA.05.5425.01A	882	0	4.02695	1.83168	3.71146	7.88657	2.48816	high
TCGA.05.5428.01A	670	0	3.24303	0.131235	2.92431	0.142514	0.92507	low
TCGA.05.5429.01A	275	1	3.66476	0.753442	3.08455	0.103567	1.06735	high
TCGA.05.5715.01A	62	0	5.69901	1.22595	2.55583	0.208324	1.53128	high
TCGA.35.3615.01A	14	0	2.50583	4.72962	0.721533	0.081122	0.42457	low
TCGA.35.4122.01A	225	0	1.64609	1.90148	2.96554	0.496309	0.651082	low
TCGA.35.4123.01A	182	0	2.85253	1.46648	3.36591	0.141235	0.947475	low
TCGA.35.5375.01A	264	0	2.26142	4.03034	2.72881	0.136553	0.690532	low
TCGA.38.4625.01A	2973	0	1.75321	0.8044	4.53524	0.609383	1.02962	high
TCGA.38.4626.01A	3674	0	0.932915	3.1009	1.84919	0.369049	0.400988	low
TCGA.38.4627.01A	1147	1	2.0461	3.26129	1.90962	0.606323	0.544271	low
TCGA.38.4628.01A	1492	1	2.28578	0.377971	3.00906	0.0901733	0.746599	low
TCGA.38.4629.01A	864	1	2.85022	4.55241	4.08034	0.323863	1.1643	high
TCGA.38.4630.01A	1073	1	2.13369	0.161974	2.75898	0.466296	0.691892	low
TCGA.38.4631.01A	354	1	3.34996	0.859888	4.1887	1.30373	1.45832	high
TCGA.38.4632.01A	1357	1	3.20172	1.33699	4.07096	0.232713	1.25652	high
TCGA.38.6178.01A	448	0	1.28166	1.04398	2.97827	0.221334	0.585498	low
TCGA.38.7271.01A	800	1	3.49065	0.891567	1.65021	0.310055	0.705577	low
TCGA.38.A44F.01A	133	0	4.62726	4.29254	1.23278	0.20845	0.825203	low
TCGA.44.2655.01A	1324	0	3.67528	0.0746355	1.30142	0.222716	0.667314	low
TCGA.44.2656.01A	1429	0	2.4365	0.0891263	3.7188	0.243357	0.948987	low
TCGA.44.2657.01A	1351	0	1.31603	1.79064	2.1553	0.189292	0.471679	low
TCGA.44.2659.01A	1367	0	0.72512	0.349786	3.09966	0.238153	0.528945	low
TCGA.44.2661.01A	1159	0	1.14508	0.126253	1.43408	0.308108	0.375773	low
TCGA.44.2662.01A	1280	0	3.24454	0.420807	4.45407	0.441505	1.43043	high
TCGA.44.2665.01A	1301	0	5.01925	4.24407	1.82166	0.464811	1.08516	high
TCGA.44.2666.01A	97	1	3.56808	0.0405407	2.60472	0.165372	0.920163	low
TCGA.44.2668.01A	761	1	3.32071	5.48311	4.39998	0.254475	1.41593	high
TCGA.44.3396.01A	1130	0	5.37585	1.60693	3.75408	1.1466	2.0996	high
TCGA.44.3398.01A	1163	0	5.22474	6.64165	1.53586	0.360016	1.04784	high
TCGA.44.3917.01A	1183	0	1.57004	0.500542	4.4152	3.20122	1.15983	high
TCGA.44.3918.01A	1036	0	3.11971	0.655863	2.94945	0.760785	0.947084	low
TCGA.44.3919.01A	1026	1	3.26332	0.237431	2.66146	0.402518	0.883194	low
TCGA.44.4112.01A	808	1	2.31163	3.72451	3.17763	0.129509	0.78863	low
TCGA.44.5643.01A	1013	0	6.18965	7.14239	2.95808	0.411663	1.95347	high
TCGA.44.5644.01A	863	0	1.90595	0.983413	2.96319	2.99112	0.837227	low
TCGA.44.5645.01A	852	0	1.05724	0.0181264	1.38902	0.192447	0.360203	low
TCGA.44.6145.01A	595	0	5.57156	7.78911	3.15511	0.960862	1.84731	high
TCGA.44.6146.01A	728	0	1.78082	0.288209	1.96775	0.228063	0.503646	low
TCGA.44.6147.01A	845	0	3.54446	1.60215	2.32115	1.06068	0.906875	low
TCGA.44.6148.01A	704	0	2.62166	0.0610851	0.409904	0.575178	0.416789	low
TCGA.44.6774.01A	658	0	1.72703	0.163353	2.23401	0.442027	0.542841	low
TCGA.44.6775.01A	705	0	1.40075	0.164272	4.29391	0.293549	0.864392	low
TCGA.44.6776.01A	2616	0	1.60484	1.10217	1.16349	0.695465	0.40234	low
TCGA.44.6777.01A	987	1	1.68105	1.52736	2.04578	0.396436	0.508449	low
TCGA.44.6778.01A	1864	0	0.84825	0.66224	2.3882	2.55913	0.536191	low
TCGA.44.6779.01A	500	1	4.7729	8.49214	4.97938	0.0902475	2.32936	high
TCGA.44.7659.01A	691	0	3.14435	2.73522	0.97649	0.0732993	0.531066	low
TCGA.44.7660.01A	592	0	3.61267	3.25803	4.35703	0.0872418	1.48391	high
TCGA.44.7661.01A	557	1	3.86619	6.29742	5.18496	0.86185	2.09284	high
TCGA.44.7662.01A	218	0	1.96782	0.921709	4.7565	0.281521	1.12344	high
TCGA.44.7667.01A	1097	0	2.2789	0.0315437	3.98874	1.81778	1.10653	high
TCGA.44.7669.01A	574	1	1.80806	0.641452	3.16932	7.10828	1.18016	high
TCGA.44.7670.01A	882	0	2.99136	1.02397	3.38823	0.25707	0.994678	high
TCGA.44.7671.01A	889	0	2.79172	7.29398	1.91086	5.92814	0.976675	low
TCGA.44.7672.01A	719	0	2.56231	3.68705	3.32482	0.302335	0.883758	low
TCGA.44.8117.01A	385	0	6.27112	0.199704	3.37344	0.374343	2.22273	high
TCGA.44.8119.01A	285	0	3.59808	0.0272719	2.68264	1.58746	1.05415	high
TCGA.44.8120.01A	260	0	3.1294	0.419335	2.35769	0.403075	0.787585	low
TCGA.44.A479.01A	486	0	2.57989	0.261796	2.79661	1.80498	0.862303	low
TCGA.44.A47A.01A	466	0	2.65682	3.13825	2.0475	0.247982	0.638015	low
TCGA.44.A47B.01A	287	0	2.36422	0.00972997	1.99969	1.48271	0.643928	low
TCGA.44.A47G.01A	351	0	2.28033	0.910579	3.027	1.10236	0.808862	low
TCGA.44.A4SS.01A	415	0	3.57541	4.4444	3.51652	0.243393	1.18598	high
TCGA.44.A4SU.01A	409	1	3.45007	0.874413	1.9939	0.183005	0.759208	low
TCGA.49.4486.01A	2318	1	1.53996	5.11695	0.636541	0.0458045	0.327049	low
TCGA.49.4487.01A	855	1	4.79084	0.289189	3.68183	6.32529	2.64204	high
TCGA.49.4488.01A	869	1	4.15227	0.230018	3.76605	0.1292	1.44751	high
TCGA.49.4490.01A	385	1	2.81578	3.2411	2.20668	0.126413	0.685989	low
TCGA.49.4494.01A	1081	1	4.89306	5.56296	3.27542	0.0380891	1.50839	high
TCGA.49.4501.01A	1421	1	1.38267	0.259749	1.08723	0.230826	0.360474	low
TCGA.49.4505.01A	428	1	3.63672	0.210272	1.20106	0.220279	0.643291	low
TCGA.49.4506.01A	999	1	7.73968	7.49952	2.54074	6.62146	4.07366	high
TCGA.49.4507.01A	268	1	6.82784	9.00565	3.43109	6.29725	4.04758	high
TCGA.49.4510.01A	896	1	2.45524	1.15777	0.460703	5.83045	0.603886	low
TCGA.49.4512.01A	905	1	2.6467	0.284677	2.10212	0.724496	0.66961	low
TCGA.49.4514.01A	1700	0	2.91142	0.706159	2.75602	6.05774	1.27567	high
TCGA.49.6742.01A	488	1	6.53922	0.959949	3.67448	5.9976	3.93852	high
TCGA.49.6743.01A	1621	0	5.83929	3.29092	3.85017	0.404171	2.28059	high
TCGA.49.6744.01A	1683	0	1.90641	4.58293	1.95377	0.311635	0.520623	low
TCGA.49.6745.01A	522	0	3.04878	1.76391	4.59663	0.219896	1.39373	high
TCGA.49.6761.01A	354	0	2.94282	2.49417	3.86871	0.0869835	1.10478	high
TCGA.49.6767.01A	677	0	3.71939	0.806234	4.73736	0.0578125	1.68389	high
TCGA.49.AAQV.01A	677	1	5.55774	0.537109	3.34316	0.320256	1.84529	high
TCGA.49.AAR0.01A	4765	0	3.05215	0.988112	1.95654	0.39009	0.692908	low
TCGA.49.AAR2.01A	2224	0	3.73411	0.242873	1.78488	7.70895	1.35904	high
TCGA.49.AAR3.01A	1893	0	1.83482	5.29012	4.40229	0.167411	0.979952	high
TCGA.49.AAR4.01A	879	1	4.03781	0.168501	3.13564	0.255713	1.19887	high
TCGA.49.AAR9.01A	260	1	4.94102	4.01776	3.43879	0.0677141	1.59849	high
TCGA.49.AARE.01A	1229	1	6.16668	2.70205	2.95784	0.107646	1.89827	high
TCGA.49.AARN.01A	1135	1	4.17075	0.9064	2.25266	0.144119	0.967564	low
TCGA.49.AARO.01A	3759	0	3.84095	0.393647	2.6937	0.8752	1.06291	high
TCGA.49.AARQ.01A	6732	0	3.59597	0.090958	3.23251	0.0580397	1.08861	high
TCGA.49.AARR.01A	4992	0	4.07939	1.91116	0.941644	0.315079	0.672917	low
TCGA.4B.A93V.01A	300	1	3.87759	0.00992939	2.63384	6.01584	1.55699	high
TCGA.50.5044.01A	624	1	2.05725	7.27123	3.64159	0.354418	0.854526	low
TCGA.50.5045.01A	2174	1	2.88369	2.57282	2.42623	0.322069	0.751045	low
TCGA.50.5049.01A	3094	0	1.41028	0.322263	2.58129	0.170313	0.540667	low
TCGA.50.5051.01A	478	1	2.82198	0.288018	2.38335	6.4106	1.15928	high
TCGA.50.5055.01A	1830	1	2.26717	1.31315	1.60284	0.120186	0.509655	low
TCGA.50.5066.01A	1442	0	0.48497	0.217685	3.56541	0.193459	0.563793	low
TCGA.50.5068.01A	1499	1	2.24351	0.0670126	1.45852	0.0657832	0.485365	low
TCGA.50.5072.01A	250	1	7.63736	2.88899	5.101	7.65923	8.57738	high
TCGA.50.5930.01A	282	1	6.23761	5.34815	2.8417	6.35166	3.00218	high
TCGA.50.5931.01A	434	1	4.23769	5.31081	4.4951	0.220176	1.81177	high
TCGA.50.5932.01A	1235	1	2.46139	0.260017	2.36237	0.116291	0.655736	low
TCGA.50.5933.01A	2393	1	2.09698	4.09654	4.60895	1.45691	1.21772	high
TCGA.50.5935.01A	653	1	2.68956	0.0289692	1.46895	0.144304	0.545854	low
TCGA.50.5936.01A	257	1	7.19107	3.02377	3.54713	7.0705	4.83778	high
TCGA.50.5939.01A	460	1	4.51883	7.34757	3.03993	4.23243	1.77476	high
TCGA.50.5941.01A	1474	0	3.82833	4.10786	3.05975	0.200575	1.11147	high
TCGA.50.5942.01A	1847	0	1.2244	0.0386473	0.948608	0.337848	0.336817	low
TCGA.50.5944.01A	1750	0	1.04428	0.0130651	2.52345	0.330664	0.492819	low
TCGA.50.5946.01A	1617	0	4.06482	0.897523	5.28027	0.127177	2.13199	high
TCGA.50.6590.01A	1288	1	4.3585	8.9715	5.20625	1.53663	2.4975	high
TCGA.50.6591.01A	119	1	0.812428	0	4.4817	0.154079	0.779614	low
TCGA.50.6592.01A	777	1	3.54362	0.715637	3.55478	0.245704	1.18926	high
TCGA.50.6593.01A	336	1	3.80661	0.862719	3.77428	0.185378	1.33922	high
TCGA.50.6594.01A	370	1	4.42262	0	3.75548	0.0897536	1.53708	high
TCGA.50.6595.01A	189	1	2.81247	8.08769	5.96435	0.530081	1.9484	high
TCGA.50.6597.01A	1268	1	1.48704	0.0356231	1.4675	0.596106	0.421206	low
TCGA.50.6673.01A	22	1	3.13213	2.85397	3.77764	1.39504	1.24629	high
TCGA.50.7109.01A	308	1	2.54897	0.584552	3.41904	8.604	1.69344	high
TCGA.50.8457.01A	1125	0	1.16187	2.42547	0.823245	0.253755	0.318653	low
TCGA.50.8459.01A	1119	0	3.05445	6.56756	1.72648	0.490214	0.656514	low
TCGA.50.8460.01A	829	0	1.03296	2.27322	1.67073	0.164395	0.385545	low
TCGA.53.7624.01A	1043	1	6.92963	4.58825	5.28449	0.676383	4.47197	high
TCGA.53.7626.01A	929	1	3.27107	0.0200725	2.41676	0.26342	0.819642	low
TCGA.53.7813.01A	424	0	2.30369	0.334784	2.36014	0.454379	0.646976	low
TCGA.53.A4EZ.01A	1071	0	2.61737	0.174335	3.32394	0.0510373	0.878616	low
TCGA.55.1592.01A	701	1	3.01737	0.173642	2.58095	0.166601	0.799539	low
TCGA.55.1594.01A	1178	0	2.41891	0.260995	2.78209	0.161698	0.729326	low
TCGA.55.1596.01A	2065	0	3.9428	0.0134932	3.71452	0.171784	1.36086	high
TCGA.55.5899.01A	930	0	0.500238	0.0138602	4.33702	0.497094	0.713107	low
TCGA.55.6543.01A	435	0	5.3282	3.04259	2.76952	0.146593	1.47513	high
TCGA.55.6642.01A	2449	0	2.89423	0.367161	2.85512	5.85991	1.28539	high
TCGA.55.6712.01A	171	1	1.86378	3.19948	4.60061	0.185557	1.04259	high
TCGA.55.6968.01A	1293	1	1.46461	2.82511	3.08604	0.0654802	0.62287	low
TCGA.55.6970.01A	464	1	6.1707	3.94233	2.66864	8.42918	3.29869	high
TCGA.55.6971.01A	1400	0	2.37624	2.03711	2.89809	0.346529	0.755227	low
TCGA.55.6972.01A	1632	1	2.08184	0.268246	1.32597	0.172298	0.453862	low
TCGA.55.6975.01A	118	1	7.0951	5.40673	4.38504	6.5379	5.69116	high
TCGA.55.6978.01A	176	1	3.1149	3.42118	4.7843	0.9502	1.5746	high
TCGA.55.6979.01A	237	1	2.5709	2.49243	4.53673	0.219808	1.22062	high
TCGA.55.6980.01A	2109	0	3.12143	3.169	1.6564	0.226662	0.641884	low
TCGA.55.6981.01A	1379	1	3.86036	0.892878	3.75203	0.0957711	1.33964	high
TCGA.55.6982.01A	995	1	3.73373	1.18555	3.98301	0.260307	1.39981	high
TCGA.55.6983.01A	2823	0	4.0231	2.35299	1.24958	0.179696	0.71392	low
TCGA.55.6984.01A	760	1	4.39911	2.89733	2.76496	0.0742625	1.16842	high
TCGA.55.6985.01A	1233	0	3.86635	1.2539	3.22452	0.22753	1.17522	high
TCGA.55.6986.01A	3261	0	3.19816	3.32172	2.09421	0.286292	0.739355	low
TCGA.55.6987.01A	2137	0	4.32482	1.79152	2.94038	6.91044	2.0181	high
TCGA.55.7227.01A	952	1	4.55849	2.27706	2.55084	0.222915	1.15945	high
TCGA.55.7281.01A	872	0	1.89336	0.903559	1.85693	0.327459	0.506188	low
TCGA.55.7283.01A	609	0	1.05602	0.1339	2.69191	0.110631	0.50868	low
TCGA.55.7570.01A	824	0	4.02994	1.34659	4.40179	0.201901	1.67718	high
TCGA.55.7573.01A	487	0	1.71827	0.220855	1.01232	0.180573	0.381906	low
TCGA.55.7574.01A	995	1	2.11335	4.0905	2.23857	0.360452	0.593484	low
TCGA.55.7576.01A	670	0	2.55346	0.113748	3.03113	1.11892	0.866577	low
TCGA.55.7724.01A	705	0	3.48898	10.1207	3.77029	0.406516	1.25903	high
TCGA.55.7725.01A	442	0	2.56783	0.212456	1.41785	0.0904455	0.520515	low
TCGA.55.7726.01A	652	0	4.54646	7.67521	5.60039	0.37415	2.66313	high
TCGA.55.7727.01A	119	0	3.47018	0.103419	4.03217	0.126541	1.31687	high
TCGA.55.7728.01A	704	0	2.90414	2.16371	1.49796	0.0861381	0.577128	low
TCGA.55.7815.01A	773	0	1.31409	0.583815	2.9318	0.875731	0.612372	low
TCGA.55.7816.01A	468	1	0.468074	1.47179	1.58604	0.61215	0.33969	low
TCGA.55.7903.01A	567	0	2.63607	1.06713	3.71753	0.285742	0.999138	high
TCGA.55.7907.01A	343	1	3.10674	0.117124	3.41673	0.139616	1.02182	high
TCGA.55.7910.01A	1040	0	2.35012	0.056584	3.19371	5.13978	1.16809	high
TCGA.55.7911.01A	537	0	3.10389	6.14638	3.05917	1.74973	1.0473	high
TCGA.55.7914.01A	187	1	2.67611	0.145359	2.60862	0.126237	0.738996	low
TCGA.55.7994.01A	603	0	3.89321	7.95966	5.71855	0.185992	2.31169	high
TCGA.55.7995.01A	889	0	3.31806	0.24972	2.51639	0.0996629	0.841189	low
TCGA.55.8085.01A	904	0	3.43742	0.136304	2.86817	2.32997	1.12733	high
TCGA.55.8087.01A	462	0	2.6265	0.409985	0.632366	0.11684	0.427998	low
TCGA.55.8089.01A	702	1	3.5933	8.78189	4.5315	0.261691	1.5687	high
TCGA.55.8090.01A	598	1	4.54938	5.34722	3.19021	0.197626	1.37214	high
TCGA.55.8091.01A	600	0	4.12506	0.970902	2.15196	0.327771	0.944224	low
TCGA.55.8092.01A	154	1	2.59204	2.83023	2.5963	6.56873	1.17493	high
TCGA.55.8094.01A	541	0	2.08348	0.0453879	2.77913	8.31097	1.24415	high
TCGA.55.8096.01A	719	1	2.32123	1.45546	2.06295	0.514233	0.602389	low
TCGA.55.8097.01A	476	0	0.534456	0.0338449	1.01904	0.180267	0.286719	low
TCGA.55.8203.01A	547	0	4.41124	3.57777	2.70704	1.08062	1.24498	high
TCGA.55.8204.01A	515	0	5.55195	9.71796	3.59283	0.451142	1.99076	high
TCGA.55.8205.01A	599	0	2.69376	1.85411	4.6086	0.80951	1.34087	high
TCGA.55.8206.01A	888	0	1.23139	0.188587	1.30888	0.191249	0.367743	low
TCGA.55.8207.01A	977	0	2.19805	1.11649	0.922275	0.256781	0.421386	low
TCGA.55.8208.01A	674	0	3.62373	1.29954	2.59329	0.425057	0.948303	low
TCGA.55.8299.01A	469	1	7.46527	7.58974	4.17334	4.93494	5.21057	high
TCGA.55.8301.01A	534	0	2.07988	0.673824	3.01645	0.104347	0.712244	low
TCGA.55.8302.01A	478	0	3.75711	2.2145	3.21216	0.0642338	1.12653	high
TCGA.55.8505.01A	440	0	7.13763	5.00284	3.9744	4.29163	4.34264	high
TCGA.55.8506.01A	11	0	5.26766	0.780866	3.81793	0.118451	1.9248	high
TCGA.55.8507.01A	418	0	2.85109	0.274184	2.18749	0.144224	0.68927	low
TCGA.55.8508.01A	617	0	5.08205	4.7776	1.93868	4.33162	1.52378	high
TCGA.55.8510.01A	539	0	2.53448	0.90215	3.25597	0.179074	0.853626	low
TCGA.55.8511.01A	552	0	4.48661	1.90551	3.92779	0.122924	1.63966	high
TCGA.55.8512.01A	607	1	3.35434	5.17947	0.999237	0.228212	0.569021	low
TCGA.55.8513.01A	791	0	3.67416	3.84618	0.98578	0.362196	0.619154	low
TCGA.55.8514.01A	520	0	4.58158	0.232381	1.01537	0.0387466	0.759743	low
TCGA.55.8614.01A	536	0	4.81349	8.66186	2.88886	1.39543	1.47702	high
TCGA.55.8615.01A	446	0	3.13875	0.911909	2.64691	4.41432	1.15612	high
TCGA.55.8616.01A	48	0	3.44058	2.19898	2.91637	0.226651	0.974799	low
TCGA.55.8619.01A	416	0	1.99301	1.28563	1.57965	0.228654	0.477651	low
TCGA.55.8620.01A	375	1	0.752306	0.159187	2.89696	0.494483	0.513987	low
TCGA.55.8621.01A	515	0	2.67661	0.630041	2.15553	0.566464	0.676167	low
TCGA.55.A48X.01A	689	0	2.98409	2.22191	2.59555	0.200482	0.798256	low
TCGA.55.A48Y.01A	630	0	3.7658	2.97881	2.6878	8.63263	1.87401	high
TCGA.55.A48Z.01A	651	0	3.75237	1.27101	3.37673	0.520824	1.21769	high
TCGA.55.A490.01A	99	1	2.05144	2.84101	3.03918	0.119865	0.712514	low
TCGA.55.A491.01A	626	0	3.21824	0.301281	2.10157	0.0540386	0.731491	low
TCGA.55.A492.01A	596	0	1.92821	0.387959	0.495511	6.92148	0.582256	low
TCGA.55.A493.01A	28	0	3.26105	2.30889	4.88144	0.171821	1.57923	high
TCGA.55.A494.01A	481	0	3.58466	0.0102065	3.60958	0.0507837	1.20126	high
TCGA.55.A4DF.01A	440	1	3.68483	1.37306	2.96865	0.291585	1.05445	high
TCGA.55.A4DG.01A	608	0	0.883595	0.107941	1.83029	0.287145	0.391746	low
TCGA.55.A57B.01A	546	0	1.60847	2.19533	2.64065	1.21454	0.623986	low
TCGA.62.8394.01A	139	1	4.79818	1.87704	3.77721	0.0573635	1.69014	high
TCGA.62.8395.01A	1216	0	1.76521	2.24507	1.22357	0.250382	0.41113	low
TCGA.62.8397.01A	1289	0	0.700266	0.101335	1.97872	0.273935	0.389554	low
TCGA.62.8398.01A	444	1	4.47323	4.12541	3.65497	6.69384	2.49626	high
TCGA.62.8399.01A	2696	0	2.21359	2.40305	3.36266	4.27621	1.10778	high
TCGA.62.8402.01A	1498	1	3.65689	0.757635	3.28254	0.0510614	1.11932	high
