# Supplementary material for: A Four-Gene Prognostic Signature Based on the TEAD4 Differential Expression Predicts Overall Survival and Immune Microenvironment Estimation in Lung Adenocarcinoma
Source: Front Pharmacol. 2022 May 4;13:874780. doi: 10.3389/fphar.2022.874780 (PMC9114646; doi:10.3389/fphar.2022.874780)
Supplement: Supplementary file 7 [file DataSheet9.xlsx]

## Sheet: Sheet1
id	coef	HR	HR.95L	HR.95H	pvalue
RHOV	0.0947988	1.09944	0.996359	1.21318	0.0591133
KRT6A	0.0797277	1.08299	1.01742	1.15279	0.0123525
ANLN	0.227936	1.25601	1.09972	1.43451	0.000773954
CPS1	0.0519664	1.05334	0.995598	1.11443	0.0708247
