# Supplementary material for: A Four-Gene Prognostic Signature Based on the TEAD4 Differential Expression Predicts Overall Survival and Immune Microenvironment Estimation in Lung Adenocarcinoma
Source: Front Pharmacol. 2022 May 4;13:874780. doi: 10.3389/fphar.2022.874780 (PMC9114646; doi:10.3389/fphar.2022.874780)
Supplement: Supplementary file 10 [file DataSheet10.xlsx]

## Sheet: Sheet1
id	futime	fustat	RHOV	KRT6A	ANLN	CPS1	riskScore	risk
TCGA.05.4249.01A	1523	0	2.52275	0.241462	1.11515	0.155528	0.52026	low
TCGA.05.4250.01A	121	1	3.97918	7.96914	4.65925	0.431493	2.51663	high
TCGA.05.4382.01A	607	0	2.23006	1.33306	3.1497	0.279179	0.883408	low
TCGA.05.4384.01A	426	0	4.52691	1.99932	1.3684	2.58927	0.870151	low
TCGA.05.4389.01A	1369	0	2.11693	0.131359	2.55262	1.21591	0.727661	low
TCGA.05.4390.01A	1126	0	1.56289	1.64738	3.70701	6.49993	1.33395	high
TCGA.05.4396.01A	303	1	4.24378	0.852544	2.44496	8.45504	1.34025	high
TCGA.05.4397.01A	731	1	2.40861	0.237872	4.08071	0.0918237	1.00815	high
TCGA.05.4398.01A	1431	0	5.09226	2.09226	4.29649	0.183024	1.59089	high
TCGA.05.4402.01A	244	1	4.17161	4.44471	3.08629	0.20079	1.33595	high
TCGA.05.4403.01A	578	0	2.38366	5.15411	1.65056	0.317906	0.86549	low
TCGA.05.4405.01A	610	0	2.65398	0.0475497	2.66119	0.233098	0.740805	low
TCGA.05.4415.01A	91	1	7.82179	1.61212	6.64331	7.82245	5.03637	high
TCGA.05.4417.01A	455	0	1.10818	0.0696813	2.33734	6.00046	0.803401	low
TCGA.05.4418.01A	274	1	7.91641	4.47327	3.66042	7.21744	3.13435	high
TCGA.05.4420.01A	912	0	2.93155	0.588666	3.74556	0.155869	1.01267	high
TCGA.05.4422.01A	365	0	4.07054	0.0604042	1.87728	6.17207	0.96584	high
TCGA.05.4424.01A	913	0	2.38349	1.27396	2.87956	0.325645	0.840888	low
TCGA.05.4425.01A	669	0	4.37058	2.40317	2.524	0.225123	1.01902	high
TCGA.05.4426.01A	791	0	4.41328	0.492584	2.37116	0.14315	0.844899	low
TCGA.05.4427.01A	791	0	2.76945	0.073675	3.46703	0.219122	0.901194	low
TCGA.05.4430.01A	761	0	2.16478	0.187877	2.11544	0.349702	0.635374	low
TCGA.05.4432.01A	761	0	3.25232	0.17368	2.54538	1.10194	0.806957	low
TCGA.05.4433.01A	730	0	1.32351	0.675907	2.81967	0.166924	0.709382	low
TCGA.05.4434.01A	457	1	5.59332	8.48256	3.43973	0.18479	2.28435	high
TCGA.05.5420.01A	457	0	4.30639	0.233184	2.16302	6.83907	1.10646	high
TCGA.05.5423.01A	151	0	1.55065	0.0144007	2.07212	0.101816	0.577905	low
TCGA.05.5425.01A	882	0	4.02695	1.83168	3.71146	7.88657	1.83951	high
TCGA.05.5428.01A	670	0	3.24303	0.131235	2.92431	0.142514	0.833405	low
TCGA.05.5429.01A	275	1	3.66476	0.753442	3.08455	0.103567	0.94351	low
TCGA.05.5715.01A	62	0	5.69901	1.22595	2.55583	0.208324	1.05897	high
TCGA.35.3615.01A	14	0	2.50583	4.72962	0.721533	0.081122	0.676524	low
TCGA.35.4122.01A	225	0	1.64609	1.90148	2.96554	0.496309	0.848145	low
TCGA.35.4123.01A	182	0	2.85253	1.46648	3.36591	0.141235	0.987865	high
TCGA.35.5375.01A	264	0	2.26142	4.03034	2.72881	0.136553	0.990747	high
TCGA.38.4625.01A	2973	0	1.75321	0.8044	4.53524	0.609383	1.12936	high
TCGA.38.4626.01A	3674	0	0.932915	3.1009	1.84919	0.369049	0.671827	low
TCGA.38.4627.01A	1147	1	2.0461	3.26129	1.90962	0.606323	0.776208	low
TCGA.38.4628.01A	1492	1	2.28578	0.377971	3.00906	0.0901733	0.789219	low
TCGA.38.4629.01A	864	1	2.85022	4.55241	4.08034	0.323863	1.50071	high
TCGA.38.4630.01A	1073	1	2.13369	0.161974	2.75898	0.466296	0.736527	low
TCGA.38.4631.01A	354	1	3.34996	0.859888	4.1887	1.30373	1.26433	high
TCGA.38.4632.01A	1357	1	3.20172	1.33699	4.07096	0.232713	1.19248	high
TCGA.38.6178.01A	448	0	1.28166	1.04398	2.97827	0.221334	0.756535	low
TCGA.38.7271.01A	800	1	3.49065	0.891567	1.65021	0.310055	0.683964	low
TCGA.38.A44F.01A	133	0	4.62726	4.29254	1.23278	0.20845	0.903593	low
TCGA.44.2655.01A	1324	0	3.67528	0.0746355	1.30142	0.222716	0.599583	low
TCGA.44.2656.01A	1429	0	2.4365	0.0891263	3.7188	0.243357	0.927077	low
TCGA.44.2657.01A	1351	0	1.31603	1.79064	2.1553	0.189292	0.666664	low
TCGA.44.2659.01A	1367	0	0.72512	0.349786	3.09966	0.238153	0.698676	low
TCGA.44.2661.01A	1159	0	1.14508	0.126253	1.43408	0.308108	0.490373	low
TCGA.44.2662.01A	1280	0	3.24454	0.420807	4.45407	0.441505	1.2278	high
TCGA.44.2665.01A	1301	0	5.01925	4.24407	1.82166	0.464811	1.08271	high
TCGA.44.2666.01A	97	1	3.56808	0.0405407	2.60472	0.165372	0.794287	low
TCGA.44.2668.01A	761	1	3.32071	5.48311	4.39998	0.254475	1.81121	high
TCGA.44.3396.01A	1130	0	5.37585	1.60693	3.75408	1.1466	1.46071	high
TCGA.44.3398.01A	1163	0	5.22474	6.64165	1.53586	0.360016	1.24547	high
TCGA.44.3917.01A	1183	0	1.57004	0.500542	4.4152	3.20122	1.2061	high
TCGA.44.3918.01A	1036	0	3.11971	0.655863	2.94945	0.760785	0.892044	low
TCGA.44.3919.01A	1026	1	3.26332	0.237431	2.66146	0.402518	0.803926	low
TCGA.44.4112.01A	808	1	2.31163	3.72451	3.17763	0.129509	1.07575	high
TCGA.44.5643.01A	1013	0	6.18965	7.14239	2.95808	0.411663	1.96948	high
TCGA.44.5644.01A	863	0	1.90595	0.983413	2.96319	2.99112	0.91929	low
TCGA.44.5645.01A	852	0	1.05724	0.0181264	1.38902	0.192447	0.474346	low
TCGA.44.6145.01A	595	0	5.57156	7.78911	3.15511	0.960862	2.10473	high
TCGA.44.6146.01A	728	0	1.78082	0.288209	1.96775	0.228063	0.593377	low
TCGA.44.6147.01A	845	0	3.54446	1.60215	2.32115	1.06068	0.881476	low
TCGA.44.6148.01A	704	0	2.62166	0.0610851	0.409904	0.575178	0.45051	low
TCGA.44.6774.01A	658	0	1.72703	0.163353	2.23401	0.442027	0.628028	low
TCGA.44.6775.01A	705	0	1.40075	0.164272	4.29391	0.293549	0.966361	high
TCGA.44.6776.01A	2616	0	1.60484	1.10217	1.16349	0.695465	0.531133	low
TCGA.44.6777.01A	987	1	1.68105	1.52736	2.04578	0.396436	0.666275	low
TCGA.44.6778.01A	1864	0	0.84825	0.66224	2.3882	2.55913	0.695212	low
TCGA.44.6779.01A	500	1	4.7729	8.49214	4.97938	0.0902475	2.98948	high
TCGA.44.7659.01A	691	0	3.14435	2.73522	0.97649	0.0732993	0.649497	low
TCGA.44.7660.01A	592	0	3.61267	3.25803	4.35703	0.0872418	1.5308	high
TCGA.44.7661.01A	557	1	3.86619	6.29742	5.18496	0.86185	2.5121	high
TCGA.44.7662.01A	218	0	1.96782	0.921709	4.7565	0.281521	1.20291	high
TCGA.44.7667.01A	1097	0	2.2789	0.0315437	3.98874	1.81778	1.04927	high
TCGA.44.7669.01A	574	1	1.80806	0.641452	3.16932	7.10828	1.15055	high
TCGA.44.7670.01A	882	0	2.99136	1.02397	3.38823	0.25707	0.977046	high
TCGA.44.7671.01A	889	0	2.79172	7.29398	1.91086	5.92814	1.51544	high
TCGA.44.7672.01A	719	0	2.56231	3.68705	3.32482	0.302335	1.14605	high
TCGA.44.8117.01A	385	0	6.27112	0.199704	3.37344	0.374343	1.25195	high
TCGA.44.8119.01A	285	0	3.59808	0.0272719	2.68264	1.58746	0.872089	low
TCGA.44.8120.01A	260	0	3.1294	0.419335	2.35769	0.403075	0.751525	low
TCGA.44.A479.01A	486	0	2.57989	0.261796	2.79661	1.80498	0.837438	low
TCGA.44.A47A.01A	466	0	2.65682	3.13825	2.0475	0.247982	0.824942	low
TCGA.44.A47B.01A	287	0	2.36422	0.00972997	1.99969	1.48271	0.659454	low
TCGA.44.A47G.01A	351	0	2.28033	0.910579	3.027	1.10236	0.871032	low
TCGA.44.A4SS.01A	415	0	3.57541	4.4444	3.51652	0.243393	1.39568	high
TCGA.44.A4SU.01A	409	1	3.45007	0.874413	1.9939	0.183005	0.731012	low
TCGA.49.4486.01A	2318	1	1.53996	5.11695	0.636541	0.0458045	0.623331	low
TCGA.49.4487.01A	855	1	4.79084	0.289189	3.68183	6.32529	1.60168	high
TCGA.49.4488.01A	869	1	4.15227	0.230018	3.76605	0.1292	1.1085	high
TCGA.49.4490.01A	385	1	2.81578	3.2411	2.20668	0.126413	0.870048	low
TCGA.49.4494.01A	1081	1	4.89306	5.56296	3.27542	0.0380891	1.61906	high
TCGA.49.4501.01A	1421	1	1.38267	0.259749	1.08723	0.230826	0.4665	low
TCGA.49.4505.01A	428	1	3.63672	0.210272	1.20106	0.220279	0.59016	low
TCGA.49.4506.01A	999	1	7.73968	7.49952	2.54074	6.62146	2.9469	high
TCGA.49.4507.01A	268	1	6.82784	9.00565	3.43109	6.29725	3.6711	high
TCGA.49.4510.01A	896	1	2.45524	1.15777	0.460703	5.83045	0.643368	low
TCGA.49.4512.01A	905	1	2.6467	0.284677	2.10212	0.724496	0.681338	low
TCGA.49.4514.01A	1700	0	2.91142	0.706159	2.75602	6.05774	1.1065	high
TCGA.49.6742.01A	488	1	6.53922	0.959949	3.67448	5.9976	1.95731	high
TCGA.49.6743.01A	1621	0	5.83929	3.29092	3.85017	0.404171	1.71675	high
TCGA.49.6744.01A	1683	0	1.90641	4.58293	1.95377	0.311635	0.846659	low
TCGA.49.6745.01A	522	0	3.04878	1.76391	4.59663	0.219896	1.36988	high
TCGA.49.6761.01A	354	0	2.94282	2.49417	3.86871	0.0869835	1.20934	high
TCGA.49.6767.01A	677	0	3.71939	0.806234	4.73736	0.0578125	1.38486	high
TCGA.49.AAQV.01A	677	1	5.55774	0.537109	3.34316	0.320256	1.19037	high
TCGA.49.AAR0.01A	4765	0	3.05215	0.988112	1.95654	0.39009	0.711956	low
TCGA.49.AAR2.01A	2224	0	3.73411	0.242873	1.78488	7.70895	1.00672	high
TCGA.49.AAR3.01A	1893	0	1.83482	5.29012	4.40229	0.167411	1.54304	high
TCGA.49.AAR4.01A	879	1	4.03781	0.168501	3.13564	0.255713	0.951354	high
TCGA.49.AAR9.01A	260	1	4.94102	4.01776	3.43879	0.0677141	1.49478	high
TCGA.49.AARE.01A	1229	1	6.16668	2.70205	2.95784	0.107646	1.3576	high
TCGA.49.AARN.01A	1135	1	4.17075	0.9064	2.25266	0.144119	0.830692	low
TCGA.49.AARO.01A	3759	0	3.84095	0.393647	2.6937	0.8752	0.8877	low
TCGA.49.AARQ.01A	6732	0	3.59597	0.090958	3.23251	0.0580397	0.917475	low
TCGA.49.AARR.01A	4992	0	4.07939	1.91116	0.941644	0.315079	0.667647	low
TCGA.4B.A93V.01A	300	1	3.87759	0.00992939	2.63384	6.01584	1.11322	high
TCGA.50.5044.01A	624	1	2.05725	7.27123	3.64159	0.354418	1.56692	high
TCGA.50.5045.01A	2174	1	2.88369	2.57282	2.42623	0.322069	0.881756	low
TCGA.50.5049.01A	3094	0	1.41028	0.322263	2.58129	0.170313	0.658698	low
TCGA.50.5051.01A	478	1	2.82198	0.288018	2.38335	6.4106	0.9928	high
TCGA.50.5055.01A	1830	1	2.26717	1.31315	1.60284	0.120186	0.617	low
TCGA.50.5066.01A	1442	0	0.48497	0.217685	3.56541	0.193459	0.749742	low
TCGA.50.5068.01A	1499	1	2.24351	0.0670126	1.45852	0.0657832	0.537835	low
TCGA.50.5072.01A	250	1	7.63736	2.88899	5.101	7.65923	3.82277	high
TCGA.50.5930.01A	282	1	6.23761	5.34815	2.8417	6.35166	2.27371	high
TCGA.50.5931.01A	434	1	4.23769	5.31081	4.4951	0.220176	1.98792	high
TCGA.50.5932.01A	1235	1	2.46139	0.260017	2.36237	0.116291	0.686934	low
TCGA.50.5933.01A	2393	1	2.09698	4.09654	4.60895	1.45691	1.61213	high
TCGA.50.5935.01A	653	1	2.68956	0.0289692	1.46895	0.144304	0.56299	low
TCGA.50.5936.01A	257	1	7.19107	3.02377	3.54713	7.0705	2.52095	high
TCGA.50.5939.01A	460	1	4.51883	7.34757	3.03993	4.23243	2.12324	high
TCGA.50.5941.01A	1474	0	3.82833	4.10786	3.05975	0.200575	1.2513	high
TCGA.50.5942.01A	1847	0	1.2244	0.0386473	0.948608	0.337848	0.439919	low
TCGA.50.5944.01A	1750	0	1.04428	0.0130651	2.52345	0.330664	0.61774	low
TCGA.50.5946.01A	1617	0	4.06482	0.897523	5.28027	0.127177	1.63718	high
TCGA.50.6590.01A	1288	1	4.3585	8.9715	5.20625	1.53663	3.39026	high
TCGA.50.6591.01A	119	1	0.812428	0	4.4817	0.154079	0.9347	low
TCGA.50.6592.01A	777	1	3.54362	0.715637	3.55478	0.245704	1.04281	high
TCGA.50.6593.01A	336	1	3.80661	0.862719	3.77428	0.185378	1.13369	high
TCGA.50.6594.01A	370	1	4.42262	0	3.75548	0.0897536	1.11164	high
TCGA.50.6595.01A	189	1	2.81247	8.08769	5.96435	0.530081	3.07829	high
TCGA.50.6597.01A	1268	1	1.48704	0.0356231	1.4675	0.596106	0.51437	low
TCGA.50.6673.01A	22	1	3.13213	2.85397	3.77764	1.39504	1.32833	high
TCGA.50.7109.01A	308	1	2.54897	0.584552	3.41904	8.604	1.40578	high
TCGA.50.8457.01A	1125	0	1.16187	2.42547	0.823245	0.253755	0.511841	low
TCGA.50.8459.01A	1119	0	3.05445	6.56756	1.72648	0.490214	1.0598	high
TCGA.50.8460.01A	829	0	1.03296	2.27322	1.67073	0.164395	0.60316	low
TCGA.53.7624.01A	1043	1	6.92963	4.58825	5.28449	0.676383	2.96925	high
TCGA.53.7626.01A	929	1	3.27107	0.0200725	2.41676	0.26342	0.742416	low
TCGA.53.7813.01A	424	0	2.30369	0.334784	2.36014	0.454379	0.692501	low
TCGA.53.A4EZ.01A	1071	0	2.61737	0.174335	3.32394	0.0510373	0.859182	low
TCGA.55.1592.01A	701	1	3.01737	0.173642	2.58095	0.166601	0.757858	low
TCGA.55.1594.01A	1178	0	2.41891	0.260995	2.78209	0.161698	0.754699	low
TCGA.55.1596.01A	2065	0	3.9428	0.0134932	3.71452	0.171784	1.05797	high
TCGA.55.5899.01A	930	0	0.500238	0.0138602	4.33702	0.497094	0.894783	low
TCGA.55.6543.01A	435	0	5.3282	3.04259	2.76952	0.146593	1.23674	high
TCGA.55.6642.01A	2449	0	2.89423	0.367161	2.85512	5.85991	1.08855	high
TCGA.55.6712.01A	171	1	1.86378	3.19948	4.60061	0.185557	1.37158	high
TCGA.55.6968.01A	1293	1	1.46461	2.82511	3.08604	0.0654802	0.901955	low
TCGA.55.6970.01A	464	1	6.1707	3.94233	2.66864	8.42918	2.16302	high
TCGA.55.6971.01A	1400	0	2.37624	2.03711	2.89809	0.346529	0.897781	low
TCGA.55.6972.01A	1632	1	2.08184	0.268246	1.32597	0.172298	0.525101	low
TCGA.55.6975.01A	118	1	7.0951	5.40673	4.38504	6.5379	3.55671	high
TCGA.55.6978.01A	176	1	3.1149	3.42118	4.7843	0.9502	1.70548	high
TCGA.55.6979.01A	237	1	2.5709	2.49243	4.53673	0.219808	1.36868	high
TCGA.55.6980.01A	2109	0	3.12143	3.169	1.6564	0.226662	0.789623	low
TCGA.55.6981.01A	1379	1	3.86036	0.892878	3.75203	0.0957711	1.13117	high
TCGA.55.6982.01A	995	1	3.73373	1.18555	3.98301	0.260307	1.21626	high
TCGA.55.6983.01A	2823	0	4.0231	2.35299	1.24958	0.179696	0.732751	low
TCGA.55.6984.01A	760	1	4.39911	2.89733	2.76496	0.0742625	1.11407	high
TCGA.55.6985.01A	1233	0	3.86635	1.2539	3.22452	0.22753	1.03999	high
TCGA.55.6986.01A	3261	0	3.19816	3.32172	2.09421	0.286292	0.892385	low
TCGA.55.6987.01A	2137	0	4.32482	1.79152	2.94038	6.91044	1.50389	high
TCGA.55.7227.01A	952	1	4.55849	2.27706	2.55084	0.222915	1.03314	high
TCGA.55.7281.01A	872	0	1.89336	0.903559	1.85693	0.327459	0.617367	low
TCGA.55.7283.01A	609	0	1.05602	0.1339	2.69191	0.110631	0.641479	low
TCGA.55.7570.01A	824	0	4.02994	1.34659	4.40179	0.201901	1.38974	high
TCGA.55.7573.01A	487	0	1.71827	0.220855	1.01232	0.180573	0.47073	low
TCGA.55.7574.01A	995	1	2.11335	4.0905	2.23857	0.360452	0.888123	low
TCGA.55.7576.01A	670	0	2.55346	0.113748	3.03113	1.11892	0.840371	low
TCGA.55.7724.01A	705	0	3.48898	10.1207	3.77029	0.406516	2.32581	high
TCGA.55.7725.01A	442	0	2.56783	0.212456	1.41785	0.0904455	0.556631	low
TCGA.55.7726.01A	652	0	4.54646	7.67521	5.60039	0.37415	3.2053	high
TCGA.55.7727.01A	119	0	3.47018	0.103419	4.03217	0.126541	1.09283	high
TCGA.55.7728.01A	704	0	2.90414	2.16371	1.49796	0.0861381	0.683611	low
TCGA.55.7815.01A	773	0	1.31409	0.583815	2.9318	0.875731	0.748859	low
TCGA.55.7816.01A	468	1	0.468074	1.47179	1.58604	0.61215	0.538453	low
TCGA.55.7903.01A	567	0	2.63607	1.06713	3.71753	0.285742	1.02336	high
TCGA.55.7907.01A	343	1	3.10674	0.117124	3.41673	0.139616	0.919255	low
TCGA.55.7910.01A	1040	0	2.35012	0.056584	3.19371	5.13978	1.04945	high
TCGA.55.7911.01A	537	0	3.10389	6.14638	3.05917	1.74973	1.48945	high
TCGA.55.7914.01A	187	1	2.67611	0.145359	2.60862	0.126237	0.735168	low
TCGA.55.7994.01A	603	0	3.89321	7.95966	5.71855	0.185992	3.13526	high
TCGA.55.7995.01A	889	0	3.31806	0.24972	2.51639	0.0996629	0.770371	low
TCGA.55.8085.01A	904	0	3.43742	0.136304	2.86817	2.32997	0.939389	low
TCGA.55.8087.01A	462	0	2.6265	0.409985	0.632366	0.11684	0.476061	low
TCGA.55.8089.01A	702	1	3.5933	8.78189	4.5315	0.261691	2.49227	high
TCGA.55.8090.01A	598	1	4.54938	5.34722	3.19021	0.197626	1.52339	high
TCGA.55.8091.01A	600	0	4.12506	0.970902	2.15196	0.327771	0.820291	low
TCGA.55.8092.01A	154	1	2.59204	2.83023	2.5963	6.56873	1.25913	high
TCGA.55.8094.01A	541	0	2.08348	0.0453879	2.77913	8.31097	1.09679	high
TCGA.55.8096.01A	719	1	2.32123	1.45546	2.06295	0.514233	0.711014	low
TCGA.55.8097.01A	476	0	0.534456	0.0338449	1.01904	0.180267	0.415161	low
TCGA.55.8203.01A	547	0	4.41124	3.57777	2.70704	1.08062	1.22449	high
TCGA.55.8204.01A	515	0	5.55195	9.71796	3.59283	0.451142	2.63634	high
TCGA.55.8205.01A	599	0	2.69376	1.85411	4.6086	0.80951	1.37937	high
TCGA.55.8206.01A	888	0	1.23139	0.188587	1.30888	0.191249	0.479963	low
TCGA.55.8207.01A	977	0	2.19805	1.11649	0.922275	0.256781	0.520406	low
TCGA.55.8208.01A	674	0	3.62373	1.29954	2.59329	0.425057	0.892464	low
TCGA.55.8299.01A	469	1	7.46527	7.58974	4.17334	4.93494	3.84365	high
TCGA.55.8301.01A	534	0	2.07988	0.673824	3.01645	0.104347	0.794356	low
TCGA.55.8302.01A	478	0	3.75711	2.2145	3.21216	0.0642338	1.09871	high
TCGA.55.8505.01A	440	0	7.13763	5.00284	3.9744	4.29163	2.80201	high
TCGA.55.8506.01A	11	0	5.26766	0.780866	3.81793	0.118451	1.30203	high
TCGA.55.8507.01A	418	0	2.85109	0.274184	2.18749	0.144224	0.686703	low
TCGA.55.8508.01A	617	0	5.08205	4.7776	1.93868	4.33162	1.427	high
TCGA.55.8510.01A	539	0	2.53448	0.90215	3.25597	0.179074	0.895435	low
TCGA.55.8511.01A	552	0	4.48661	1.90551	3.92779	0.122924	1.35639	high
TCGA.55.8512.01A	607	1	3.35434	5.17947	0.999237	0.228212	0.815837	low
TCGA.55.8513.01A	791	0	3.67416	3.84618	0.98578	0.362196	0.759096	low
TCGA.55.8514.01A	520	0	4.58158	0.232381	1.01537	0.0387466	0.613983	low
TCGA.55.8614.01A	536	0	4.81349	8.66186	2.88886	1.39543	2.02141	high
TCGA.55.8615.01A	446	0	3.13875	0.911909	2.64691	4.41432	1.0293	high
TCGA.55.8616.01A	48	0	3.44058	2.19898	2.91637	0.226651	1.00392	high
TCGA.55.8619.01A	416	0	1.99301	1.28563	1.57965	0.228654	0.600064	low
TCGA.55.8620.01A	375	1	0.752306	0.159187	2.89696	0.494483	0.667598	low
TCGA.55.8621.01A	515	0	2.67661	0.630041	2.15553	0.566464	0.705136	low
TCGA.55.A48X.01A	689	0	2.98409	2.22191	2.59555	0.200482	0.894024	low
TCGA.55.A48Y.01A	630	0	3.7658	2.97881	2.6878	8.63263	1.61873	high
TCGA.55.A48Z.01A	651	0	3.75237	1.27101	3.37673	0.520824	1.08296	high
TCGA.55.A490.01A	99	1	2.05144	2.84101	3.03918	0.119865	0.947292	high
TCGA.55.A491.01A	626	0	3.21824	0.301281	2.10157	0.0540386	0.695477	low
TCGA.55.A492.01A	596	0	1.92821	0.387959	0.495511	6.92148	0.61401	low
TCGA.55.A493.01A	28	0	3.26105	2.30889	4.88144	0.171821	1.55382	high
TCGA.55.A494.01A	481	0	3.58466	0.0102065	3.60958	0.0507837	0.991964	high
TCGA.55.A4DF.01A	440	1	3.68483	1.37306	2.96865	0.291585	0.976781	high
TCGA.55.A4DG.01A	608	0	0.883595	0.107941	1.83029	0.287145	0.522246	low
TCGA.55.A57B.01A	546	0	1.60847	2.19533	2.64065	1.21454	0.833957	low
TCGA.62.8394.01A	139	1	4.79818	1.87704	3.77721	0.0573635	1.34227	high
TCGA.62.8395.01A	1216	0	1.76521	2.24507	1.22357	0.250382	0.585168	low
TCGA.62.8397.01A	1289	0	0.700266	0.101335	1.97872	0.273935	0.530266	low
TCGA.62.8398.01A	444	1	4.47323	4.12541	3.65497	6.69384	2.1379	high
TCGA.62.8399.01A	2696	0	2.21359	2.40305	3.36266	4.27621	1.24114	high
TCGA.62.8402.01A	1498	1	3.65689	0.757635	3.28254	0.0510614	0.98397	high
TCGA.62.A46O.01A	1454	1	7.84118	5.48609	4.68472	8.35933	4.52154	high
TCGA.62.A46P.01A	594	1	2.59116	0.0461666	1.1908	0.137872	0.524041	low
TCGA.62.A46R.01A	1725	1	2.1904	0.0903223	3.45455	0.142936	0.8484	low
TCGA.62.A46S.01A	1653	1	2.67286	0.0190144	1.13233	5.56449	0.689402	low
TCGA.62.A46V.01A	2199	0	3.16698	1.3281	2.22729	0.153631	0.776996	low
TCGA.62.A46Y.01A	414	1	4.37111	1.69398	2.92458	0.145104	1.05074	high
TCGA.62.A470.01A	1194	1	3.12899	0.079154	2.07509	6.86147	0.959246	high
TCGA.62.A471.01A	1246	0	8.76091	6.55593	4.03684	6.95054	4.3079	high
TCGA.62.A472.01A	910	0	3.79663	2.06439	3.64021	0.0801645	1.20239	high
TCGA.64.1676.01A	1728	0	2.99472	0.0257386	1.98506	0.0430354	0.648272	low
TCGA.64.1677.01A	628	1	2.57758	3.05844	2.46578	0.0645563	0.88647	low
TCGA.64.1678.01A	1189	0	1.39632	0.508374	2.88524	4.07589	0.876573	low
TCGA.64.1679.01A	2488	0	2.96836	3.1694	3.25898	0.309444	1.12627	high
TCGA.64.1680.01A	1126	0	2.58063	4.19514	1.79048	0.0472733	0.831591	low
TCGA.64.1681.01A	1167	1	2.44692	0.402032	2.19825	0.104103	0.667906	low
TCGA.64.5774.01A	2676	0	1.86794	0.382767	3.19507	5.71392	1.06046	high
TCGA.64.5775.01A	62	1	0.750088	1.76727	3.90869	1.75106	1.02004	high
TCGA.64.5778.01A	1305	0	3.10361	0.533962	2.20751	0.238036	0.724868	low
TCGA.64.5779.01A	864	0	1.48902	0.0674025	3.43773	2.0593	0.871998	low
TCGA.64.5781.01A	1559	0	6.27842	8.7251	3.50075	4.16766	3.09952	high
TCGA.64.5815.01A	866	0	4.78792	9.86416	2.45859	0.613171	1.9319	high
TCGA.67.3770.01A	610	0	0.766218	0.0352472	1.34243	0.0149275	0.45299	low
TCGA.67.3771.01A	610	0	3.45523	3.8515	3.33479	0.13023	1.25535	high
TCGA.67.3772.01A	573	0	1.36709	0.97532	1.31548	0.132859	0.516858	low
TCGA.67.3773.01A	427	0	1.84274	0.243651	1.15838	0.107515	0.491469	low
TCGA.67.3774.01A	385	0	1.87754	4.31211	0.973919	3.97081	0.799336	low
TCGA.67.6215.01A	174	0	4.17111	3.54885	2.62414	0.0803129	1.11246	high
TCGA.67.6216.01A	141	0	4.69978	1.27139	1.886	0.0610765	0.823545	low
TCGA.67.6217.01A	422	0	1.00449	0.0373628	1.31657	0.179379	0.464647	low
TCGA.69.7760.01A	202	0	3.3506	1.11394	3.85707	0.161826	1.12741	high
TCGA.69.7761.01A	186	0	3.90763	1.43279	3.58602	0.203926	1.14861	high
TCGA.69.7763.01A	690	0	3.66345	7.44769	0.927756	2.63923	1.12255	high
TCGA.69.7764.01A	414	0	1.62399	0.166422	2.20094	6.19073	0.832358	low
TCGA.69.7765.01A	165	0	1.81774	0.871822	3.38978	0.453397	0.872796	low
TCGA.69.7973.01A	230	0	2.88245	1.51279	3.02175	3.80051	1.11186	high
TCGA.69.7974.01A	184	0	3.16921	1.81228	4.82478	0.210833	1.46452	high
TCGA.69.7978.01A	134	0	4.56706	3.51377	3.31282	1.78963	1.47272	high
TCGA.69.7979.01A	408	0	3.40638	3.08186	3.18986	0.120275	1.1364	high
TCGA.69.7980.01A	411	0	0.840858	1.86598	2.05419	0.225798	0.627723	low
TCGA.69.8253.01A	426	0	2.78609	6.41055	1.0045	0.268596	0.855594	low
TCGA.69.8254.01A	409	0	3.4672	0.833114	1.74029	0.420322	0.697348	low
TCGA.69.8255.01A	129	0	1.17296	0.361028	3.61722	8.48803	1.26045	high
TCGA.69.8453.01A	813	0	2.68612	3.79979	2.46537	0.329551	0.963258	high
TCGA.69.A59K.01A	591	0	3.20466	0.280255	2.74767	0.55698	0.824715	low
TCGA.71.6725.01A	256	0	6.47865	0.127045	2.86947	0.051206	1.11284	high
TCGA.71.8520.01A	210	1	1.33892	0.0572587	3.568	0.169741	0.802114	low
TCGA.73.4658.01A	1600	1	2.17271	0.640445	2.07402	0.295902	0.651196	low
TCGA.73.4659.01A	711	1	3.71885	2.88386	2.71188	6.74768	1.45814	high
TCGA.73.4662.01A	2515	0	0.487557	0.0467345	1.95044	0.140857	0.510556	low
TCGA.73.4666.01A	800	0	3.35963	2.20925	4.39202	0.103768	1.38684	high
TCGA.73.4668.01A	467	0	2.15116	0.341677	3.37945	0.774571	0.87601	low
TCGA.73.4670.01A	131	0	8.06477	7.92066	4.64092	6.01129	4.91429	high
TCGA.73.4675.01A	922	1	2.88358	3.52389	1.96433	0.124396	0.847403	low
TCGA.73.4676.01A	281	1	3.22897	3.62435	4.49872	1.25157	1.66767	high
TCGA.73.4677.01A	38	1	3.35852	5.91478	1.04155	0.973909	0.908352	low
TCGA.73.7498.01A	1189	0	1.83116	0.131652	0.844235	0.250894	0.45633	low
TCGA.73.7499.01A	1531	1	2.66966	0.647287	3.20607	0.047779	0.872715	low
TCGA.73.A9RS.01A	340	1	6.58554	0.634336	4.7483	8.07418	2.72556	high
TCGA.75.5125.01A	2027	1	3.3709	0.799162	4.88639	1.53196	1.49567	high
TCGA.75.5146.01A	2368	0	0.523194	1.18443	1.43542	0.173586	0.499642	low
TCGA.75.5147.01A	1333	0	2.71309	0.445413	2.92958	0.218594	0.816875	low
TCGA.75.6206.01A	2590	0	0.693712	0.432177	0.803599	4.49473	0.518335	low
TCGA.75.6212.01A	1516	1	1.7329	0.162322	1.74937	0.153545	0.554242	low
TCGA.75.6214.01A	1115	1	5.31496	9.79809	5.3148	0.122685	3.7763	high
TCGA.75.7025.01A	3305	0	2.62084	1.11189	1.17106	0.153984	0.57003	low
TCGA.75.7027.01A	3059	0	2.61288	6.08629	3.79749	8.14361	2.3341	high
TCGA.78.7143.01A	4961	1	2.02727	0.0308061	4.61553	0.0792573	1.07973	high
TCGA.78.7145.01A	826	1	3.32271	0.62525	4.09999	1.66269	1.23576	high
TCGA.78.7146.01A	173	1	4.00538	6.29303	4.46485	0.111258	2.07678	high
TCGA.78.7147.01A	586	1	1.31736	1.26742	2.8572	0.0390633	0.744625	low
TCGA.78.7148.01A	626	1	4.2535	2.25437	3.14604	7.74547	1.69633	high
TCGA.78.7149.01A	3940	0	4.42106	2.1109	1.32777	0.383792	0.767899	low
TCGA.78.7150.01A	666	1	7.37883	1.12743	4.75161	5.5396	2.68112	high
TCGA.78.7152.01A	1215	1	2.73337	3.48515	1.60377	1.04693	0.804808	low
TCGA.78.7153.01A	3635	0	3.46013	0.0762925	1.46107	2.6986	0.692996	low
TCGA.78.7154.01A	593	1	2.0071	3.06001	4.43521	0.144878	1.3213	high
TCGA.78.7155.01A	1171	1	1.44229	0.0136767	4.7063	0.104028	1.04275	high
TCGA.78.7156.01A	976	1	0.383087	1.09915	1.02504	2.57471	0.505248	low
TCGA.78.7158.01A	179	1	2.07702	0.0179781	2.26444	0.0789479	0.634122	low
TCGA.78.7159.01A	1974	0	3.06113	0.0113837	2.70338	5.28711	1.00799	high
TCGA.78.7160.01A	697	1	3.53332	3.50924	3.7384	8.41144	2.07481	high
TCGA.78.7161.01A	291	1	2.3967	0.290498	1.4349	6.56692	0.7746	low
TCGA.78.7162.01A	3169	1	1.39216	0.113742	1.14699	4.52641	0.584855	low
TCGA.78.7163.01A	7248	0	3.19592	0.099003	0.913417	0.0284479	0.520193	low
TCGA.78.7166.01A	258	1	7.97987	4.22821	2.76286	4.35416	2.17171	high
TCGA.78.7167.01A	2681	1	1.43428	0.920417	0.420728	5.3378	0.553518	low
TCGA.78.7220.01A	807	1	6.61134	1.79389	3.70562	5.35132	2.05116	high
TCGA.78.7535.01A	949	1	5.67027	0.265846	3.05297	0.0723799	1.08793	high
TCGA.78.7536.01A	244	1	2.68777	0.11512	3.72297	3.34108	1.11863	high
TCGA.78.7537.01A	1622	1	2.44186	4.0307	0.632886	0.177093	0.626383	low
TCGA.78.7539.01A	791	0	0.796556	0.0406944	0.998953	0.0604296	0.421261	low
TCGA.78.7540.01A	1197	1	3.1334	3.4937	1.87486	0.0730889	0.845892	low
TCGA.78.7542.01A	321	1	3.83557	6.34472	6.06723	0.349506	2.99357	high
TCGA.78.7633.01A	1528	1	0.852881	0.160082	1.45843	4.18332	0.588216	low
TCGA.78.8640.01A	7062	0	3.88243	0.0783192	3.37232	0.0840013	0.973593	high
TCGA.78.8648.01A	1209	1	0.914628	0.857159	2.36148	0.497693	0.634498	low
TCGA.78.8655.01A	2360	0	6.25789	1.64254	2.63896	1.09173	1.23164	high
TCGA.78.8660.01A	321	1	3.90174	4.48756	3.36923	0.141033	1.38939	high
TCGA.78.8662.01A	3361	1	5.37916	0.129537	3.70914	0.129141	1.21936	high
TCGA.80.5608.01A	2832	0	3.29105	2.13365	2.42938	3.98116	1.07104	high
TCGA.80.5611.01A	2595	0	2.84795	0.23768	3.7327	0.0706774	0.969792	high
TCGA.83.5908.01A	824	0	4.58587	3.79484	5.31287	2.01898	2.40875	high
TCGA.86.6562.01A	376	1	5.29177	1.11195	4.00512	0.283403	1.41037	high
TCGA.86.6851.01A	179	0	0.89153	0.972852	2.77571	0.203601	0.691598	low
TCGA.86.7701.01A	947	0	2.42461	0.854948	3.64808	4.70805	1.22153	high
TCGA.86.7711.01A	1046	1	6.93739	0.0194426	2.98442	0.333337	1.20044	high
TCGA.86.7713.01A	1157	0	3.74254	0.18976	3.53855	6.8468	1.43074	high
TCGA.86.7714.01A	625	1	3.85872	0.317592	1.79751	0.181436	0.69501	low
TCGA.86.7953.01A	997	0	1.94953	0.0219616	3.48058	0.193261	0.831819	low
TCGA.86.7954.01A	605	0	2.93662	0.546642	2.41233	0.0919618	0.74268	low
TCGA.86.7955.01A	1072	0	6.37598	1.15099	4.17191	8.15625	2.45196	high
TCGA.86.8054.01A	1148	0	1.68138	0.62169	3.97573	7.9159	1.42253	high
TCGA.86.8055.01A	124	1	2.2373	3.39476	3.30658	0.400819	1.08673	high
TCGA.86.8056.01A	139	0	0.949666	0.0977927	1.70441	0.688994	0.521017	low
TCGA.86.8073.01A	740	0	2.15288	0.309738	3.068	0.167734	0.788766	low
TCGA.86.8074.01A	24	0	2.24321	1.37666	3.67853	0.182974	0.9963	high
TCGA.86.8075.01A	694	1	1.38664	0.51638	4.10017	0.26224	0.948124	high
TCGA.86.8076.01A	993	0	4.91717	1.02991	1.0347	3.27552	0.802695	low
TCGA.86.8278.01A	944	0	6.43452	3.50669	1.95017	0.142314	1.1822	high
TCGA.86.8279.01A	949	0	2.87371	0.326751	3.31169	0.175463	0.894358	low
TCGA.86.8280.01A	701	0	3.03784	1.6953	2.24053	0.432274	0.804296	low
TCGA.86.8358.01A	653	0	1.45787	1.98882	5.12652	0.261809	1.35635	high
TCGA.86.8359.01A	444	1	5.7878	2.23694	2.18788	6.05119	1.44207	high
TCGA.86.8585.01A	353	0	7.19632	7.3691	3.46138	6.61588	3.41578	high
TCGA.86.8668.01A	423	0	0.942042	0.356016	2.14562	1.4119	0.610199	low
TCGA.86.8669.01A	938	0	1.67597	0.0846023	1.32482	0.10215	0.495996	low
TCGA.86.8671.01A	839	0	1.81054	0.512966	1.75835	0.199668	0.576723	low
TCGA.86.8672.01A	19	1	4.90651	9.47016	3.05747	2.11211	2.34605	high
TCGA.86.8673.01A	862	0	3.5784	1.65662	3.35603	0.205217	1.07555	high
TCGA.86.8674.01A	806	0	6.54665	3.21316	1.7716	0.0692838	1.1164	high
TCGA.86.A456.01A	896	0	1.38886	0.631416	1.53539	0.361525	0.536154	low
TCGA.86.A4D0.01A	116	1	1.63873	0	3.45987	6.60934	1.12002	high
TCGA.86.A4JF.01A	737	1	5.16261	0.732234	3.60124	0.434911	1.24253	high
TCGA.86.A4P7.01A	415	0	3.52862	0.107553	2.09235	0.225586	0.710087	low
TCGA.86.A4P8.01A	805	0	0.62049	0.068572	0.731552	0.489094	0.399459	low
TCGA.91.6828.01A	323	0	0.419174	0.0200914	2.61732	0.273067	0.593342	low
TCGA.91.6829.01A	1258	1	0.461479	0.0121287	3.14085	0.373906	0.674328	low
TCGA.91.6830.01A	60	0	5.24372	5.57388	2.87473	0.602143	1.57451	high
TCGA.91.6831.01A	310	0	2.55536	0.484869	4.18382	8.23951	1.63008	high
TCGA.91.6835.01A	79	0	1.82439	0.196226	3.11681	0.283485	0.770793	low
TCGA.91.6836.01A	417	0	1.41578	0.0322258	4.3366	0.212033	0.962881	high
TCGA.91.6840.01A	372	0	2.17478	0.0511937	3.35309	0.229165	0.828906	low
TCGA.91.6847.01A	842	0	2.90631	4.73737	4.0177	0.27792	1.50582	high
TCGA.91.6848.01A	224	0	1.08502	1.71059	5.15669	0.385476	1.29767	high
TCGA.91.6849.01A	35	0	1.98396	3.88454	0.717457	0.281368	0.607649	low
TCGA.91.7771.01A	492	0	1.80037	0.802486	1.51673	2.586	0.631699	low
TCGA.91.8496.01A	505	0	0.769205	0.0566022	1.02695	0.123988	0.424798	low
TCGA.91.8497.01A	434	1	1.08883	0.487723	0.792467	0.669515	0.441946	low
TCGA.91.8499.01A	36	0	1.67018	0.194916	3.90784	0.888816	0.938664	low
TCGA.91.A4BC.01A	44	0	1.30357	0.712566	2.90155	6.78369	1.02039	high
TCGA.91.A4BD.01A	603	0	3.50437	0.107929	0.9156	0.00894895	0.535734	low
TCGA.93.7347.01A	683	0	1.65348	0.211209	1.6501	0.160747	0.54008	low
TCGA.93.7348.01A	531	0	3.06048	2.42894	1.95166	0.140428	0.788075	low
TCGA.93.8067.01A	186	0	3.15307	3.02672	2.62041	9.37249	1.56904	high
TCGA.93.A4JN.01A	718	0	1.60245	0.0893787	2.68246	0.34569	0.679998	low
TCGA.93.A4JO.01A	33	1	4.00461	3.78596	1.89401	0.215845	0.951527	high
TCGA.93.A4JP.01A	578	0	3.1861	1.91089	3.08978	0.366854	1.00364	high
TCGA.93.A4JQ.01A	526	0	3.49123	3.54272	4.17284	0.318333	1.50231	high
TCGA.95.7039.01A	1272	0	3.41019	1.48399	2.96869	0.137717	0.952495	high
TCGA.95.7043.01A	503	1	4.79037	0.959752	2.62635	0.0763454	0.959974	high
TCGA.95.7562.01A	87	1	4.06861	1.57614	3.37889	0.0547255	1.11659	high
TCGA.95.7567.01A	568	0	3.56898	2.02075	2.97317	0.251408	1.01624	high
TCGA.95.7944.01A	377	0	2.6653	6.28103	4.23501	2.71631	1.98538	high
TCGA.95.7947.01A	477	0	4.85972	0.850513	3.87198	0.131433	1.27609	high
TCGA.95.7948.01A	476	0	1.73478	0.35692	1.44928	0.0505143	0.522977	low
TCGA.95.8039.01A	830	0	4.0337	0.480194	2.10621	0.586983	0.7844	low
TCGA.95.8494.01A	84	0	4.07118	0.527869	4.17458	0.197743	1.24079	high
TCGA.95.A4VK.01A	651	0	6.67218	4.8978	2.59377	0.323403	1.57922	high
TCGA.95.A4VN.01A	553	0	3.68347	2.17693	4.49223	0.26146	1.47135	high
TCGA.95.A4VP.01A	605	0	2.07413	0.132345	1.37944	6.11577	0.715566	low
TCGA.97.7546.01A	1285	0	0.662329	0.244142	2.00366	0.300519	0.538202	low
TCGA.97.7547.01A	1965	0	1.58912	0.147918	0.958721	0.16272	0.456269	low
TCGA.97.7552.01A	1932	0	3.25413	1.90896	1.66932	0.19027	0.723956	low
TCGA.97.7553.01A	1870	0	2.50828	0.306039	3.06778	0.241458	0.818642	low
TCGA.97.7554.01A	775	0	1.80769	0.115318	3.32199	0.409856	0.806514	low
TCGA.97.7937.01A	564	0	1.76027	0.968382	3.4006	0.160929	0.863696	low
TCGA.97.7938.01A	18	1	3.05531	1.64575	1.6495	0.357842	0.698606	low
TCGA.97.7941.01A	484	0	4.51638	0.510072	1.35573	0.178815	0.679111	low
TCGA.97.8171.01A	568	0	1.44123	0.0401159	2.07498	0.0652971	0.572401	low
TCGA.97.8172.01A	545	0	1.68248	0.427746	1.05162	0.405901	0.486898	low
TCGA.97.8174.01A	164	1	0.353596	10.1273	0.914714	6.79172	1.25644	high
TCGA.97.8175.01A	551	0	5.04138	3.00391	3.44591	0.426794	1.42041	high
TCGA.97.8176.01A	468	1	5.61469	4.26121	3.39336	6.46118	2.24149	high
TCGA.97.8177.01A	499	0	1.2271	1.09089	1.92205	0.337749	0.597418	low
TCGA.97.8179.01A	435	0	2.20654	2.79693	2.73546	7.97411	1.34443	high
TCGA.97.8547.01A	657	0	4.4488	0.880575	2.78292	0.121724	0.959355	high
TCGA.97.8552.01A	626	0	3.30689	0.767211	0.906256	0.117295	0.556118	low
TCGA.97.A4LX.01A	614	0	2.41512	0.0904543	2.28677	0.1569	0.664618	low
TCGA.97.A4M0.01A	652	0	2.31764	0.0197917	1.53294	0.0494256	0.548357	low
TCGA.97.A4M1.01A	601	0	1.28977	0.031323	0.891553	0.724441	0.44554	low
TCGA.97.A4M2.01A	624	0	2.86676	1.15481	0.901437	0.352887	0.556297	low
TCGA.97.A4M3.01A	540	0	3.30247	0.521116	1.07889	3.74574	0.684609	low
TCGA.97.A4M5.01A	634	0	3.629	2.78801	1.79725	5.68407	1.10213	high
TCGA.97.A4M6.01A	568	0	4.21695	2.14506	1.56731	0.132205	0.78726	low
TCGA.97.A4M7.01A	629	0	3.02848	2.44705	1.71176	0.268374	0.749923	low
TCGA.99.7458.01A	747	0	2.42631	0.602007	2.217	0.292805	0.68692	low
TCGA.99.8025.01A	1060	0	4.17586	0.900407	2.62958	0.256942	0.910544	low
TCGA.99.8028.01A	1118	0	3.68836	1.3269	1.96765	0.383366	0.778619	low
TCGA.99.8032.01A	44	0	3.52537	0.790177	2.00537	6.72946	1.03036	high
TCGA.99.8033.01A	656	1	6.61352	7.71716	3.61577	8.73335	3.84254	high
TCGA.99.AA5R.01A	658	0	2.51125	0.229755	0.77624	0.288361	0.483939	low
TCGA.J2.8192.01A	739	0	4.39344	4.89556	2.82257	0.533024	1.35496	high
TCGA.J2.8194.01A	724	0	1.69263	3.22661	1.11566	8.20896	0.927281	low
TCGA.J2.A4AD.01A	550	1	4.068	0.614778	3.7474	0.186903	1.13251	high
TCGA.J2.A4AE.01A	1079	0	2.05985	0.109824	2.57653	0.129121	0.686551	low
TCGA.J2.A4AG.01A	988	0	1.1132	0.36474	1.62237	0.179729	0.51667	low
TCGA.L4.A4E5.01A	578	0	3.64303	0.332666	4.54853	0.151961	1.27437	high
TCGA.L4.A4E6.01A	435	0	0.989992	0.156852	1.24855	0.35023	0.465356	low
TCGA.L9.A443.01A	193	1	3.24447	0.251197	2.58443	0.307454	0.7855	low
TCGA.L9.A444.01A	307	0	2.7488	0	2.83949	0.204994	0.774422	low
TCGA.L9.A50W.01A	442	1	3.00189	0.0170444	1.99829	0.256902	0.657488	low
TCGA.L9.A5IP.01A	58	1	8.291	10.9433	4.16034	5.09852	5.46086	high
TCGA.L9.A743.01A	664	0	3.91656	1.34911	3.09249	0.443762	1.03324	high
TCGA.L9.A7SV.01A	565	0	0.748517	0.0257381	3.53227	0.701113	0.771423	low
TCGA.L9.A8F4.01A	476	0	6.04182	1.00019	3.55419	0.159225	1.34556	high
TCGA.MN.A4N1.01A	827	0	2.45074	4.0383	4.45177	0.0896729	1.49119	high
TCGA.MN.A4N4.01A	1175	0	4.28311	7.28374	2.28811	0.226992	1.41339	high
TCGA.MN.A4N5.01A	84	0	6.23693	1.52298	3.71439	0.255798	1.48962	high
TCGA.MP.A4SV.01A	2620	1	3.10494	1.92228	3.70336	0.160064	1.13423	high
TCGA.MP.A4SW.01A	1778	1	2.99713	0.295688	2.24073	0.0680682	0.703198	low
TCGA.MP.A4SY.01A	1501	1	4.06912	6.61164	3.28471	0.444865	1.6663	high
TCGA.MP.A4T4.01A	2617	1	3.07837	3.63264	3.06595	0.184966	1.12278	high
TCGA.MP.A4T6.01A	1790	1	3.24719	0.0261292	1.04833	0.122756	0.538562	low
TCGA.MP.A4T7.01A	167	1	7.59126	3.06884	3.12969	6.63534	2.33591	high
TCGA.MP.A4T8.01A	161	1	5.37823	5.09367	2.98362	5.98414	2.08113	high
TCGA.MP.A4T9.01A	1265	1	3.79206	2.22778	3.30478	0.265883	1.13894	high
TCGA.MP.A4TA.01A	950	1	7.52782	3.13709	4.04404	7.1154	2.94819	high
TCGA.MP.A4TC.01A	74	1	5.24646	3.49778	4.52498	0.586569	1.94259	high
TCGA.MP.A4TD.01A	307	1	2.82544	2.4307	1.68061	6.3096	0.998506	high
TCGA.MP.A4TE.01A	896	1	3.96316	0.00925302	1.80892	8.1646	1.03972	high
TCGA.MP.A4TF.01A	336	1	3.99459	9.35996	3.40622	3.12145	2.43378	high
TCGA.MP.A4TH.01A	741	0	2.31101	0.401247	0.827032	0.422272	0.490382	low
TCGA.MP.A4TI.01A	429	1	3.84635	6.33899	3.94342	0.314985	1.84254	high
TCGA.MP.A4TJ.01A	339	1	3.97119	1.13589	1.9236	0.460501	0.782952	low
TCGA.MP.A4TK.01A	582	1	2.30004	3.08281	3.9112	0.496702	1.23004	high
TCGA.MP.A5C7.01A	2248	0	2.18441	0	1.22976	0.194462	0.50834	low
TCGA.NJ.A4YF.01A	2161	0	5.52711	0.0391223	2.02669	8.56858	1.29722	high
TCGA.NJ.A4YG.01A	2261	0	3.43591	3.0999	1.15934	0.109558	0.718004	low
TCGA.NJ.A4YI.01A	4	1	1.56131	0.360705	1.24992	1.67421	0.535035	low
TCGA.NJ.A4YP.01A	50	0	6.45806	6.81365	2.66872	5.36192	2.38284	high
TCGA.NJ.A4YQ.01A	1432	0	6.65216	0.069264	2.68751	0.584124	1.11069	high
TCGA.NJ.A55A.01A	15	0	3.41496	0.396211	1.54977	0.240532	0.635702	low
TCGA.NJ.A55O.01A	13	0	2.79823	0.407854	2.2965	5.22063	0.92168	low
TCGA.NJ.A55R.01A	603	0	1.91605	0.267432	1.39963	1.11081	0.551902	low
TCGA.NJ.A7XG.01A	617	0	3.67502	4.23627	0.859384	0.0242372	0.747653	low
TCGA.O1.A52J.01A	1798	1	0.962997	0	1.65553	0.220389	0.499575	low
TCGA.S2.AA1A.01A	513	0	2.65671	0.0433311	0.915352	0.245141	0.497874	low
