# Supplementary material for: A Four-Gene Prognostic Signature Based on the TEAD4 Differential Expression Predicts Overall Survival and Immune Microenvironment Estimation in Lung Adenocarcinoma
Source: Front Pharmacol. 2022 May 4;13:874780. doi: 10.3389/fphar.2022.874780 (PMC9114646; doi:10.3389/fphar.2022.874780)
Supplement: Supplementary file 11 [file DataSheet3.xlsx]

## Sheet: Sheet1
Genes	p.value	HR	Low 95%CI	High 95%CI
TAOK1	0.791228	1.04025	0.776694	1.39324
TAOK2	0.0297743	0.722507	0.538924	0.968627
TAOK3	0.255759	1.18373	0.884954	1.58338
NF2	0.399201	1.13311	0.847419	1.51511
WWC1	0.778793	1.04256	0.779476	1.39443
FRMD6	0.0531747	1.33509	0.996052	1.78952
SAV1	0.0606051	1.32376	0.987581	1.77438
STK3	0.0197501	1.41564	1.05689	1.89615
STK4	0.825887	0.96761	0.721592	1.2975
MOB1A	0.185221	1.21803	0.909782	1.63071
MOB1B	0.394029	1.13463	0.848621	1.51704
LATS1	0.107913	1.2696	0.949033	1.69845
LATS2	0.0366512	1.36496	1.01949	1.8275
YAP1	0.165289	1.22899	0.918446	1.64453
TAZ	0.185703	0.820252	0.611648	1.1
TEAD1	0.880033	0.977852	0.731066	1.30795
TEAD2	0.61246	0.927384	0.692762	1.24147
TEAD3	0.281914	1.17294	0.877184	1.56842
TEAD4	0.0188081	1.42027	1.05987	1.90323
