# Supplementary material for: A Four-Gene Prognostic Signature Based on the TEAD4 Differential Expression Predicts Overall Survival and Immune Microenvironment Estimation in Lung Adenocarcinoma
Source: Front Pharmacol. 2022 May 4;13:874780. doi: 10.3389/fphar.2022.874780 (PMC9114646; doi:10.3389/fphar.2022.874780)
Supplement: Supplementary file 12 [file DataSheet8.xlsx]

## Sheet: Sheet1
id	futime	fustat	RHOV	KRT6A	ANLN	PLK1	ABCC2	C4BPA	SFTPD	CPS1
TCGA.05.4249.01A	1523	0	2.52275	0.241462	1.11515	1.59324	0.197539	6.52619	6.32649	0.155528
TCGA.05.4250.01A	121	1	3.97918	7.96914	4.65925	3.92045	0.345076	2.81453	5.30071	0.431493
TCGA.05.4382.01A	607	0	2.23006	1.33306	3.1497	2.6518	0.190307	6.63721	5.50261	0.279179
TCGA.05.4384.01A	426	0	4.52691	1.99932	1.3684	1.01029	2.24556	5.25177	7.73085	2.58927
TCGA.05.4389.01A	1369	0	2.11693	0.131359	2.55262	2.72528	6.01524	5.4122	7.74433	1.21591
TCGA.05.4390.01A	1126	0	1.56289	1.64738	3.70701	3.95768	0.067876	6.37517	2.37339	6.49993
TCGA.05.4396.01A	303	1	4.24378	0.852544	2.44496	1.66662	0.515394	7.53718	4.25936	8.45504
TCGA.05.4397.01A	731	1	2.40861	0.237872	4.08071	4.89949	3.49107	3.50563	2.15	0.0918237
TCGA.05.4398.01A	1431	0	5.09226	2.09226	4.29649	3.77633	0.492069	3.12086	3.69627	0.183024
TCGA.05.4402.01A	244	1	4.17161	4.44471	3.08629	2.56105	0.347365	7.19202	8.24884	0.20079
TCGA.05.4403.01A	578	0	2.38366	5.15411	1.65056	1.73688	0.048833	6.78514	7.6615	0.317906
TCGA.05.4405.01A	610	0	2.65398	0.0475497	2.66119	1.62376	0.150823	6.76142	5.74306	0.233098
TCGA.05.4415.01A	91	1	7.82179	1.61212	6.64331	3.9642	5.01746	4.03487	4.6977	7.82245
TCGA.05.4417.01A	455	0	1.10818	0.0696813	2.33734	2.33235	0.152635	4.74143	5.90554	6.00046
TCGA.05.4418.01A	274	1	7.91641	4.47327	3.66042	2.63257	4.05997	3.85179	5.19081	7.21744
TCGA.05.4420.01A	912	0	2.93155	0.588666	3.74556	2.97305	0.159039	10.1123	3.91787	0.155869
TCGA.05.4422.01A	365	0	4.07054	0.0604042	1.87728	2.49087	4.66231	4.88895	5.44219	6.17207
TCGA.05.4424.01A	913	0	2.38349	1.27396	2.87956	2.88547	0.0681798	6.17816	6.96521	0.325645
TCGA.05.4425.01A	669	0	4.37058	2.40317	2.524	2.29167	0.141321	10.5095	5.42684	0.225123
TCGA.05.4426.01A	791	0	4.41328	0.492584	2.37116	1.5828	0.193909	8.02477	5.79954	0.14315
TCGA.05.4427.01A	791	0	2.76945	0.073675	3.46703	2.63342	0.0523111	4.38482	5.71543	0.219122
TCGA.05.4430.01A	761	0	2.16478	0.187877	2.11544	2.49057	0.171448	5.44494	7.16632	0.349702
TCGA.05.4432.01A	761	0	3.25232	0.17368	2.54538	3.0367	0.218033	6.99022	5.52563	1.10194
TCGA.05.4433.01A	730	0	1.32351	0.675907	2.81967	2.95384	1.12317	6.26288	7.4885	0.166924
TCGA.05.4434.01A	457	1	5.59332	8.48256	3.43973	3.39582	4.11634	4.09073	5.80291	0.18479
TCGA.05.5420.01A	457	0	4.30639	0.233184	2.16302	2.45777	3.5217	5.93503	6.95722	6.83907
TCGA.05.5423.01A	151	0	1.55065	0.0144007	2.07212	1.8521	0.142338	4.80439	6.35958	0.101816
TCGA.05.5425.01A	882	0	4.02695	1.83168	3.71146	2.96002	2.07366	7.20004	7.64795	7.88657
TCGA.05.5428.01A	670	0	3.24303	0.131235	2.92431	2.67712	0.393086	1.87895	6.08809	0.142514
TCGA.05.5429.01A	275	1	3.66476	0.753442	3.08455	2.74604	0.221945	1.73203	0.316351	0.103567
TCGA.05.5715.01A	62	0	5.69901	1.22595	2.55583	2.31514	0.148575	7.62634	6.2273	0.208324
TCGA.35.3615.01A	14	0	2.50583	4.72962	0.721533	1.01664	1.58265	5.00887	7.63309	0.081122
TCGA.35.4122.01A	225	0	1.64609	1.90148	2.96554	2.82456	0.486615	4.95523	6.11584	0.496309
TCGA.35.4123.01A	182	0	2.85253	1.46648	3.36591	2.37094	0.0847139	1.61049	2.55202	0.141235
TCGA.35.5375.01A	264	0	2.26142	4.03034	2.72881	2.42596	0.0564855	1.0965	2.00502	0.136553
TCGA.38.4625.01A	2973	0	1.75321	0.8044	4.53524	4.7632	0.417784	4.97806	6.64378	0.609383
TCGA.38.4626.01A	3674	0	0.932915	3.1009	1.84919	1.43107	0.146962	8.09381	9.27959	0.369049
TCGA.38.4627.01A	1147	1	2.0461	3.26129	1.90962	1.71084	0.0475193	6.30232	3.24574	0.606323
TCGA.38.4628.01A	1492	1	2.28578	0.377971	3.00906	2.49382	0.0204504	6.17689	2.95318	0.0901733
TCGA.38.4629.01A	864	1	2.85022	4.55241	4.08034	3.79839	0.0741249	2.08786	3.89352	0.323863
TCGA.38.4630.01A	1073	1	2.13369	0.161974	2.75898	4.48437	0.409449	0.337368	0.820594	0.466296
TCGA.38.4631.01A	354	1	3.34996	0.859888	4.1887	4.12089	4.99487	1.14722	0.947789	1.30373
TCGA.38.4632.01A	1357	1	3.20172	1.33699	4.07096	3.2735	0.148801	5.6012	5.14955	0.232713
TCGA.38.6178.01A	448	0	1.28166	1.04398	2.97827	2.16913	0.250309	7.10686	4.96673	0.221334
TCGA.38.7271.01A	800	1	3.49065	0.891567	1.65021	1.65391	0.105699	6.56838	8.72	0.310055
TCGA.38.A44F.01A	133	0	4.62726	4.29254	1.23278	1.58385	0.348133	5.63791	7.77464	0.20845
TCGA.44.2655.01A	1324	0	3.67528	0.0746355	1.30142	1.21002	1.5734	6.43608	10.0966	0.222716
TCGA.44.2656.01A	1429	0	2.4365	0.0891263	3.7188	1.95514	4.92423	4.95579	6.20563	0.243357
TCGA.44.2657.01A	1351	0	1.31603	1.79064	2.1553	2.44156	0.253151	8.38926	8.92754	0.189292
TCGA.44.2659.01A	1367	0	0.72512	0.349786	3.09966	1.76609	0.237152	9.06354	4.13849	0.238153
TCGA.44.2661.01A	1159	0	1.14508	0.126253	1.43408	1.36692	0.280771	8.61808	9.24312	0.308108
TCGA.44.2662.01A	1280	0	3.24454	0.420807	4.45407	3.70951	0.149712	1.88557	2.45295	0.441505
TCGA.44.2665.01A	1301	0	5.01925	4.24407	1.82166	2.21968	0.339911	4.69852	2.77307	0.464811
TCGA.44.2666.01A	97	1	3.56808	0.0405407	2.60472	2.5865	0.309498	9.98733	7.21827	0.165372
TCGA.44.2668.01A	761	1	3.32071	5.48311	4.39998	3.93371	0.276145	2.88964	3.88174	0.254475
TCGA.44.3396.01A	1130	0	5.37585	1.60693	3.75408	2.705	0.112132	2.36427	4.00952	1.1466
TCGA.44.3398.01A	1163	0	5.22474	6.64165	1.53586	1.32117	0.18266	5.54471	7.64501	0.360016
TCGA.44.3917.01A	1183	0	1.57004	0.500542	4.4152	2.92231	0.764861	6.81954	7.27266	3.20122
TCGA.44.3918.01A	1036	0	3.11971	0.655863	2.94945	1.84558	0.232642	4.03118	4.44869	0.760785
TCGA.44.3919.01A	1026	1	3.26332	0.237431	2.66146	2.41367	0.122631	8.48573	8.12697	0.402518
TCGA.44.4112.01A	808	1	2.31163	3.72451	3.17763	2.55449	0.16006	6.56479	4.41498	0.129509
TCGA.44.5643.01A	1013	0	6.18965	7.14239	2.95808	3.44375	0.0972332	3.00956	4.69229	0.411663
TCGA.44.5644.01A	863	0	1.90595	0.983413	2.96319	3.19804	0.540073	6.46099	1.71582	2.99112
TCGA.44.5645.01A	852	0	1.05724	0.0181264	1.38902	1.1372	0.262072	8.53684	9.54001	0.192447
TCGA.44.6145.01A	595	0	5.57156	7.78911	3.15511	2.54838	4.16394	4.98734	6.1988	0.960862
TCGA.44.6146.01A	728	0	1.78082	0.288209	1.96775	1.8236	0.0538946	5.71096	6.27671	0.228063
TCGA.44.6147.01A	845	0	3.54446	1.60215	2.32115	1.43551	0.34104	6.58813	5.79082	1.06068
TCGA.44.6148.01A	704	0	2.62166	0.0610851	0.409904	0.721718	0.150209	5.73646	7.34508	0.575178
TCGA.44.6774.01A	658	0	1.72703	0.163353	2.23401	1.98776	0.121174	3.29338	1.06519	0.442027
TCGA.44.6775.01A	705	0	1.40075	0.164272	4.29391	2.92468	0.131335	7.13052	5.57814	0.293549
TCGA.44.6776.01A	2616	0	1.60484	1.10217	1.16349	1.11861	0.24232	7.0703	8.28417	0.695465
TCGA.44.6777.01A	987	1	1.68105	1.52736	2.04578	1.68479	0.10731	6.37725	4.6406	0.396436
TCGA.44.6778.01A	1864	0	0.84825	0.66224	2.3882	3.35226	0.478326	7.43619	8.30305	2.55913
TCGA.44.6779.01A	500	1	4.7729	8.49214	4.97938	3.59538	1.62831	0.16704	0.796756	0.0902475
TCGA.44.7659.01A	691	0	3.14435	2.73522	0.97649	0.910059	0.378792	9.34092	9.17685	0.0732993
TCGA.44.7660.01A	592	0	3.61267	3.25803	4.35703	3.02079	1.36823	4.67246	1.77533	0.0872418
TCGA.44.7661.01A	557	1	3.86619	6.29742	5.18496	3.55587	0.162099	4.00619	6.38963	0.86185
TCGA.44.7662.01A	218	0	1.96782	0.921709	4.7565	3.0755	0.189118	0.16726	0.41185	0.281521
TCGA.44.7667.01A	1097	0	2.2789	0.0315437	3.98874	4.79916	0.022302	0.245627	4.20976	1.81778
TCGA.44.7669.01A	574	1	1.80806	0.641452	3.16932	4.35084	0.247989	6.30807	6.67087	7.10828
TCGA.44.7670.01A	882	0	2.99136	1.02397	3.38823	4.49565	4.62939	4.52168	5.84321	0.25707
TCGA.44.7671.01A	889	0	2.79172	7.29398	1.91086	1.67391	1.89009	6.16246	7.32587	5.92814
TCGA.44.7672.01A	719	0	2.56231	3.68705	3.32482	2.61673	0.177811	4.99747	6.13069	0.302335
TCGA.44.8117.01A	385	0	6.27112	0.199704	3.37344	1.81865	0.0945078	3.95888	4.73385	0.374343
TCGA.44.8119.01A	285	0	3.59808	0.0272719	2.68264	2.51929	0.272632	1.04733	1.80902	1.58746
TCGA.44.8120.01A	260	0	3.1294	0.419335	2.35769	1.97709	0.192642	5.49056	6.22245	0.403075
TCGA.44.A479.01A	486	0	2.57989	0.261796	2.79661	2.69566	0.592137	7.72081	1.41092	1.80498
TCGA.44.A47A.01A	466	0	2.65682	3.13825	2.0475	2.64306	0.196513	6.44489	10.2767	0.247982
TCGA.44.A47B.01A	287	0	2.36422	0.00972997	1.99969	1.82172	0.196925	2.74728	8.52921	1.48271
TCGA.44.A47G.01A	351	0	2.28033	0.910579	3.027	2.08827	0.194686	4.65129	7.69354	1.10236
TCGA.44.A4SS.01A	415	0	3.57541	4.4444	3.51652	2.48889	4.88919	4.89212	3.78195	0.243393
TCGA.44.A4SU.01A	409	1	3.45007	0.874413	1.9939	2.22307	0.373328	6.57035	2.19549	0.183005
TCGA.49.4486.01A	2318	1	1.53996	5.11695	0.636541	0.774193	0.0240042	4.85177	10.0395	0.0458045
TCGA.49.4487.01A	855	1	4.79084	0.289189	3.68183	3.36458	0.166951	5.09464	7.59857	6.32529
TCGA.49.4488.01A	869	1	4.15227	0.230018	3.76605	2.21957	0.119853	3.39934	4.79665	0.1292
TCGA.49.4490.01A	385	1	2.81578	3.2411	2.20668	1.90437	0.130196	5.35792	4.33332	0.126413
TCGA.49.4494.01A	1081	1	4.89306	5.56296	3.27542	2.93466	0.0278522	7.00979	7.34465	0.0380891
TCGA.49.4501.01A	1421	1	1.38267	0.259749	1.08723	1.22036	0.0590767	2.03049	7.69275	0.230826
TCGA.49.4505.01A	428	1	3.63672	0.210272	1.20106	1.6431	0.0573404	4.41554	5.79141	0.220279
TCGA.49.4506.01A	999	1	7.73968	7.49952	2.54074	3.04075	5.37056	2.77124	2.9442	6.62146
TCGA.49.4507.01A	268	1	6.82784	9.00565	3.43109	3.38947	3.13646	1.1368	3.5333	6.29725
TCGA.49.4510.01A	896	1	2.45524	1.15777	0.460703	0.746829	0.181686	6.6288	5.50804	5.83045
TCGA.49.4512.01A	905	1	2.6467	0.284677	2.10212	1.98025	0.203254	1.04201	2.78537	0.724496
TCGA.49.4514.01A	1700	0	2.91142	0.706159	2.75602	3.69404	1.95506	4.33201	5.26682	6.05774
TCGA.49.6742.01A	488	1	6.53922	0.959949	3.67448	3.55991	3.56526	6.56673	7.68691	5.9976
TCGA.49.6743.01A	1621	0	5.83929	3.29092	3.85017	3.65893	4.49239	5.0441	6.6836	0.404171
TCGA.49.6744.01A	1683	0	1.90641	4.58293	1.95377	2.02723	0.0889613	7.30445	7.67193	0.311635
TCGA.49.6745.01A	522	0	3.04878	1.76391	4.59663	2.89438	0.0623274	5.39811	7.09168	0.219896
TCGA.49.6761.01A	354	0	2.94282	2.49417	3.86871	2.96678	0.0901406	2.9958	5.47103	0.0869835
TCGA.49.6767.01A	677	0	3.71939	0.806234	4.73736	3.19025	0.764604	0.174133	2.73719	0.0578125
TCGA.49.AAQV.01A	677	1	5.55774	0.537109	3.34316	2.48348	0.140528	5.42929	3.62689	0.320256
TCGA.49.AAR0.01A	4765	0	3.05215	0.988112	1.95654	3.20398	0.674121	6.70278	8.61275	0.39009
TCGA.49.AAR2.01A	2224	0	3.73411	0.242873	1.78488	2.70409	0.769028	6.16181	6.65654	7.70895
TCGA.49.AAR3.01A	1893	0	1.83482	5.29012	4.40229	3.65827	0.966194	1.02604	1.35071	0.167411
TCGA.49.AAR4.01A	879	1	4.03781	0.168501	3.13564	2.4963	0.67503	2.76725	1.89652	0.255713
TCGA.49.AAR9.01A	260	1	4.94102	4.01776	3.43879	3.74344	4.98687	1.28643	0.986577	0.0677141
TCGA.49.AARE.01A	1229	1	6.16668	2.70205	2.95784	3.94638	0.879195	2.62219	5.99195	0.107646
TCGA.49.AARN.01A	1135	1	4.17075	0.9064	2.25266	2.06913	0.290434	6.75339	7.03936	0.144119
TCGA.49.AARO.01A	3759	0	3.84095	0.393647	2.6937	2.77374	0.339485	3.1278	4.02129	0.8752
TCGA.49.AARQ.01A	6732	0	3.59597	0.090958	3.23251	2.03822	0.136677	4.27892	4.50058	0.0580397
TCGA.49.AARR.01A	4992	0	4.07939	1.91116	0.941644	1.243	0.395665	6.78353	8.21406	0.315079
TCGA.4B.A93V.01A	300	1	3.87759	0.00992939	2.63384	3.42622	0.121161	6.55099	0.261833	6.01584
TCGA.50.5044.01A	624	1	2.05725	7.27123	3.64159	3.36548	0.177468	5.3794	7.13698	0.354418
TCGA.50.5045.01A	2174	1	2.88369	2.57282	2.42623	2.31416	0.156838	6.48277	7.03044	0.322069
TCGA.50.5049.01A	3094	0	1.41028	0.322263	2.58129	2.56991	0.0994927	2.75657	5.54685	0.170313
TCGA.50.5051.01A	478	1	2.82198	0.288018	2.38335	3.06892	1.01673	5.92058	5.44502	6.4106
TCGA.50.5055.01A	1830	1	2.26717	1.31315	1.60284	1.99505	0.26326	4.2059	6.12454	0.120186
TCGA.50.5066.01A	1442	0	0.48497	0.217685	3.56541	2.94582	0.455931	4.83379	5.8981	0.193459
TCGA.50.5068.01A	1499	1	2.24351	0.0670126	1.45852	1.40731	0.138189	7.00266	7.52294	0.0657832
TCGA.50.5072.01A	250	1	7.63736	2.88899	5.101	4.41279	4.78331	5.10491	6.92432	7.65923
TCGA.50.5930.01A	282	1	6.23761	5.34815	2.8417	2.16129	0.147366	3.52385	7.0382	6.35166
TCGA.50.5931.01A	434	1	4.23769	5.31081	4.4951	3.44852	0.222481	1.28404	1.94646	0.220176
TCGA.50.5932.01A	1235	1	2.46139	0.260017	2.36237	2.11861	0.313186	3.70778	5.97996	0.116291
TCGA.50.5933.01A	2393	1	2.09698	4.09654	4.60895	3.33146	0.217484	0.0431969	4.07368	1.45691
TCGA.50.5935.01A	653	1	2.68956	0.0289692	1.46895	1.60699	0.174597	8.01458	6.49749	0.144304
TCGA.50.5936.01A	257	1	7.19107	3.02377	3.54713	3.12738	5.10136	6.22827	5.86438	7.0705
TCGA.50.5939.01A	460	1	4.51883	7.34757	3.03993	2.89511	1.57467	4.26137	6.41	4.23243
TCGA.50.5941.01A	1474	0	3.82833	4.10786	3.05975	2.93785	0.0986153	5.63431	6.95055	0.200575
TCGA.50.5942.01A	1847	0	1.2244	0.0386473	0.948608	0.977206	0.162283	10.5819	8.70742	0.337848
TCGA.50.5944.01A	1750	0	1.04428	0.0130651	2.52345	1.36315	0.0954338	7.64657	6.93578	0.330664
TCGA.50.5946.01A	1617	0	4.06482	0.897523	5.28027	4.0758	0.207192	5.6915	2.20082	0.127177
TCGA.50.6590.01A	1288	1	4.3585	8.9715	5.20625	3.83085	0.629173	0.818255	2.01523	1.53663
TCGA.50.6591.01A	119	1	0.812428	0	4.4817	4.03384	0.227616	0.271037	0.633791	0.154079
TCGA.50.6592.01A	777	1	3.54362	0.715637	3.55478	3.43541	3.93197	1.8766	6.36464	0.245704
TCGA.50.6593.01A	336	1	3.80661	0.862719	3.77428	3.60722	0.248026	4.29582	5.60972	0.185378
TCGA.50.6594.01A	370	1	4.42262	0	3.75548	3.50123	0.0307093	0.469354	2.3391	0.0897536
TCGA.50.6595.01A	189	1	2.81247	8.08769	5.96435	3.94923	0.123641	0.635138	1.39061	0.530081
TCGA.50.6597.01A	1268	1	1.48704	0.0356231	1.4675	0.829101	0.0743067	2.73065	2.79265	0.596106
TCGA.50.6673.01A	22	1	3.13213	2.85397	3.77764	2.73096	1.02722	3.02507	4.90319	1.39504
TCGA.50.7109.01A	308	1	2.54897	0.584552	3.41904	2.52623	0.216123	6.15161	4.25673	8.604
TCGA.50.8457.01A	1125	0	1.16187	2.42547	0.823245	0.925463	0.159878	7.14422	8.32887	0.253755
TCGA.50.8459.01A	1119	0	3.05445	6.56756	1.72648	1.73455	0.185276	2.27216	3.43251	0.490214
TCGA.50.8460.01A	829	0	1.03296	2.27322	1.67073	1.73267	0.176014	8.63987	11.0269	0.164395
TCGA.53.7624.01A	1043	1	6.92963	4.58825	5.28449	4.08163	5.2827	0.199094	1.46112	0.676383
TCGA.53.7626.01A	929	1	3.27107	0.0200725	2.41676	1.95549	0.0949384	6.53375	8.25384	0.26342
TCGA.53.7813.01A	424	0	2.30369	0.334784	2.36014	1.90656	0.501687	9.09652	4.42543	0.454379
TCGA.53.A4EZ.01A	1071	0	2.61737	0.174335	3.32394	3.21544	5.15272	4.90662	4.08608	0.0510373
TCGA.55.1592.01A	701	1	3.01737	0.173642	2.58095	2.75114	0.200625	6.91452	7.57832	0.166601
TCGA.55.1594.01A	1178	0	2.41891	0.260995	2.78209	3.18452	0.355591	6.198	4.53221	0.161698
TCGA.55.1596.01A	2065	0	3.9428	0.0134932	3.71452	3.71189	4.21328	8.17468	5.08886	0.171784
TCGA.55.5899.01A	930	0	0.500238	0.0138602	4.33702	3.65502	4.80665	1.09409	1.67015	0.497094
TCGA.55.6543.01A	435	0	5.3282	3.04259	2.76952	0.978683	0.212719	4.79058	5.46916	0.146593
TCGA.55.6642.01A	2449	0	2.89423	0.367161	2.85512	1.95287	0.101576	5.71831	2.47649	5.85991
TCGA.55.6712.01A	171	1	1.86378	3.19948	4.60061	2.54585	0.254083	2.87249	4.84092	0.185557
TCGA.55.6968.01A	1293	1	1.46461	2.82511	3.08604	4.38532	0.453781	0.81346	1.74986	0.0654802
TCGA.55.6970.01A	464	1	6.1707	3.94233	2.66864	2.39113	4.47162	6.34736	7.3343	8.42918
TCGA.55.6971.01A	1400	0	2.37624	2.03711	2.89809	2.32385	0.193272	6.80764	8.44391	0.346529
TCGA.55.6972.01A	1632	1	2.08184	0.268246	1.32597	1.35233	0.176699	2.69599	9.02878	0.172298
TCGA.55.6975.01A	118	1	7.0951	5.40673	4.38504	3.98013	3.78189	0.596043	1.68505	6.5379
TCGA.55.6978.01A	176	1	3.1149	3.42118	4.7843	3.34193	0.177644	3.2169	4.36541	0.9502
TCGA.55.6979.01A	237	1	2.5709	2.49243	4.53673	2.81405	0.105293	5.79504	6.55844	0.219808
TCGA.55.6980.01A	2109	0	3.12143	3.169	1.6564	1.10041	0.223231	3.09557	4.32656	0.226662
TCGA.55.6981.01A	1379	1	3.86036	0.892878	3.75203	2.55524	0.66131	3.85559	4.4701	0.0957711
TCGA.55.6982.01A	995	1	3.73373	1.18555	3.98301	2.78635	3.06351	6.13361	6.16952	0.260307
TCGA.55.6983.01A	2823	0	4.0231	2.35299	1.24958	1.57486	0.113565	8.12388	8.19798	0.179696
TCGA.55.6984.01A	760	1	4.39911	2.89733	2.76496	2.80444	0.315847	5.69075	5.10475	0.0742625
TCGA.55.6985.01A	1233	0	3.86635	1.2539	3.22452	2.80253	0.241452	4.74099	6.33291	0.22753
TCGA.55.6986.01A	3261	0	3.19816	3.32172	2.09421	1.78285	0.084703	4.86728	7.26902	0.286292
TCGA.55.6987.01A	2137	0	4.32482	1.79152	2.94038	2.54575	0.33138	6.59339	6.88073	6.91044
TCGA.55.7227.01A	952	1	4.55849	2.27706	2.55084	1.97356	0.161947	5.53426	8.28523	0.222915
TCGA.55.7281.01A	872	0	1.89336	0.903559	1.85693	1.83585	0.0458555	6.92566	8.98143	0.327459
TCGA.55.7283.01A	609	0	1.05602	0.1339	2.69191	2.39291	0.0596032	5.87356	7.32363	0.110631
TCGA.55.7570.01A	824	0	4.02994	1.34659	4.40179	4.45402	5.86871	3.90463	2.71325	0.201901
TCGA.55.7573.01A	487	0	1.71827	0.220855	1.01232	1.26635	0.319316	7.62076	10.3272	0.180573
TCGA.55.7574.01A	995	1	2.11335	4.0905	2.23857	2.04584	0.297509	6.28569	8.20804	0.360452
TCGA.55.7576.01A	670	0	2.55346	0.113748	3.03113	2.41352	0.143546	5.11688	5.75534	1.11892
TCGA.55.7724.01A	705	0	3.48898	10.1207	3.77029	2.36078	0.173141	6.16311	7.51044	0.406516
TCGA.55.7725.01A	442	0	2.56783	0.212456	1.41785	1.14185	0.200488	10.4277	6.23331	0.0904455
TCGA.55.7726.01A	652	0	4.54646	7.67521	5.60039	3.51223	0.235905	1.68039	2.07306	0.37415
TCGA.55.7727.01A	119	0	3.47018	0.103419	4.03217	2.26406	0.409487	6.28148	8.35483	0.126541
TCGA.55.7728.01A	704	0	2.90414	2.16371	1.49796	2.18008	0.592965	5.45701	7.17148	0.0861381
TCGA.55.7815.01A	773	0	1.31409	0.583815	2.9318	1.65435	2.7218	7.5606	3.96653	0.875731
TCGA.55.7816.01A	468	1	0.468074	1.47179	1.58604	1.44724	0.254782	4.14594	5.02826	0.61215
TCGA.55.7903.01A	567	0	2.63607	1.06713	3.71753	2.88585	0.202822	4.50541	6.31454	0.285742
TCGA.55.7907.01A	343	1	3.10674	0.117124	3.41673	2.58889	0.334693	3.70517	3.44378	0.139616
TCGA.55.7910.01A	1040	0	2.35012	0.056584	3.19371	2.83986	0.20207	8.29584	3.02191	5.13978
TCGA.55.7911.01A	537	0	3.10389	6.14638	3.05917	2.8888	0.246002	4.57361	7.04958	1.74973
TCGA.55.7914.01A	187	1	2.67611	0.145359	2.60862	1.35611	0.557024	9.86804	8.64666	0.126237
TCGA.55.7994.01A	603	0	3.89321	7.95966	5.71855	3.33153	0.2793	1.15913	5.54436	0.185992
TCGA.55.7995.01A	889	0	3.31806	0.24972	2.51639	3.80456	1.05727	4.65589	5.84956	0.0996629
TCGA.55.8085.01A	904	0	3.43742	0.136304	2.86817	3.31656	2.0896	5.69508	7.05885	2.32997
TCGA.55.8087.01A	462	0	2.6265	0.409985	0.632366	0.897474	0.146098	7.36841	6.19627	0.11684
TCGA.55.8089.01A	702	1	3.5933	8.78189	4.5315	3.28486	5.68909	4.9045	7.44929	0.261691
TCGA.55.8090.01A	598	1	4.54938	5.34722	3.19021	2.16588	0.264597	4.36834	6.76185	0.197626
TCGA.55.8091.01A	600	0	4.12506	0.970902	2.15196	1.41983	0.119745	5.88188	4.51562	0.327771
TCGA.55.8092.01A	154	1	2.59204	2.83023	2.5963	2.81151	0.249268	3.98106	3.97268	6.56873
TCGA.55.8094.01A	541	0	2.08348	0.0453879	2.77913	2.64593	2.28849	6.65811	3.96612	8.31097
TCGA.55.8096.01A	719	1	2.32123	1.45546	2.06295	2.37384	0.303585	7.78133	1.88215	0.514233
TCGA.55.8097.01A	476	0	0.534456	0.0338449	1.01904	1.21772	0.169805	8.75154	7.73832	0.180267
TCGA.55.8203.01A	547	0	4.41124	3.57777	2.70704	2.79965	0.208055	6.55162	5.31029	1.08062
TCGA.55.8204.01A	515	0	5.55195	9.71796	3.59283	2.56581	0.336201	3.80637	2.89488	0.451142
TCGA.55.8205.01A	599	0	2.69376	1.85411	4.6086	3.76218	0.198683	3.96281	6.32842	0.80951
TCGA.55.8206.01A	888	0	1.23139	0.188587	1.30888	1.14115	0.180764	7.37615	9.06069	0.191249
TCGA.55.8207.01A	977	0	2.19805	1.11649	0.922275	0.656367	0.188502	8.56643	7.34318	0.256781
TCGA.55.8208.01A	674	0	3.62373	1.29954	2.59329	2.49629	2.91986	6.87212	7.0081	0.425057
TCGA.55.8299.01A	469	1	7.46527	7.58974	4.17334	2.64331	1.52898	7.41495	8.72992	4.93494
TCGA.55.8301.01A	534	0	2.07988	0.673824	3.01645	2.98408	0.275666	3.0533	8.40271	0.104347
TCGA.55.8302.01A	478	0	3.75711	2.2145	3.21216	3.07359	3.51415	4.92184	6.26055	0.0642338
TCGA.55.8505.01A	440	0	7.13763	5.00284	3.9744	2.86304	5.53979	5.67126	4.74288	4.29163
TCGA.55.8506.01A	11	0	5.26766	0.780866	3.81793	3.40637	0.0654272	6.57466	7.54246	0.118451
TCGA.55.8507.01A	418	0	2.85109	0.274184	2.18749	3.07186	0.080474	7.19439	7.75795	0.144224
TCGA.55.8508.01A	617	0	5.08205	4.7776	1.93868	2.87724	0.247275	7.65506	3.89719	4.33162
TCGA.55.8510.01A	539	0	2.53448	0.90215	3.25597	2.64073	3.26282	5.96041	7.49561	0.179074
TCGA.55.8511.01A	552	0	4.48661	1.90551	3.92779	3.4583	0.357346	3.47255	4.48907	0.122924
TCGA.55.8512.01A	607	1	3.35434	5.17947	0.999237	1.21171	0.338612	5.08653	9.98663	0.228212
TCGA.55.8513.01A	791	0	3.67416	3.84618	0.98578	1.453	0.343335	7.68839	8.83619	0.362196
TCGA.55.8514.01A	520	0	4.58158	0.232381	1.01537	1.5087	0.167577	7.39213	7.40322	0.0387466
TCGA.55.8614.01A	536	0	4.81349	8.66186	2.88886	2.62946	0.173166	5.43292	6.35729	1.39543
TCGA.55.8615.01A	446	0	3.13875	0.911909	2.64691	2.30638	0.239083	6.25714	7.3978	4.41432
TCGA.55.8616.01A	48	0	3.44058	2.19898	2.91637	1.95984	0.162764	6.38715	2.4803	0.226651
TCGA.55.8619.01A	416	0	1.99301	1.28563	1.57965	1.8979	0.243525	7.08497	8.55379	0.228654
TCGA.55.8620.01A	375	1	0.752306	0.159187	2.89696	4.35296	4.99606	3.25864	4.76678	0.494483
TCGA.55.8621.01A	515	0	2.67661	0.630041	2.15553	1.92743	0.402292	5.52492	8.40689	0.566464
TCGA.55.A48X.01A	689	0	2.98409	2.22191	2.59555	2.12985	0.303888	6.29741	8.26158	0.200482
TCGA.55.A48Y.01A	630	0	3.7658	2.97881	2.6878	2.57022	0.368847	4.03251	6.1238	8.63263
TCGA.55.A48Z.01A	651	0	3.75237	1.27101	3.37673	2.62288	0.268541	4.43601	1.98669	0.520824
TCGA.55.A490.01A	99	1	2.05144	2.84101	3.03918	3.8404	0.391346	2.92765	0.876001	0.119865
TCGA.55.A491.01A	626	0	3.21824	0.301281	2.10157	1.34308	0.444881	8.11157	1.16512	0.0540386
TCGA.55.A492.01A	596	0	1.92821	0.387959	0.495511	0.923869	0.463497	3.42383	9.44917	6.92148
TCGA.55.A493.01A	28	0	3.26105	2.30889	4.88144	4.63717	0.306485	1.76132	2.60481	0.171821
TCGA.55.A494.01A	481	0	3.58466	0.0102065	3.60958	2.88627	0.234857	6.1779	1.46597	0.0507837
TCGA.55.A4DF.01A	440	1	3.68483	1.37306	2.96865	3.60257	0.1991	3.2928	5.49835	0.291585
TCGA.55.A4DG.01A	608	0	0.883595	0.107941	1.83029	1.46061	0.271233	6.37389	7.54433	0.287145
TCGA.55.A57B.01A	546	0	1.60847	2.19533	2.64065	1.7452	0.170541	8.14305	8.70336	1.21454
TCGA.62.8394.01A	139	1	4.79818	1.87704	3.77721	3.21627	0.1036	4.79878	6.35159	0.0573635
TCGA.62.8395.01A	1216	0	1.76521	2.24507	1.22357	1.17128	0.225761	4.95264	6.5371	0.250382
TCGA.62.8397.01A	1289	0	0.700266	0.101335	1.97872	0.816332	0.309543	2.06552	5.98406	0.273935
TCGA.62.8398.01A	444	1	4.47323	4.12541	3.65497	3.87112	5.72844	5.55705	2.90745	6.69384
TCGA.62.8399.01A	2696	0	2.21359	2.40305	3.36266	2.41721	0.177974	4.12436	6.30353	4.27621
TCGA.62.8402.01A	1498	1	3.65689	0.757635	3.28254	2.9195	0.164467	2.29896	1.0851	0.0510614
TCGA.62.A46O.01A	1454	1	7.84118	5.48609	4.68472	3.36648	4.12954	2.48513	2.82856	8.35933
TCGA.62.A46P.01A	594	1	2.59116	0.0461666	1.1908	1.31432	0.0993584	6.67368	6.99046	0.137872
TCGA.62.A46R.01A	1725	1	2.1904	0.0903223	3.45455	2.23296	0.415656	4.30764	4.19595	0.142936
TCGA.62.A46S.01A	1653	1	2.67286	0.0190144	1.13233	1.22551	0.273594	8.72765	4.08096	5.56449
TCGA.62.A46V.01A	2199	0	3.16698	1.3281	2.22729	1.48873	0.253302	7.19554	7.58472	0.153631
TCGA.62.A46Y.01A	414	1	4.37111	1.69398	2.92458	2.01768	0.13605	3.42404	6.9144	0.145104
TCGA.62.A470.01A	1194	1	3.12899	0.079154	2.07509	2.40649	3.51269	7.02722	7.5601	6.86147
TCGA.62.A471.01A	1246	0	8.76091	6.55593	4.03684	3.4079	5.86917	3.58306	3.52945	6.95054
TCGA.62.A472.01A	910	0	3.79663	2.06439	3.64021	2.51981	0.460125	3.78335	5.98427	0.0801645
TCGA.64.1676.01A	1728	0	2.99472	0.0257386	1.98506	2.06468	0.0714111	6.12097	4.54246	0.0430354
TCGA.64.1677.01A	628	1	2.57758	3.05844	2.46578	2.28402	0.240344	5.76696	5.08287	0.0645563
TCGA.64.1678.01A	1189	0	1.39632	0.508374	2.88524	3.06806	0.273102	3.05916	2.85334	4.07589
TCGA.64.1679.01A	2488	0	2.96836	3.1694	3.25898	2.9793	0.157193	4.9784	5.77318	0.309444
TCGA.64.1680.01A	1126	0	2.58063	4.19514	1.79048	1.4129	0.140573	9.05597	10.8212	0.0472733
TCGA.64.1681.01A	1167	1	2.44692	0.402032	2.19825	1.82226	0.116966	7.45188	8.72106	0.104103
TCGA.64.5774.01A	2676	0	1.86794	0.382767	3.19507	4.02036	0.0532044	4.1947	3.67845	5.71392
TCGA.64.5775.01A	62	1	0.750088	1.76727	3.90869	3.47807	0.279405	0.0491282	0.310377	1.75106
TCGA.64.5778.01A	1305	0	3.10361	0.533962	2.20751	1.86473	0.0791117	4.39255	7.12971	0.238036
TCGA.64.5779.01A	864	0	1.48902	0.0674025	3.43773	2.57467	0.419076	5.44855	0.946808	2.0593
TCGA.64.5781.01A	1559	0	6.27842	8.7251	3.50075	2.48756	0.640076	1.70798	4.43152	4.16766
TCGA.64.5815.01A	866	0	4.78792	9.86416	2.45859	2.36544	0.116405	4.6142	6.47984	0.613171
TCGA.67.3770.01A	610	0	0.766218	0.0352472	1.34243	0.900855	0.260076	9.36934	8.51349	0.0149275
TCGA.67.3771.01A	610	0	3.45523	3.8515	3.33479	2.47856	3.80233	6.60439	4.4053	0.13023
TCGA.67.3772.01A	573	0	1.36709	0.97532	1.31548	1.50784	0.0827959	9.09758	10.04	0.132859
TCGA.67.3773.01A	427	0	1.84274	0.243651	1.15838	0.864343	0.126768	10.0992	9.4959	0.107515
TCGA.67.3774.01A	385	0	1.87754	4.31211	0.973919	1.3401	0.469318	6.45489	7.78692	3.97081
TCGA.67.6215.01A	174	0	4.17111	3.54885	2.62414	2.34991	0.129534	7.83011	6.2613	0.0803129
TCGA.67.6216.01A	141	0	4.69978	1.27139	1.886	1.65324	0.230357	7.62469	7.45234	0.0610765
TCGA.67.6217.01A	422	0	1.00449	0.0373628	1.31657	0.984824	0.204176	3.36524	7.63613	0.179379
TCGA.69.7760.01A	202	0	3.3506	1.11394	3.85707	2.86508	0.657786	2.61302	2.88182	0.161826
TCGA.69.7761.01A	186	0	3.90763	1.43279	3.58602	2.9646	1.07842	4.02422	0.653049	0.203926
TCGA.69.7763.01A	690	0	3.66345	7.44769	0.927756	1.36193	0.105967	5.60625	7.31079	2.63923
TCGA.69.7764.01A	414	0	1.62399	0.166422	2.20094	1.48805	0.22349	6.65649	7.37996	6.19073
TCGA.69.7765.01A	165	0	1.81774	0.871822	3.38978	2.12895	0.156321	5.81443	6.36744	0.453397
TCGA.69.7973.01A	230	0	2.88245	1.51279	3.02175	3.73794	0.078228	5.40911	6.33342	3.80051
TCGA.69.7974.01A	184	0	3.16921	1.81228	4.82478	2.85149	0.256454	6.36145	7.39076	0.210833
TCGA.69.7978.01A	134	0	4.56706	3.51377	3.31282	2.65641	0.224658	2.62955	6.62819	1.78963
TCGA.69.7979.01A	408	0	3.40638	3.08186	3.18986	2.5156	0.143687	0.355007	1.50961	0.120275
TCGA.69.7980.01A	411	0	0.840858	1.86598	2.05419	1.96037	0.376174	4.67934	4.37517	0.225798
TCGA.69.8253.01A	426	0	2.78609	6.41055	1.0045	1.52945	0.116804	5.66583	8.28472	0.268596
TCGA.69.8254.01A	409	0	3.4672	0.833114	1.74029	2.99259	0.552874	7.73489	7.09651	0.420322
TCGA.69.8255.01A	129	0	1.17296	0.361028	3.61722	3.91063	4.57281	8.3708	5.5721	8.48803
TCGA.69.8453.01A	813	0	2.68612	3.79979	2.46537	2.59291	0.306113	6.31367	8.84513	0.329551
TCGA.69.A59K.01A	591	0	3.20466	0.280255	2.74767	2.80623	0.209116	4.40723	5.90557	0.55698
TCGA.71.6725.01A	256	0	6.47865	0.127045	2.86947	1.99632	0.0520856	5.82685	3.46183	0.051206
TCGA.71.8520.01A	210	1	1.33892	0.0572587	3.568	2.94706	0.155921	9.42678	5.13251	0.169741
TCGA.73.4658.01A	1600	1	2.17271	0.640445	2.07402	2.26543	0.113762	5.72964	4.49566	0.295902
TCGA.73.4659.01A	711	1	3.71885	2.88386	2.71188	3.10285	0.101622	6.91206	7.35727	6.74768
TCGA.73.4662.01A	2515	0	0.487557	0.0467345	1.95044	1.65491	0.0982438	3.24188	3.58536	0.140857
TCGA.73.4666.01A	800	0	3.35963	2.20925	4.39202	4.33048	0.442881	3.50019	5.47908	0.103768
TCGA.73.4668.01A	467	0	2.15116	0.341677	3.37945	3.03092	0.106652	1.48241	4.94739	0.774571
TCGA.73.4670.01A	131	0	8.06477	7.92066	4.64092	3.86229	4.10007	2.75572	4.6772	6.01129
TCGA.73.4675.01A	922	1	2.88358	3.52389	1.96433	2.03799	0.19028	2.39186	8.34528	0.124396
TCGA.73.4676.01A	281	1	3.22897	3.62435	4.49872	3.15881	4.64576	4.74303	6.6024	1.25157
TCGA.73.4677.01A	38	1	3.35852	5.91478	1.04155	0.985407	1.3463	5.38006	10.6347	0.973909
TCGA.73.7498.01A	1189	0	1.83116	0.131652	0.844235	0.958327	0.192619	5.01132	7.25777	0.250894
TCGA.73.7499.01A	1531	1	2.66966	0.647287	3.20607	3.06046	0.11901	5.95139	5.37779	0.047779
TCGA.73.A9RS.01A	340	1	6.58554	0.634336	4.7483	3.37356	0.162478	3.78663	2.73485	8.07418
TCGA.75.5125.01A	2027	1	3.3709	0.799162	4.88639	3.77597	0.0635015	4.3089	4.6432	1.53196
TCGA.75.5146.01A	2368	0	0.523194	1.18443	1.43542	0.965336	0.143583	6.2723	10.6997	0.173586
TCGA.75.5147.01A	1333	0	2.71309	0.445413	2.92958	3.04134	0.291982	7.11279	4.95147	0.218594
TCGA.75.6206.01A	2590	0	0.693712	0.432177	0.803599	0.502891	0.113766	6.43076	9.00956	4.49473
TCGA.75.6212.01A	1516	1	1.7329	0.162322	1.74937	1.41766	0.078543	7.89541	10.2226	0.153545
TCGA.75.6214.01A	1115	1	5.31496	9.79809	5.3148	3.82126	0.0638775	2.92373	4.12979	0.122685
TCGA.75.7025.01A	3305	0	2.62084	1.11189	1.17106	1.3257	0.420879	9.632	9.49943	0.153984
TCGA.75.7027.01A	3059	0	2.61288	6.08629	3.79749	3.8438	5.45856	5.54359	3.12534	8.14361
TCGA.78.7143.01A	4961	1	2.02727	0.0308061	4.61553	2.96626	0.143763	3.81671	6.13254	0.0792573
TCGA.78.7145.01A	826	1	3.32271	0.62525	4.09999	2.58383	0.192679	5.55013	4.09018	1.66269
TCGA.78.7146.01A	173	1	4.00538	6.29303	4.46485	4.16989	4.06096	1.72737	2.54702	0.111258
TCGA.78.7147.01A	586	1	1.31736	1.26742	2.8572	2.44495	0.119348	4.73972	7.32891	0.0390633
TCGA.78.7148.01A	626	1	4.2535	2.25437	3.14604	2.78344	3.45076	6.60246	7.26014	7.74547
TCGA.78.7149.01A	3940	0	4.42106	2.1109	1.32777	1.38716	0.598533	4.28609	7.87104	0.383792
TCGA.78.7150.01A	666	1	7.37883	1.12743	4.75161	3.57774	5.00501	2.76718	7.2593	5.5396
TCGA.78.7152.01A	1215	1	2.73337	3.48515	1.60377	2.20737	0.0843713	7.47097	8.37382	1.04693
TCGA.78.7153.01A	3635	0	3.46013	0.0762925	1.46107	1.70785	2.44444	5.64369	6.88387	2.6986
TCGA.78.7154.01A	593	1	2.0071	3.06001	4.43521	3.61255	6.23201	7.1356	5.46835	0.144878
TCGA.78.7155.01A	1171	1	1.44229	0.0136767	4.7063	4.56062	0.779072	0	0.198853	0.104028
TCGA.78.7156.01A	976	1	0.383087	1.09915	1.02504	0.957771	0.14275	3.07276	10.286	2.57471
TCGA.78.7158.01A	179	1	2.07702	0.0179781	2.26444	1.79582	0.259861	9.28496	6.93025	0.0789479
TCGA.78.7159.01A	1974	0	3.06113	0.0113837	2.70338	3.1787	0.329771	4.71098	2.65598	5.28711
TCGA.78.7160.01A	697	1	3.53332	3.50924	3.7384	2.83679	5.41919	6.12641	6.83724	8.41144
TCGA.78.7161.01A	291	1	2.3967	0.290498	1.4349	1.25374	0.257388	6.51096	4.51731	6.56692
TCGA.78.7162.01A	3169	1	1.39216	0.113742	1.14699	1.04945	0.20041	6.89963	9.61305	4.52641
TCGA.78.7163.01A	7248	0	3.19592	0.099003	0.913417	0.918914	0.134292	6.47153	2.27839	0.0284479
TCGA.78.7166.01A	258	1	7.97987	4.22821	2.76286	2.43577	4.56333	2.00335	5.39257	4.35416
TCGA.78.7167.01A	2681	1	1.43428	0.920417	0.420728	0.560893	0.133281	3.44071	8.07281	5.3378
TCGA.78.7220.01A	807	1	6.61134	1.79389	3.70562	3.4485	5.45514	3.31102	3.88167	5.35132
TCGA.78.7535.01A	949	1	5.67027	0.265846	3.05297	2.83286	0.0346655	3.73815	7.90841	0.0723799
TCGA.78.7536.01A	244	1	2.68777	0.11512	3.72297	3.51563	0.0609259	2.95696	0.866846	3.34108
TCGA.78.7537.01A	1622	1	2.44186	4.0307	0.632886	0.958476	0.0516908	6.75229	10.2939	0.177093
TCGA.78.7539.01A	791	0	0.796556	0.0406944	0.998953	1.06627	0.0601364	3.7515	3.4198	0.0604296
TCGA.78.7540.01A	1197	1	3.1334	3.4937	1.87486	1.826	0.0912825	6.24374	6.78553	0.0730889
TCGA.78.7542.01A	321	1	3.83557	6.34472	6.06723	4.4331	0.126813	3.24664	5.40237	0.349506
TCGA.78.7633.01A	1528	1	0.852881	0.160082	1.45843	1.12093	0.165658	5.0563	8.41464	4.18332
TCGA.78.8640.01A	7062	0	3.88243	0.0783192	3.37232	3.61606	5.38879	4.74878	7.26775	0.0840013
TCGA.78.8648.01A	1209	1	0.914628	0.857159	2.36148	2.17666	0.161563	6.63787	8.60008	0.497693
TCGA.78.8655.01A	2360	0	6.25789	1.64254	2.63896	1.98479	0.333786	3.74029	5.5387	1.09173
TCGA.78.8660.01A	321	1	3.90174	4.48756	3.36923	4.11317	4.46688	6.05877	8.41226	0.141033
TCGA.78.8662.01A	3361	1	5.37916	0.129537	3.70914	3.3488	0.0824977	3.24434	4.70995	0.129141
TCGA.80.5608.01A	2832	0	3.29105	2.13365	2.42938	2.91739	0.160592	9.48661	6.75574	3.98116
TCGA.80.5611.01A	2595	0	2.84795	0.23768	3.7327	3.60357	0.0563865	0.859235	3.51155	0.0706774
TCGA.83.5908.01A	824	0	4.58587	3.79484	5.31287	3.89222	0.273752	2.63673	2.50815	2.01898
TCGA.86.6562.01A	376	1	5.29177	1.11195	4.00512	2.39925	0.133941	5.24126	6.46439	0.283403
TCGA.86.6851.01A	179	0	0.89153	0.972852	2.77571	2.38599	0.282299	2.11175	5.86826	0.203601
TCGA.86.7701.01A	947	0	2.42461	0.854948	3.64808	3.60793	0.388146	8.76999	3.07575	4.70805
TCGA.86.7711.01A	1046	1	6.93739	0.0194426	2.98442	3.37507	5.26063	1.05628	4.29759	0.333337
TCGA.86.7713.01A	1157	0	3.74254	0.18976	3.53855	3.02603	0.111106	7.16181	4.30321	6.8468
TCGA.86.7714.01A	625	1	3.85872	0.317592	1.79751	1.53943	0.166717	8.79406	8.06365	0.181436
TCGA.86.7953.01A	997	0	1.94953	0.0219616	3.48058	3.97678	0.129202	8.05671	3.98813	0.193261
TCGA.86.7954.01A	605	0	2.93662	0.546642	2.41233	2.85703	0.510519	7.41948	5.53635	0.0919618
TCGA.86.7955.01A	1072	0	6.37598	1.15099	4.17191	3.91608	0.067615	7.72101	4.23323	8.15625
TCGA.86.8054.01A	1148	0	1.68138	0.62169	3.97573	3.46068	0.176709	4.1392	6.18032	7.9159
TCGA.86.8055.01A	124	1	2.2373	3.39476	3.30658	2.53156	1.37093	5.75124	3.96331	0.400819
TCGA.86.8056.01A	139	0	0.949666	0.0977927	1.70441	0.879571	0.31735	8.10445	5.99392	0.688994
TCGA.86.8073.01A	740	0	2.15288	0.309738	3.068	1.6764	0.241319	4.14379	6.30132	0.167734
TCGA.86.8074.01A	24	0	2.24321	1.37666	3.67853	3.0311	0.118967	4.36918	2.46361	0.182974
TCGA.86.8075.01A	694	1	1.38664	0.51638	4.10017	2.58521	0.273566	4.74385	3.88655	0.26224
TCGA.86.8076.01A	993	0	4.91717	1.02991	1.0347	1.29855	0.319014	7.64898	8.37496	3.27552
TCGA.86.8278.01A	944	0	6.43452	3.50669	1.95017	2.19407	0.200952	3.61152	8.49256	0.142314
TCGA.86.8279.01A	949	0	2.87371	0.326751	3.31169	2.42473	0.145554	1.51481	6.44696	0.175463
TCGA.86.8280.01A	701	0	3.03784	1.6953	2.24053	1.81105	0.336767	6.33931	8.59619	0.432274
TCGA.86.8358.01A	653	0	1.45787	1.98882	5.12652	5.03554	1.30615	2.05804	3.22713	0.261809
TCGA.86.8359.01A	444	1	5.7878	2.23694	2.18788	2.22365	0.0765992	9.09207	3.2817	6.05119
TCGA.86.8585.01A	353	0	7.19632	7.3691	3.46138	3.26995	0.335466	2.91789	7.36937	6.61588
TCGA.86.8668.01A	423	0	0.942042	0.356016	2.14562	1.80883	0.285895	9.62379	10.3492	1.4119
TCGA.86.8669.01A	938	0	1.67597	0.0846023	1.32482	1.80029	0.261387	8.30489	5.31789	0.10215
TCGA.86.8671.01A	839	0	1.81054	0.512966	1.75835	2.13878	0.254093	6.78041	8.55016	0.199668
TCGA.86.8672.01A	19	1	4.90651	9.47016	3.05747	3.43493	3.0005	2.24108	4.83296	2.11211
TCGA.86.8673.01A	862	0	3.5784	1.65662	3.35603	2.73327	0.0985117	3.80519	3.13292	0.205217
TCGA.86.8674.01A	806	0	6.54665	3.21316	1.7716	2.0761	0.125241	6.7047	8.07326	0.0692838
TCGA.86.A456.01A	896	0	1.38886	0.631416	1.53539	1.62951	0.524628	5.92113	7.33002	0.361525
TCGA.86.A4D0.01A	116	1	1.63873	0	3.45987	4.32765	5.22023	6.54235	3.3393	6.60934
TCGA.86.A4JF.01A	737	1	5.16261	0.732234	3.60124	3.19852	0.0626464	5.8708	6.84718	0.434911
TCGA.86.A4P7.01A	415	0	3.52862	0.107553	2.09235	2.28554	0.177487	7.69707	8.05706	0.225586
TCGA.86.A4P8.01A	805	0	0.62049	0.068572	0.731552	0.918189	0.353566	7.61935	9.35942	0.489094
TCGA.91.6828.01A	323	0	0.419174	0.0200914	2.61732	2.32517	0.127295	6.99738	5.64261	0.273067
TCGA.91.6829.01A	1258	1	0.461479	0.0121287	3.14085	2.57644	0.120702	4.24833	1.69011	0.373906
TCGA.91.6830.01A	60	0	5.24372	5.57388	2.87473	2.15294	4.9237	6.37963	6.96201	0.602143
TCGA.91.6831.01A	310	0	2.55536	0.484869	4.18382	3.69656	0.143088	1.89344	1.61633	8.23951
TCGA.91.6835.01A	79	0	1.82439	0.196226	3.11681	2.36747	0.198765	3.97932	6.22824	0.283485
TCGA.91.6836.01A	417	0	1.41578	0.0322258	4.3366	4.2464	0.0550761	1.56994	2.22907	0.212033
TCGA.91.6840.01A	372	0	2.17478	0.0511937	3.35309	3.06896	0.475436	5.19098	5.1049	0.229165
TCGA.91.6847.01A	842	0	2.90631	4.73737	4.0177	2.96809	0.0783309	0.130887	0.393265	0.27792
TCGA.91.6848.01A	224	0	1.08502	1.71059	5.15669	4.21996	0.130141	3.10801	3.37575	0.385476
TCGA.91.6849.01A	35	0	1.98396	3.88454	0.717457	0.633427	0.102343	6.37953	5.24849	0.281368
TCGA.91.7771.01A	492	0	1.80037	0.802486	1.51673	1.41383	0.461962	4.79896	8.54424	2.586
TCGA.91.8496.01A	505	0	0.769205	0.0566022	1.02695	1.03285	0.0466997	8.78752	10.1767	0.123988
TCGA.91.8497.01A	434	1	1.08883	0.487723	0.792467	1.22328	0.596685	6.58397	8.01724	0.669515
TCGA.91.8499.01A	36	0	1.67018	0.194916	3.90784	3.83888	0.107921	2.20373	3.64879	0.888816
TCGA.91.A4BC.01A	44	0	1.30357	0.712566	2.90155	3.35604	0.362408	5.43501	1.83083	6.78369
TCGA.91.A4BD.01A	603	0	3.50437	0.107929	0.9156	0.997557	0.129413	6.41941	7.21725	0.00894895
TCGA.93.7347.01A	683	0	1.65348	0.211209	1.6501	1.90048	0.110443	9.80664	9.49208	0.160747
TCGA.93.7348.01A	531	0	3.06048	2.42894	1.95166	1.75123	0.279958	9.5431	7.08489	0.140428
TCGA.93.8067.01A	186	0	3.15307	3.02672	2.62041	3.66825	4.88847	5.41246	5.11145	9.37249
TCGA.93.A4JN.01A	718	0	1.60245	0.0893787	2.68246	3.18149	0.306714	5.31469	6.94419	0.34569
TCGA.93.A4JO.01A	33	1	4.00461	3.78596	1.89401	2.05552	0.218841	3.37506	6.08774	0.215845
TCGA.93.A4JP.01A	578	0	3.1861	1.91089	3.08978	2.55251	0.384616	5.64391	7.74319	0.366854
TCGA.93.A4JQ.01A	526	0	3.49123	3.54272	4.17284	2.77155	1.27044	5.27079	7.67741	0.318333
TCGA.95.7039.01A	1272	0	3.41019	1.48399	2.96869	3.1557	0.139775	4.78233	8.29899	0.137717
TCGA.95.7043.01A	503	1	4.79037	0.959752	2.62635	3.19304	0.405391	5.1509	6.97729	0.0763454
TCGA.95.7562.01A	87	1	4.06861	1.57614	3.37889	3.07181	0.0510174	3.74878	1.18856	0.0547255
TCGA.95.7567.01A	568	0	3.56898	2.02075	2.97317	2.42801	0.105624	1.45116	6.4057	0.251408
TCGA.95.7944.01A	377	0	2.6653	6.28103	4.23501	3.35636	0.0827958	0.186802	4.69906	2.71631
TCGA.95.7947.01A	477	0	4.85972	0.850513	3.87198	3.75471	0.45363	5.13365	6.09903	0.131433
TCGA.95.7948.01A	476	0	1.73478	0.35692	1.44928	1.72102	0.282709	1.59764	4.25291	0.0505143
TCGA.95.8039.01A	830	0	4.0337	0.480194	2.10621	2.01921	0.314762	5.85801	9.28108	0.586983
TCGA.95.8494.01A	84	0	4.07118	0.527869	4.17458	3.67302	0.272108	2.02894	5.36279	0.197743
TCGA.95.A4VK.01A	651	0	6.67218	4.8978	2.59377	2.45081	0.622821	3.36704	8.25871	0.323403
TCGA.95.A4VN.01A	553	0	3.68347	2.17693	4.49223	3.71099	0.626337	5.73276	6.96748	0.26146
TCGA.95.A4VP.01A	605	0	2.07413	0.132345	1.37944	2.92958	0.321926	6.89694	7.9997	6.11577
TCGA.97.7546.01A	1285	0	0.662329	0.244142	2.00366	1.61127	0.182877	7.64771	9.16997	0.300519
TCGA.97.7547.01A	1965	0	1.58912	0.147918	0.958721	0.970354	0.13941	9.70602	3.08721	0.16272
TCGA.97.7552.01A	1932	0	3.25413	1.90896	1.66932	1.63895	0.15481	6.75271	8.22469	0.19027
TCGA.97.7553.01A	1870	0	2.50828	0.306039	3.06778	2.04589	0.187492	7.58473	8.80239	0.241458
TCGA.97.7554.01A	775	0	1.80769	0.115318	3.32199	1.93823	0.164204	4.52154	5.23135	0.409856
TCGA.97.7937.01A	564	0	1.76027	0.968382	3.4006	2.33588	0.0757867	5.26249	5.6688	0.160929
TCGA.97.7938.01A	18	1	3.05531	1.64575	1.6495	0.85311	0.18876	9.96977	8.16953	0.357842
TCGA.97.7941.01A	484	0	4.51638	0.510072	1.35573	1.62774	2.9439	7.95444	7.5577	0.178815
TCGA.97.8171.01A	568	0	1.44123	0.0401159	2.07498	1.49629	0.079669	5.37636	6.76268	0.0652971
TCGA.97.8172.01A	545	0	1.68248	0.427746	1.05162	1.22447	0.284759	4.0279	5.53248	0.405901
TCGA.97.8174.01A	164	1	0.353596	10.1273	0.914714	1.03014	0.39683	5.7675	10.1696	6.79172
TCGA.97.8175.01A	551	0	5.04138	3.00391	3.44591	1.98121	0.0682986	4.24341	6.82045	0.426794
TCGA.97.8176.01A	468	1	5.61469	4.26121	3.39336	4.16158	5.04131	5.997	6.40465	6.46118
TCGA.97.8177.01A	499	0	1.2271	1.09089	1.92205	1.81474	0.196401	6.80811	7.77089	0.337749
TCGA.97.8179.01A	435	0	2.20654	2.79693	2.73546	2.88557	2.72755	5.18596	6.97831	7.97411
TCGA.97.8547.01A	657	0	4.4488	0.880575	2.78292	2.08719	0.0449039	5.37894	5.47092	0.121724
TCGA.97.8552.01A	626	0	3.30689	0.767211	0.906256	0.923265	0.233082	5.4976	9.18412	0.117295
TCGA.97.A4LX.01A	614	0	2.41512	0.0904543	2.28677	2.6929	0.249943	4.90325	6.90831	0.1569
TCGA.97.A4M0.01A	652	0	2.31764	0.0197917	1.53294	1.60371	0.36239	6.55321	6.04003	0.0494256
TCGA.97.A4M1.01A	601	0	1.28977	0.031323	0.891553	1.48087	0.278723	6.81567	9.0031	0.724441
TCGA.97.A4M2.01A	624	0	2.86676	1.15481	0.901437	1.50681	0.24664	6.00282	8.98234	0.352887
TCGA.97.A4M3.01A	540	0	3.30247	0.521116	1.07889	1.24447	0.336082	2.94435	7.34365	3.74574
TCGA.97.A4M5.01A	634	0	3.629	2.78801	1.79725	2.49644	1.06907	4.50851	7.02863	5.68407
TCGA.97.A4M6.01A	568	0	4.21695	2.14506	1.56731	1.90382	0.518486	5.57756	5.71821	0.132205
TCGA.97.A4M7.01A	629	0	3.02848	2.44705	1.71176	2.20679	0.504299	9.43942	9.02461	0.268374
TCGA.99.7458.01A	747	0	2.42631	0.602007	2.217	1.63481	0.205735	5.06947	7.56865	0.292805
TCGA.99.8025.01A	1060	0	4.17586	0.900407	2.62958	2.77226	0.206139	3.12096	5.52521	0.256942
TCGA.99.8028.01A	1118	0	3.68836	1.3269	1.96765	1.55079	0.17695	5.35865	6.88957	0.383366
TCGA.99.8032.01A	44	0	3.52537	0.790177	2.00537	2.28613	0.64196	5.48849	4.31534	6.72946
TCGA.99.8033.01A	656	1	6.61352	7.71716	3.61577	3.95958	5.28788	3.3525	8.00285	8.73335
TCGA.99.AA5R.01A	658	0	2.51125	0.229755	0.77624	1.25127	0.323145	7.33244	9.15343	0.288361
TCGA.J2.8192.01A	739	0	4.39344	4.89556	2.82257	1.22218	0.171865	6.23368	6.26995	0.533024
TCGA.J2.8194.01A	724	0	1.69263	3.22661	1.11566	0.812088	2.43359	4.60895	4.31828	8.20896
TCGA.J2.A4AD.01A	550	1	4.068	0.614778	3.7474	3.05837	0.946512	3.01415	4.81181	0.186903
TCGA.J2.A4AE.01A	1079	0	2.05985	0.109824	2.57653	1.42582	0.270775	5.80754	7.05902	0.129121
TCGA.J2.A4AG.01A	988	0	1.1132	0.36474	1.62237	1.37115	0.154907	5.56518	6.63357	0.179729
TCGA.L4.A4E5.01A	578	0	3.64303	0.332666	4.54853	2.9515	0.139519	3.7055	5.36924	0.151961
TCGA.L4.A4E6.01A	435	0	0.989992	0.156852	1.24855	1.1474	0.203002	7.24479	9.62783	0.35023
TCGA.L9.A443.01A	193	1	3.24447	0.251197	2.58443	1.31248	0.134199	6.20082	4.96875	0.307454
TCGA.L9.A444.01A	307	0	2.7488	0	2.83949	2.15971	0.176892	5.40682	5.18528	0.204994
TCGA.L9.A50W.01A	442	1	3.00189	0.0170444	1.99829	1.4808	0.294121	8.9098	9.63787	0.256902
TCGA.L9.A5IP.01A	58	1	8.291	10.9433	4.16034	3.37909	5.59489	1.33143	1.12327	5.09852
TCGA.L9.A743.01A	664	0	3.91656	1.34911	3.09249	2.60811	0.255956	6.89538	7.86162	0.443762
TCGA.L9.A7SV.01A	565	0	0.748517	0.0257381	3.53227	2.88607	0.154145	5.12808	1.30814	0.701113
TCGA.L9.A8F4.01A	476	0	6.04182	1.00019	3.55419	3.32224	0.226902	2.06376	2.22964	0.159225
TCGA.MN.A4N1.01A	827	0	2.45074	4.0383	4.45177	3.61311	0.155248	4.26739	3.9407	0.0896729
TCGA.MN.A4N4.01A	1175	0	4.28311	7.28374	2.28811	2.28146	0.33875	0.608383	4.66375	0.226992
TCGA.MN.A4N5.01A	84	0	6.23693	1.52298	3.71439	2.50644	0.123255	4.58354	7.42028	0.255798
TCGA.MP.A4SV.01A	2620	1	3.10494	1.92228	3.70336	3.49396	0.765805	5.56328	5.86635	0.160064
TCGA.MP.A4SW.01A	1778	1	2.99713	0.295688	2.24073	3.31236	0.703353	4.77396	8.26552	0.0680682
TCGA.MP.A4SY.01A	1501	1	4.06912	6.61164	3.28471	2.33355	0.71352	2.13323	5.29071	0.444865
TCGA.MP.A4T4.01A	2617	1	3.07837	3.63264	3.06595	2.94209	0.217463	3.41116	4.15504	0.184966
TCGA.MP.A4T6.01A	1790	1	3.24719	0.0261292	1.04833	1.77435	0.239183	5.28403	6.95609	0.122756
TCGA.MP.A4T7.01A	167	1	7.59126	3.06884	3.12969	2.94328	4.1679	7.01255	7.84869	6.63534
TCGA.MP.A4T8.01A	161	1	5.37823	5.09367	2.98362	2.97872	0.629563	2.06033	3.59106	5.98414
TCGA.MP.A4T9.01A	1265	1	3.79206	2.22778	3.30478	2.26912	0.206113	7.39208	8.84813	0.265883
TCGA.MP.A4TA.01A	950	1	7.52782	3.13709	4.04404	5.03063	3.73629	4.64767	5.54661	7.1154
TCGA.MP.A4TC.01A	74	1	5.24646	3.49778	4.52498	3.39536	0.259228	3.98761	4.55502	0.586569
TCGA.MP.A4TD.01A	307	1	2.82544	2.4307	1.68061	2.66061	3.14308	5.48031	3.33752	6.3096
TCGA.MP.A4TE.01A	896	1	3.96316	0.00925302	1.80892	2.86731	2.51347	7.38109	2.77553	8.1646
TCGA.MP.A4TF.01A	336	1	3.99459	9.35996	3.40622	2.4792	0.937723	3.90258	4.61024	3.12145
TCGA.MP.A4TH.01A	741	0	2.31101	0.401247	0.827032	1.13508	0.246927	5.39188	7.15148	0.422272
TCGA.MP.A4TI.01A	429	1	3.84635	6.33899	3.94342	3.56424	0.375611	5.82166	7.09286	0.314985
TCGA.MP.A4TJ.01A	339	1	3.97119	1.13589	1.9236	2.25	0.259332	5.76801	8.01415	0.460501
TCGA.MP.A4TK.01A	582	1	2.30004	3.08281	3.9112	3.10319	0.469882	2.78419	5.36135	0.496702
TCGA.MP.A5C7.01A	2248	0	2.18441	0	1.22976	1.56017	0.331069	6.98441	9.71869	0.194462
TCGA.NJ.A4YF.01A	2161	0	5.52711	0.0391223	2.02669	2.30609	0.0961	2.4023	1.0399	8.56858
TCGA.NJ.A4YG.01A	2261	0	3.43591	3.0999	1.15934	1.90077	0.164214	5.58113	8.57416	0.109558
TCGA.NJ.A4YI.01A	4	1	1.56131	0.360705	1.24992	2.17647	0.254319	9.26168	7.16983	1.67421
TCGA.NJ.A4YP.01A	50	0	6.45806	6.81365	2.66872	3.21248	0.112703	5.80985	8.18318	5.36192
TCGA.NJ.A4YQ.01A	1432	0	6.65216	0.069264	2.68751	3.05678	0.34785	4.3394	6.53075	0.584124
TCGA.NJ.A55A.01A	15	0	3.41496	0.396211	1.54977	1.4544	0.545583	8.11207	7.75328	0.240532
TCGA.NJ.A55O.01A	13	0	2.79823	0.407854	2.2965	2.23894	0.268634	6.58419	8.1503	5.22063
TCGA.NJ.A55R.01A	603	0	1.91605	0.267432	1.39963	2.42946	3.71851	4.77991	8.52997	1.11081
TCGA.NJ.A7XG.01A	617	0	3.67502	4.23627	0.859384	1.41833	0.179507	9.13639	4.15039	0.0242372
TCGA.O1.A52J.01A	1798	1	0.962997	0	1.65553	1.85024	0.301877	4.45518	8.95317	0.220389
TCGA.S2.AA1A.01A	513	0	2.65671	0.0433311	0.915352	1.56405	0.286475	7.05561	4.85694	0.245141
