# Supplementary material for: A Four-Gene Prognostic Signature Based on the TEAD4 Differential Expression Predicts Overall Survival and Immune Microenvironment Estimation in Lung Adenocarcinoma
Source: Front Pharmacol. 2022 May 4;13:874780. doi: 10.3389/fphar.2022.874780 (PMC9114646; doi:10.3389/fphar.2022.874780)
Supplement: Supplementary file 13 [file DataSheet5.xlsx]

## Sheet: Sheet1
gene	logFC	AveExpr	t	P.Value	adj.P.Val	B
TEAD4	1.24191	4.26485	27.5014	4.71905e-103	8.2253e-99	222.49
FOXM1	1.42175	4.32742	14.1202	1.72122e-38	1.50004e-34	76.5352
CDCA3	1.09836	2.79185	13.8525	2.62632e-37	1.52589e-33	73.8539
CEP55	1.19922	4.37007	12.4258	3.50978e-31	1.22351e-27	59.9785
PLK1	1.09707	4.07963	12.3053	1.11492e-30	3.23883e-27	58.842
HMGA1	1.05322	8.37869	12.1561	4.62263e-30	1.00715e-26	57.4436
KIF23	1.05107	3.23787	12.1224	6.36804e-30	1.23328e-26	57.1286
CDC20	1.29029	5.52811	12.1002	7.85993e-30	1.36748e-26	56.9217
TPX2	1.35114	5.36109	12.0903	8.63009e-30	1.36748e-26	56.8298
CCNB2	1.07684	4.41825	11.8381	9.29601e-29	1.24638e-25	54.493
CDCA5	1.13387	4.1226	11.7846	1.5327e-28	1.90822e-25	54.0015
HJURP	1.17942	3.58782	11.6348	6.18159e-28	6.73407e-25	52.6308
KIFC1	1.10809	4.49143	11.5244	1.71635e-27	1.662e-24	51.6271
TROAP	1.17522	3.36845	11.5132	1.90291e-27	1.73535e-24	51.5257
NEK2	1.15312	3.86279	11.5074	2.00774e-27	1.73535e-24	51.473
CENPA	1.15996	3.24862	11.503	2.09078e-27	1.73535e-24	51.4332
KIF2C	1.16367	4.19588	11.4841	2.48844e-27	1.88581e-24	51.2621
SKA1	1.01042	2.71346	11.3604	7.74422e-27	5.39927e-24	50.1464
BUB1B	1.02909	3.41547	11.3445	8.95769e-27	6.0051e-24	50.0034
CDT1	1.01206	3.97014	11.2479	2.16238e-26	1.17782e-23	49.1375
KIF18B	1.13243	3.10916	11.2433	2.25356e-26	1.19029e-23	49.0969
MYBL2	1.44393	5.46694	11.2043	3.2129e-26	1.55558e-23	48.7484
EXO1	1.01601	2.88189	11.1875	3.74092e-26	1.76228e-23	48.5989
PRR11	1.04952	3.71577	11.1752	4.18408e-26	1.91917e-23	48.4889
FAM83D	1.07505	4.15649	11.0864	9.33376e-26	3.96798e-23	47.7007
SAPCD2	1.03723	3.7386	11.0834	9.59181e-26	3.9806e-23	47.6739
CDC45	1.03375	3.51819	11.0275	1.58668e-25	6.14573e-23	47.1795
ANLN	1.21082	4.38173	10.9699	2.66001e-25	9.65917e-23	46.6719
AURKB	1.12287	4.14958	10.9423	3.40667e-25	1.2118e-22	46.4289
AURKA	1.01975	4.57399	10.9107	4.51966e-25	1.54466e-22	46.1512
BIRC5	1.19723	4.83997	10.8423	8.31361e-25	2.58761e-22	45.5527
MKI67	1.11221	4.12558	10.7689	1.59585e-24	4.71451e-22	44.9122
CCNA2	1.00553	4.4102	10.4998	1.6986e-23	3.79571e-21	42.5901
CDC6	1.01389	3.69222	10.4811	1.99947e-23	4.4115e-21	42.43
RRM2	1.08377	4.91209	10.3948	4.2344e-23	8.4834e-21	41.6934
NUF2	1.01118	3.47722	10.1316	4.06684e-22	7.01832e-20	39.4732
KIF4A	1.05331	3.68408	10.1253	4.29149e-22	7.3334e-20	39.4205
UBE2C	1.31417	6.11966	10.0289	9.73608e-22	1.58598e-19	38.6167
CENPF	1.0177	3.74412	9.96012	1.74097e-21	2.68541e-19	38.0465
DLGAP5	1.01672	3.72106	9.91499	2.5454e-21	3.85793e-19	37.6739
TRIP13	1.02755	4.12671	9.90299	2.81564e-21	4.19459e-19	37.5749
MELK	1.05365	3.85472	9.89486	3.01438e-21	4.4526e-19	37.508
PIGR	-2.27345	7.58842	-9.7264	1.22994e-20	1.66185e-18	36.1289
STC2	1.04824	3.06859	9.7219	1.27668e-20	1.71173e-18	36.0924
BMP3	-1.28496	3.28244	-8.47288	2.53669e-16	1.62553e-14	26.3993
CYP4B1	-1.70878	5.06445	-8.45879	2.82071e-16	1.78782e-14	26.2956
FMO5	-1.11832	4.5253	-8.40166	4.33131e-16	2.64894e-14	25.8762
GAL	1.18534	1.62532	8.25812	1.26036e-15	6.88653e-14	24.8321
C16orf89	-1.75603	7.15298	-8.25578	1.28236e-15	6.94146e-14	24.8152
FOSL1	1.1543	3.70736	8.23001	1.55114e-15	8.16809e-14	24.6292
ADH1B	-1.36313	3.53842	-8.09323	4.22774e-15	2.05837e-13	23.6495
LRRC31	-1.14366	2.10545	-7.93652	1.31296e-14	5.85903e-13	22.5429
HLF	-1.03104	2.90611	-7.88762	1.86364e-14	8.04043e-13	22.201
CYP4X1	-1.04285	3.7083	-7.86121	2.25009e-14	9.58903e-13	22.017
CHRDL1	-1.05253	3.48078	-7.75655	4.72634e-14	1.88945e-12	21.2927
C7	-1.23811	4.96521	-7.67055	8.64799e-14	3.26265e-12	20.7033
CXCL17	-1.23712	8.86563	-7.41106	5.18821e-13	1.68714e-11	18.9567
ATP13A4	-1.15673	3.65037	-7.3804	6.39168e-13	2.04792e-11	18.7534
SCTR	-1.23437	3.40651	-7.28781	1.19493e-12	3.50924e-11	18.144
HABP2	-1.26422	3.44095	-7.05503	5.60641e-12	1.44129e-10	16.6394
GGTLC1	-1.39015	3.93905	-7.0487	5.84388e-12	1.49572e-10	16.599
NAPSA	-1.52121	9.48171	-7.01476	7.29606e-12	1.83507e-10	16.3832
FCER1A	-1.05727	3.2239	-6.83993	2.2582e-11	5.24106e-10	15.2848
FCGBP	-1.02401	3.60575	-6.74271	4.19143e-11	9.23727e-10	14.684
C4BPA	-1.3894	6.95026	-6.74259	4.19463e-11	9.23727e-10	14.6832
CRYM	-1.12598	3.50632	-6.69435	5.68608e-11	1.20864e-09	14.3878
MFSD4A	-1.04511	4.14104	-6.56076	1.30842e-10	2.55957e-09	13.579
RHOV	1.00494	4.82502	6.44144	2.72312e-10	4.93903e-09	12.8682
AQP5	-1.60668	4.6551	-6.37845	3.99211e-10	7.02144e-09	12.4974
SLC34A2	-1.11137	9.7367	-6.32149	5.62728e-10	9.63492e-09	12.1648
CD207	-1.15094	3.06987	-6.31596	5.81731e-10	9.9213e-09	12.1326
SFTA3	-1.05142	6.11929	-6.31158	5.97226e-10	1.01558e-08	12.1072
GGT6	-1.00151	3.10584	-6.24517	8.87913e-10	1.45591e-08	11.7231
APOD	-1.07379	5.33111	-6.22276	1.01427e-09	1.64301e-08	11.5943
UCHL1	1.23882	5.00097	6.21603	1.05557e-09	1.70042e-08	11.5557
SCGB3A1	-1.72982	7.12391	-6.16657	1.41356e-09	2.19397e-08	11.2731
ABCC2	1.01912	1.56202	6.01003	3.51762e-09	4.90497e-08	10.3915
CACNA2D2	-1.04372	3.98395	-6.00456	3.63026e-09	5.03385e-08	10.361
ALOX15B	-1.01804	5.22158	-5.99896	3.74913e-09	5.18219e-08	10.3299
VSIG2	-1.06607	4.8263	-5.9729	4.35445e-09	5.93417e-08	10.1852
FOLR1	-1.12024	7.32592	-5.91204	6.16388e-09	8.084e-08	9.84958
PLA2G1B	-1.02259	3.0541	-5.81875	1.044e-08	1.30152e-07	9.34093
SFTPD	-1.24963	7.60937	-5.80376	1.13553e-08	1.39973e-07	9.25985
CYP24A1	1.24031	4.40468	5.79664	1.18169e-08	1.45048e-07	9.2214
PEBP4	-1.12672	4.22619	-5.65188	2.63354e-08	2.93495e-07	8.44879
SCGB1A1	-1.8304	6.14828	-5.63816	2.83884e-08	3.11986e-07	8.37647
SFTPB	-1.38178	11.4159	-5.59229	3.64501e-08	3.92661e-07	8.13572
SCGB3A2	-1.56816	7.43139	-5.56726	4.17466e-08	4.40462e-07	8.0051
PCP4L1	-1.08308	4.46493	-5.56214	4.29176e-08	4.51451e-07	7.97847
PPP1R1B	-1.09231	4.37288	-5.51171	5.63094e-08	5.75306e-07	7.7171
AGR3	-1.02757	6.47261	-5.1132	4.47721e-07	3.62461e-06	5.72655
CLDN2	-1.14738	3.20171	-5.10159	4.74671e-07	3.82856e-06	5.67056
PGC	-1.71125	6.03446	-5.08958	5.04191e-07	4.03307e-06	5.61279
GJB1	-1.02343	3.7134	-5.08818	5.07761e-07	4.05645e-06	5.60603
CXCL14	-1.12455	5.83838	-4.88769	1.36577e-06	9.77233e-06	4.65982
CTSE	-1.15894	6.76389	-4.8562	1.59054e-06	1.11922e-05	4.51436
SFTPA1	-1.42884	9.67411	-4.828	1.82182e-06	1.26411e-05	4.38479
DMBT1	-1.07099	4.42174	-4.72472	2.97817e-06	1.94563e-05	3.91621
SFTPA2	-1.34722	9.97034	-4.65186	4.18955e-06	2.64771e-05	3.59126
SFTPC	-1.59196	6.69712	-4.63108	4.61414e-06	2.88777e-05	3.49942
KRT6A	1.11929	3.12448	4.43662	1.11863e-05	6.3325e-05	2.65841
CPS1	1.09538	2.37161	4.21419	2.96134e-05	0.000148578	1.73741
AKR1C2	1.00948	3.86651	3.46655	0.000571353	0.00199253	-1.0312

## Sheet: Sheet2
	logFC	AveExpr	t	P.Value	adj.P.Val	B
TEAD4	1.24191	4.26485	27.5014	4.71905e-103	8.2253e-99	222.49
FOXM1	1.42175	4.32742	14.1202	1.72122e-38	1.50004e-34	76.5352
CDCA3	1.09836	2.79185	13.8525	2.62632e-37	1.52589e-33	73.8539
NOP2	0.723481	5.13755	13.4559	1.42592e-35	6.21343e-32	69.9239
CEP55	1.19922	4.37007	12.4258	3.50978e-31	1.22351e-27	59.9785
PLK1	1.09707	4.07963	12.3053	1.11492e-30	3.23883e-27	58.842
NCAPD2	0.818312	5.51687	12.2616	1.69313e-30	4.21591e-27	58.4311
HMGA1	1.05322	8.37869	12.1561	4.62263e-30	1.00715e-26	57.4436
KIF23	1.05107	3.23787	12.1224	6.36804e-30	1.23328e-26	57.1286
CDC20	1.29029	5.52811	12.1002	7.85993e-30	1.36748e-26	56.9217
TPX2	1.35114	5.36109	12.0903	8.63009e-30	1.36748e-26	56.8298
GAPDH	0.792427	11.239	12.0554	1.20115e-29	1.74467e-26	56.5047
CCNB2	1.07684	4.41825	11.8381	9.29601e-29	1.24638e-25	54.493
CDCA5	1.13387	4.1226	11.7846	1.5327e-28	1.90822e-25	54.0015
TPI1	0.604548	9.47417	11.6361	6.10996e-28	6.73407e-25	52.6422
HJURP	1.17942	3.58782	11.6348	6.18159e-28	6.73407e-25	52.6308
RAD51AP1	0.974892	3.60644	11.6033	8.28314e-28	8.49266e-25	52.3432
KIFC1	1.10809	4.49143	11.5244	1.71635e-27	1.662e-24	51.6271
TROAP	1.17522	3.36845	11.5132	1.90291e-27	1.73535e-24	51.5257
NEK2	1.15312	3.86279	11.5074	2.00774e-27	1.73535e-24	51.473
CENPA	1.15996	3.24862	11.503	2.09078e-27	1.73535e-24	51.4332
PRC1	0.972912	4.2452	11.4855	2.45831e-27	1.88581e-24	51.274
KIF2C	1.16367	4.19588	11.4841	2.48844e-27	1.88581e-24	51.2621
ORC1	0.94755	2.95914	11.4264	4.22992e-27	3.07198e-24	50.7407
SKA1	1.01042	2.71346	11.3604	7.74422e-27	5.39927e-24	50.1464
BUB1B	1.02909	3.41547	11.3445	8.95769e-27	6.0051e-24	50.0034
OIP5	0.910729	2.83693	11.3297	1.02553e-26	6.62039e-24	49.8705
SKA3	0.955517	2.95284	11.3132	1.19204e-26	7.42046e-24	49.7226
MRPL51	0.479495	7.41708	11.284	1.55646e-26	9.29443e-24	49.4605
RAD51	0.838381	2.99139	11.2804	1.60752e-26	9.29443e-24	49.4288
CDC25A	0.831586	2.32226	11.2774	1.65305e-26	9.29443e-24	49.4014
CDT1	1.01206	3.97014	11.2479	2.16238e-26	1.17782e-23	49.1375
KIF18B	1.13243	3.10916	11.2433	2.25356e-26	1.19029e-23	49.0969
FKBP4	0.771254	6.24204	11.2345	2.4426e-26	1.25219e-23	49.0177
AUNIP	0.847207	2.14235	11.2261	2.63668e-26	1.31307e-23	48.9426
MYBL2	1.44393	5.46694	11.2043	3.2129e-26	1.55558e-23	48.7484
EXO1	1.01601	2.88189	11.1875	3.74092e-26	1.76228e-23	48.5989
PRR11	1.04952	3.71577	11.1752	4.18408e-26	1.91917e-23	48.4889
ARHGAP11A	0.899933	3.19963	11.1384	5.83557e-26	2.60805e-23	48.1621
CHEK1	0.847073	3.15094	11.1038	7.97833e-26	3.47656e-23	47.8548
FAM83D	1.07505	4.15649	11.0864	9.33376e-26	3.96798e-23	47.7007
SAPCD2	1.03723	3.7386	11.0834	9.59181e-26	3.9806e-23	47.6739
KIF14	0.929938	2.29714	11.0472	1.32827e-25	5.38412e-23	47.3541
PKMYT1	0.94068	3.01543	11.0311	1.53617e-25	6.08533e-23	47.2113
CDC45	1.03375	3.51819	11.0275	1.58668e-25	6.14573e-23	47.1795
TOMM40	0.589284	5.95335	10.9984	2.06001e-25	7.80566e-23	46.923
GTSE1	0.964961	3.10473	10.9955	2.11412e-25	7.84025e-23	46.8976
ANLN	1.21082	4.38173	10.9699	2.66001e-25	9.65917e-23	46.6719
AURKB	1.12287	4.14958	10.9423	3.40667e-25	1.2118e-22	46.4289
BYSL	0.616886	5.3706	10.9312	3.76166e-25	1.31132e-22	46.3316
AURKA	1.01975	4.57399	10.9107	4.51966e-25	1.54466e-22	46.1512
KPNA2	0.886642	6.74586	10.8894	5.46336e-25	1.83128e-22	45.965
ZWINT	0.925727	5.36556	10.8604	7.07457e-25	2.3266e-22	45.7112
DTYMK	0.604389	5.51463	10.8492	7.82079e-25	2.52438e-22	45.6127
UHRF1	0.957871	3.31688	10.8441	8.18159e-25	2.58761e-22	45.5684
BIRC5	1.19723	4.83997	10.8423	8.31361e-25	2.58761e-22	45.5527
SPAG5	0.987785	4.15622	10.8057	1.15135e-24	3.52072e-22	45.2329
UBE2S	0.915533	4.43278	10.79	1.32265e-24	3.97478e-22	45.0966
MKI67	1.11221	4.12558	10.7689	1.59585e-24	4.71451e-22	44.9122
TICRR	0.729017	1.6418	10.7432	2.00316e-24	5.81919e-22	44.689
KIF11	0.926797	4.10209	10.7216	2.42456e-24	6.92789e-22	44.5015
MCM10	0.973076	2.50926	10.7003	2.92599e-24	8.22582e-22	44.3169
CCNB1	0.982295	5.56031	10.6839	3.38116e-24	9.35455e-22	44.1749
SPC24	0.871469	3.33209	10.6763	3.6163e-24	9.84877e-22	44.1089
LRFN4	0.989793	4.15251	10.6609	4.13992e-24	1.11014e-21	43.9761
PPM1G	0.464274	7.02158	10.6516	4.49463e-24	1.18699e-21	43.8954
MLF2	0.499269	7.47552	10.6204	5.91468e-24	1.5387e-21	43.6258
ESPL1	0.945707	2.54793	10.6181	6.03493e-24	1.5469e-21	43.6061
NUSAP1	0.909178	5.02056	10.6026	6.91367e-24	1.74645e-21	43.4726
LMNB2	0.729336	5.59529	10.5512	1.08472e-23	2.70096e-21	43.0304
KIF20A	0.934699	3.96908	10.5318	1.28486e-23	3.13632e-21	42.8641
FEN1	0.717394	5.51688	10.5309	1.29555e-23	3.13632e-21	42.856
POC1A	0.684861	3.92277	10.5222	1.39805e-23	3.33809e-21	42.7813
NDC80	0.984274	3.35213	10.5181	1.44903e-23	3.41305e-21	42.7461
CKAP2L	0.928875	2.7781	10.5159	1.47641e-23	3.42344e-21	42.7277
LTBR	0.604442	6.42202	10.5147	1.49272e-23	3.42344e-21	42.7169
CDCA8	0.964681	4.59492	10.5071	1.59513e-23	3.6108e-21	42.6518
CCNA2	1.00553	4.4102	10.4998	1.6986e-23	3.79571e-21	42.5901
CDC6	1.01389	3.69222	10.4811	1.99947e-23	4.4115e-21	42.43
STRAP	0.557149	7.45378	10.4607	2.38823e-23	5.20335e-21	42.2556
PIMREG	0.982897	2.85901	10.4521	2.5755e-23	5.5421e-21	42.1815
E2F1	0.921999	4.80454	10.4388	2.89135e-23	6.14588e-21	42.0679
NCAPH	0.993198	3.70434	10.4198	3.40799e-23	7.15679e-21	41.9065
USP5	0.464453	6.5107	10.4173	3.48366e-23	7.2286e-21	41.885
RANBP1	0.548264	5.56623	10.4049	3.87943e-23	7.94883e-21	41.7793
CDK1	0.982159	4.67387	10.4036	3.92197e-23	7.94883e-21	41.7686
RRM2	1.08377	4.91209	10.3948	4.2344e-23	8.4834e-21	41.6934
TK1	0.991235	6.57759	10.3897	4.42482e-23	8.76415e-21	41.6502
NCAPG	0.993852	3.23309	10.3724	5.14203e-23	1.00703e-20	41.5028
TACC3	0.75984	4.72232	10.3487	6.30997e-23	1.22203e-20	41.3019
PGAM5	0.546043	5.60109	10.3222	7.93332e-23	1.51954e-20	41.0772
FAM72A	0.471376	0.989725	10.3208	8.02976e-23	1.52129e-20	41.0653
TEDC2	0.788819	2.99599	10.3056	9.15647e-23	1.7161e-20	40.9364
ALYREF	0.581956	7.10969	10.2421	1.58081e-22	2.93122e-20	40.4005
SGO1	0.786969	2.19471	10.2404	1.60439e-22	2.94363e-20	40.386
PA2G4	0.44676	6.93169	10.2123	2.04052e-22	3.70481e-20	40.15
CENPO	0.583248	3.18381	10.2062	2.15018e-22	3.86367e-20	40.0986
H2AX	0.66446	6.52558	10.2	2.26785e-22	4.03353e-20	40.0463
HROB	0.834118	2.93304	10.1759	2.78597e-22	4.905e-20	39.8444
CENPN	0.664949	3.40033	10.1534	3.37856e-22	5.88883e-20	39.6552
NUF2	1.01118	3.47722	10.1316	4.06684e-22	7.01832e-20	39.4732
KIF4A	1.05331	3.68408	10.1253	4.29149e-22	7.3334e-20	39.4205
BUB1	0.935007	3.64122	10.0964	5.48893e-22	9.28854e-20	39.179
KNSTRN	0.653668	3.91668	10.0934	5.62939e-22	9.43465e-20	39.1542
NDUFA9	0.425021	3.72578	10.0564	7.71164e-22	1.28013e-19	38.8454
UBE2T	0.91147	5.72704	10.0523	7.98311e-22	1.31269e-19	38.8114
UBE2C	1.31417	6.11966	10.0289	9.73608e-22	1.58598e-19	38.6167
ASPM	0.916457	2.69913	10.0151	1.09453e-21	1.76646e-19	38.5018
PPP1R14B	0.615176	7.61062	10.0016	1.22707e-21	1.96219e-19	38.3897
DTL	0.808406	3.4848	9.99897	1.25419e-21	1.98733e-19	38.3682
CREBRF	-0.471574	3.15955	-9.99399	1.3081e-21	2.05407e-19	38.327
PCLAF	0.856831	3.88113	9.98528	1.40794e-21	2.19111e-19	38.2548
CENPF	1.0177	3.74412	9.96012	1.74097e-21	2.68541e-19	38.0465
DIAPH3	0.704419	2.0968	9.95843	1.76588e-21	2.69994e-19	38.0326
DLGAP5	1.01672	3.72106	9.91499	2.5454e-21	3.85793e-19	37.6739
PPIF	0.514332	6.37761	9.90575	2.75099e-21	4.13361e-19	37.5977
TRIP13	1.02755	4.12671	9.90299	2.81564e-21	4.19459e-19	37.5749
MELK	1.05365	3.85472	9.89486	3.01438e-21	4.4526e-19	37.508
DEPDC1	0.93571	2.57849	9.8816	3.36921e-21	4.9349e-19	37.3989
CENPM	0.780702	3.96565	9.85181	4.32455e-21	6.28141e-19	37.154
FANCI	0.719624	3.76812	9.83965	4.78771e-21	6.89668e-19	37.0542
ZWILCH	0.524033	3.63547	9.81858	5.70946e-21	8.15704e-19	36.8815
SRM	0.502972	6.9173	9.80441	6.42612e-21	9.10628e-19	36.7656
CCDC86	0.517808	5.39772	9.80133	6.59347e-21	9.26808e-19	36.7404
FAM72D	0.507175	0.890961	9.79894	6.72638e-21	9.37927e-19	36.7208
PUS1	0.542543	3.94704	9.78584	7.50225e-21	1.03781e-18	36.6137
TUBA1C	0.588772	6.58087	9.77894	7.94643e-21	1.0906e-18	36.5573
CDKN3	0.976873	3.84115	9.74165	1.08366e-20	1.47564e-18	36.2531
PIGR	-2.27345	7.58842	-9.7264	1.22994e-20	1.66185e-18	36.1289
STC2	1.04824	3.06859	9.7219	1.27668e-20	1.71173e-18	36.0924
NABP2	0.422639	5.86722	9.71947	1.3027e-20	1.73328e-18	36.0726
TTK	0.921441	2.86325	9.69818	1.55409e-20	2.04387e-18	35.8996
SAMD1	0.484395	5.90875	9.69776	1.55958e-20	2.04387e-18	35.8961
DNAJC9	0.452846	4.02484	9.6674	2.00497e-20	2.60796e-18	35.6498
RAN	0.490817	7.47783	9.65898	2.14937e-20	2.77507e-18	35.5816
TUBB	0.573949	9.4156	9.64131	2.48688e-20	3.18723e-18	35.4386
BLM	0.636629	2.41111	9.63724	2.57195e-20	3.27219e-18	35.4056
CTPS1	0.587406	4.54276	9.60386	3.38605e-20	4.27672e-18	35.136
LYAR	0.488321	4.78823	9.59995	3.49647e-20	4.38442e-18	35.1045
INCENP	0.671302	4.24737	9.58748	3.87413e-20	4.82329e-18	35.004
CCNF	0.661176	3.49018	9.55647	4.99727e-20	6.17748e-18	34.7544
DSCC1	0.769386	3.28339	9.55442	5.08225e-20	6.23828e-18	34.7379
CDCA4	0.648864	4.7358	9.54192	5.63068e-20	6.86313e-18	34.6374
SGO2	0.655009	2.70471	9.52431	6.50398e-20	7.87253e-18	34.4961
SHCBP1	0.755816	3.1236	9.52211	6.62214e-20	7.96027e-18	34.4784
PARPBP	0.66081	2.40292	9.5152	7.00712e-20	8.36535e-18	34.423
CDK2	0.517311	4.97612	9.50594	7.5579e-20	8.96151e-18	34.3489
KNL1	0.670785	2.06278	9.50109	7.86354e-20	9.26092e-18	34.31
MCM6	0.66701	5.50018	9.49577	8.21264e-20	9.60713e-18	34.2674
PAICS	0.574668	5.92341	9.4638	1.06597e-19	1.23866e-17	34.0118
RAD54L	0.842668	2.74703	9.44892	1.20324e-19	1.38891e-17	33.8931
DDIAS	0.704133	2.23681	9.44515	1.24072e-19	1.42275e-17	33.863
FAM72B	0.535087	1.09004	9.43291	1.37058e-19	1.56139e-17	33.7654
MTFR2	0.72924	2.53906	9.4253	1.45801e-19	1.6502e-17	33.7048
MCM7	0.665939	6.53041	9.41211	1.62282e-19	1.82489e-17	33.5999
ASF1B	0.79682	4.7308	9.38989	1.94334e-19	2.17131e-17	33.4232
TUBG1	0.559336	6.03714	9.3827	2.05983e-19	2.28681e-17	33.3662
MTHFD2	0.7021	5.80031	9.38088	2.09048e-19	2.30614e-17	33.3517
SPC25	0.777694	3.14434	9.3794	2.11557e-19	2.31914e-17	33.34
POLR1G	0.497278	2.74668	9.37791	2.14138e-19	2.33277e-17	33.3281
RACGAP1	0.734855	4.6843	9.3649	2.37913e-19	2.57567e-17	33.2249
E2F8	0.76666	2.76375	9.35256	2.62875e-19	2.82834e-17	33.1272
MRPL12	0.609361	6.29574	9.34496	2.79511e-19	2.98888e-17	33.067
DBF4	0.567865	3.48244	9.336	3.0049e-19	3.19362e-17	32.9961
MRPL37	0.37951	6.54245	9.31468	3.5685e-19	3.76964e-17	32.8277
KIF20B	0.614606	3.00289	9.29324	4.24098e-19	4.45303e-17	32.6585
PLK4	0.708502	2.84645	9.28894	4.39029e-19	4.5822e-17	32.6246
NCAPG2	0.709169	3.90552	9.28042	4.70159e-19	4.8779e-17	32.5575
CDCA2	0.773421	2.46274	9.27059	5.08821e-19	5.2194e-17	32.4801
DDX39A	0.474334	5.75229	9.27053	5.09063e-19	5.2194e-17	32.4796
RHNO1	0.427717	5.60197	9.26295	5.41019e-19	5.5146e-17	32.4199
CDC25C	0.756857	2.42236	9.25652	5.69657e-19	5.77275e-17	32.3694
EIF4A3	0.442314	6.08825	9.2473	6.13384e-19	6.17993e-17	32.2969
PHB2	0.439212	7.93357	9.24413	6.29182e-19	6.30266e-17	32.272
KCMF1	0.322596	4.91824	9.22728	7.20135e-19	7.16703e-17	32.1397
HASPIN	0.633166	2.02065	9.22666	7.23694e-19	7.16703e-17	32.1349
EIF5A	0.448252	8.78397	9.22111	7.5657e-19	7.45029e-17	32.0914
UCK2	0.873275	3.74172	9.20113	8.87636e-19	8.69185e-17	31.9349
PACC1	0.487102	3.98963	9.19633	9.22358e-19	8.98139e-17	31.8973
CCDC77	0.478726	3.24962	9.17113	1.12783e-18	1.09211e-16	31.7003
NUDT1	0.53584	4.65587	9.15906	1.24161e-18	1.19565e-16	31.6061
ZNF540	-0.508585	1.36012	-9.15003	1.33416e-18	1.27579e-16	31.5357
YDJC	0.560708	5.4868	9.14954	1.33947e-18	1.27579e-16	31.5318
ECT2	0.765599	4.89972	9.13632	1.48799e-18	1.40573e-16	31.4288
HDGF	0.476289	8.57363	9.13598	1.49203e-18	1.40573e-16	31.4262
RANGAP1	0.486209	6.12424	9.1199	1.6953e-18	1.58866e-16	31.301
SPHK1	0.839891	3.46665	9.1016	1.96028e-18	1.82715e-16	31.1588
VDAC2	0.422132	6.20672	9.09675	2.03718e-18	1.88873e-16	31.1211
ORC6	0.698957	2.70348	9.086	2.2183e-18	2.04577e-16	31.0377
R3HDM1	0.40745	3.99176	9.08522	2.23209e-18	2.04765e-16	31.0316
CFL1	0.344242	9.00705	9.07721	2.37824e-18	2.1703e-16	30.9695
ECE2	0.583562	2.88711	9.0715	2.48821e-18	2.25578e-16	30.9252
TYMS	0.730363	4.93494	9.07063	2.50526e-18	2.25578e-16	30.9186
CHAF1A	0.575417	3.97237	9.07036	2.51074e-18	2.25578e-16	30.9164
PIF1	0.678505	1.87989	9.06965	2.52485e-18	2.25683e-16	30.9109
KIF18A	0.620204	2.57064	9.06719	2.57445e-18	2.28942e-16	30.8919
MAGOHB	0.416599	3.67661	9.06243	2.67319e-18	2.35894e-16	30.855
GTPBP4	0.486632	5.09964	9.06212	2.67969e-18	2.35894e-16	30.8526
FAM136A	0.407036	5.84367	9.06009	2.72318e-18	2.3799e-16	30.8369
NEIL3	0.924144	2.22346	9.05973	2.73081e-18	2.3799e-16	30.8341
EIF2S2	0.34631	7.00215	9.04421	3.08723e-18	2.67713e-16	30.714
TWNK	0.507061	3.96051	9.04319	3.11201e-18	2.68526e-16	30.7062
NDC1	0.514743	4.63266	9.01805	3.79448e-18	3.24502e-16	30.512
CENPI	0.703648	2.2452	9.01794	3.79796e-18	3.24502e-16	30.5111
CENPE	0.730066	2.28853	9.00833	4.0965e-18	3.48302e-16	30.437
RCE1	0.381381	4.83178	8.98613	4.87798e-18	4.12734e-16	30.266
DYNLL1	0.347618	7.40943	8.96212	5.89027e-18	4.95978e-16	30.0814
NOC4L	0.441886	5.25252	8.95454	6.25089e-18	5.23813e-16	30.0232
CENPW	0.810485	4.75159	8.94807	6.57615e-18	5.48432e-16	29.9735
DHX37	0.471599	4.09246	8.93473	7.30021e-18	6.05917e-16	29.8713
JPT1	0.613201	7.25126	8.92677	7.76926e-18	6.41792e-16	29.8103
TRAIP	0.531147	2.68343	8.91944	8.22763e-18	6.76451e-16	29.7542
KIF15	0.712038	2.4992	8.90662	9.09482e-18	7.44238e-16	29.6561
EME1	0.696881	2.35073	8.88497	1.07692e-17	8.77139e-16	29.4906
TUBA1B	0.542684	7.83056	8.87874	1.13043e-17	9.16435e-16	29.4432
CTSH	-0.999398	7.81209	-8.87066	1.20394e-17	9.71516e-16	29.3815
MASTL	0.505429	4.0142	8.86706	1.23811e-17	9.94483e-16	29.3541
PBK	0.970095	3.60072	8.86522	1.25604e-17	1.00425e-15	29.34
NME1	0.584138	5.91873	8.86133	1.2946e-17	1.02705e-15	29.3104
TIMELESS	0.634574	4.7785	8.86116	1.29633e-17	1.02705e-15	29.3091
IQGAP3	0.86098	3.84546	8.84393	1.48215e-17	1.16895e-15	29.178
CKS1B	0.653312	5.31852	8.82482	1.71928e-17	1.34986e-15	29.0327
CENPL	0.467458	2.86795	8.81808	1.81153e-17	1.41592e-15	28.9815
THOP1	0.453359	4.07095	8.80153	2.05957e-17	1.6026e-15	28.8559
MAD2L1	0.775546	3.43893	8.78133	2.40803e-17	1.86542e-15	28.703
MCM4	0.735234	5.38481	8.77326	2.56291e-17	1.96965e-15	28.642
WBP11	0.408362	5.92866	8.77299	2.56826e-17	1.96965e-15	28.6399
EMG1	0.392338	3.71241	8.77258	2.57648e-17	1.96965e-15	28.6368
TIMM23	0.343101	7.17498	8.76887	2.65142e-17	2.01809e-15	28.6087
POP7	0.475126	6.57275	8.74931	3.08334e-17	2.33663e-15	28.461
SMPD4	0.423502	5.07038	8.74708	3.13676e-17	2.36683e-15	28.4442
STIL	0.622497	2.74561	8.7416	3.27218e-17	2.45837e-15	28.4029
RECQL4	0.81923	4.1658	8.74046	3.30118e-17	2.46951e-15	28.3942
RNASEH2A	0.563906	5.22165	8.73497	3.44372e-17	2.56513e-15	28.3529
MRPS16	0.332949	6.64058	8.73252	3.50934e-17	2.60288e-15	28.3344
TOP2A	0.982715	5.67855	8.72819	3.62837e-17	2.67977e-15	28.3017
HSPD1	0.505742	8.09089	8.72384	3.75195e-17	2.75935e-15	28.269
CSE1L	0.494878	6.46503	8.72066	3.8449e-17	2.81582e-15	28.245
LRRC59	0.407659	7.28643	8.7089	4.20867e-17	3.06933e-15	28.1566
SAC3D1	0.481583	4.49907	8.70617	4.2978e-17	3.12128e-15	28.136
NOP56	0.454371	5.95989	8.70293	4.40626e-17	3.18677e-15	28.1117
PTBP1	0.345878	7.12927	8.69386	4.72422e-17	3.40261e-15	28.0435
IMP4	0.321986	5.74315	8.69092	4.83207e-17	3.46597e-15	28.0214
LMNB1	0.708925	5.35992	8.68729	4.9685e-17	3.54922e-15	27.9942
AIMP2	0.442305	5.45052	8.68268	5.14712e-17	3.66181e-15	27.9596
CIP2A	0.718073	2.82467	8.6793	5.2823e-17	3.7427e-15	27.9342
GPI	0.488918	7.14858	8.6751	5.45534e-17	3.84966e-15	27.9027
SLC7A1	0.610911	4.54588	8.64753	6.73743e-17	4.73522e-15	27.6962
ADIPOR2	0.437873	5.61671	8.63751	7.2733e-17	5.09131e-15	27.6213
TBRG4	0.434568	5.33792	8.62394	8.06747e-17	5.62464e-15	27.5199
CCT5	0.53964	7.12381	8.61715	8.49642e-17	5.9001e-15	27.4692
SNRPA	0.353271	6.43071	8.60156	9.56883e-17	6.57701e-15	27.3529
BCCIP	0.36543	5.35466	8.60143	9.57801e-17	6.57701e-15	27.352
PVR	0.531228	5.74478	8.60135	9.5844e-17	6.57701e-15	27.3513
PDSS1	0.443955	3.41329	8.59164	1.032e-16	7.05402e-15	27.279
TRIB3	0.710613	5.0516	8.58389	1.09469e-16	7.45327e-15	27.2213
DEPDC1B	0.790078	2.73046	8.57957	1.13117e-16	7.67173e-15	27.1892
XRCC2	0.691267	2.38695	8.57485	1.17257e-16	7.92164e-15	27.1541
POLA2	0.442601	3.86964	8.57403	1.17989e-16	7.94033e-15	27.148
B4GALT2	0.432543	5.91733	8.57115	1.20595e-16	8.08449e-15	27.1266
EIPR1	0.346739	4.28893	8.55301	1.38404e-16	9.24282e-15	26.9919
ATP5F1B	0.412172	9.5084	8.55093	1.40606e-16	9.35402e-15	26.9765
HMBS	0.450835	4.66034	8.54991	1.41695e-16	9.39066e-15	26.9689
CLSPN	0.74584	2.3252	8.54777	1.4402e-16	9.50859e-15	26.953
EIF4EBP1	0.799629	6.82014	8.54029	1.52425e-16	1.00256e-14	26.8975
YWHAG	0.460612	7.85066	8.53843	1.54588e-16	1.01296e-14	26.8837
SNX30	-0.762356	4.28772	-8.5156	1.83739e-16	1.19947e-14	26.7148
MAZ	0.426814	5.68921	8.51308	1.87287e-16	1.21806e-14	26.6961
SNRPF	0.461733	5.53461	8.51013	1.91504e-16	1.24086e-14	26.6743
TIGAR	0.383869	4.02208	8.50346	2.01403e-16	1.30017e-14	26.625
MTMR2	0.407896	4.60036	8.50152	2.04372e-16	1.31447e-14	26.6107
BMP3	-1.28496	3.28244	-8.47288	2.53669e-16	1.62553e-14	26.3993
INTS13	0.465881	4.77172	8.46639	2.66375e-16	1.69905e-14	26.3515
GINS1	0.754882	3.60384	8.46604	2.6709e-16	1.69905e-14	26.3489
CYP4B1	-1.70878	5.06445	-8.45879	2.82071e-16	1.78782e-14	26.2956
TULP3	0.42731	4.9682	8.45543	2.89278e-16	1.82685e-14	26.2709
UNG	0.467631	5.80635	8.44734	3.07426e-16	1.93445e-14	26.2114
WDR43	0.419277	5.46369	8.43965	3.25736e-16	2.04229e-14	26.1548
SPINDOC	0.507928	5.03308	8.42701	3.5817e-16	2.23115e-14	26.062
BUB3	0.334386	5.2401	8.42691	3.58418e-16	2.23115e-14	26.0613
C11orf24	0.423219	5.77977	8.41595	3.89148e-16	2.41382e-14	25.9809
C1QTNF6	0.703716	3.85638	8.41254	3.9921e-16	2.46746e-14	25.9559
CMAS	0.504933	6.05414	8.41028	4.06046e-16	2.50084e-14	25.9393
MIS18A	0.508715	4.73874	8.40328	4.27887e-16	2.62608e-14	25.8881
FMO5	-1.11832	4.5253	-8.40166	4.33131e-16	2.64894e-14	25.8762
BOP1	0.624835	5.79042	8.39943	4.40414e-16	2.68406e-14	25.8599
FAM72C	0.38188	0.611119	8.39546	4.53686e-16	2.75531e-14	25.8309
H2AZ1	0.473818	7.86177	8.39453	4.56872e-16	2.76503e-14	25.824
BRCA1	0.643118	2.80238	8.39394	4.58886e-16	2.76761e-14	25.8197
NIFK	0.35125	5.91177	8.36299	5.7833e-16	3.47596e-14	25.5935
NPM3	0.511619	6.38448	8.35764	6.01867e-16	3.605e-14	25.5545
MYO19	0.497669	3.83308	8.34998	6.37226e-16	3.80371e-14	25.4987
DNMT3B	0.694916	2.38631	8.34083	6.82197e-16	4.05826e-14	25.4321
RFC2	0.440787	5.72487	8.33888	6.92173e-16	4.1036e-14	25.4179
GNPNAT1	0.556917	5.11374	8.33804	6.96545e-16	4.10782e-14	25.4117
GPR19	0.500253	1.25621	8.33784	6.97598e-16	4.10782e-14	25.4102
PDAP1	0.39866	7.15281	8.33522	7.11303e-16	4.17442e-14	25.3912
SLC7A5	0.94183	6.18534	8.32576	7.63184e-16	4.46226e-14	25.3224
ALG3	0.43533	5.86559	8.32536	7.65472e-16	4.46226e-14	25.3195
FANCG	0.473233	4.18127	8.3233	7.77313e-16	4.51619e-14	25.3045
RRP12	0.467234	4.47893	8.3198	7.9781e-16	4.61988e-14	25.279
KMT5A	0.376041	4.53006	8.31623	8.19249e-16	4.72832e-14	25.2531
DNA2	0.590274	2.75837	8.31492	8.27285e-16	4.75894e-14	25.2436
PFDN2	0.446944	8.07719	8.30946	8.61497e-16	4.93944e-14	25.204
HMMR	0.776068	3.56135	8.30255	9.06888e-16	5.18264e-14	25.1538
CCT7	0.319372	7.82217	8.3011	9.16704e-16	5.22162e-14	25.1432
ERCC6L	0.614436	2.09146	8.29408	9.65723e-16	5.47468e-14	25.0923
P3H4	0.640448	5.17775	8.29384	9.67414e-16	5.47468e-14	25.0906
MZT2A	0.465298	4.52736	8.29071	9.90175e-16	5.58536e-14	25.0679
STC1	0.985301	4.17212	8.28989	9.96186e-16	5.59379e-14	25.062
CDC7	0.625956	3.3707	8.28963	9.98089e-16	5.59379e-14	25.0601
CENPH	0.556287	3.75463	8.28784	1.01143e-15	5.65042e-14	25.0471
NOLC1	0.434237	6.72171	8.27634	1.10142e-15	6.13344e-14	24.9638
ANAPC7	0.343176	4.86747	8.27143	1.14219e-15	6.34027e-14	24.9283
YARS2	0.407222	4.87138	8.26893	1.16355e-15	6.43831e-14	24.9102
KLF16	0.465635	4.65199	8.26734	1.17726e-15	6.49357e-14	24.8987
RFC3	0.536174	4.12984	8.26633	1.18615e-15	6.52195e-14	24.8914
CPQ	-0.600282	4.95797	-8.26281	1.21743e-15	6.67288e-14	24.8659
GAL	1.18534	1.62532	8.25812	1.26036e-15	6.88653e-14	24.8321
C18orf54	0.466445	1.7756	8.25655	1.27509e-15	6.94128e-14	24.8207
DBF4B	0.496189	2.4829	8.25621	1.27834e-15	6.94128e-14	24.8182
C16orf89	-1.75603	7.15298	-8.25578	1.28236e-15	6.94146e-14	24.8152
POLE2	0.614763	2.92637	8.25344	1.30479e-15	7.04103e-14	24.7982
PSMC3IP	0.511572	2.75066	8.25057	1.33272e-15	7.16952e-14	24.7775
PWP1	0.287115	5.84652	8.24442	1.39464e-15	7.47956e-14	24.7331
E2F2	0.623647	2.3432	8.24087	1.43174e-15	7.65305e-14	24.7075
ITGA5	0.703319	5.38186	8.24049	1.43577e-15	7.65305e-14	24.7047
SLC3A2	0.461789	6.88442	8.23515	1.49349e-15	7.93646e-14	24.6662
PEDS1	0.395633	4.41306	8.23236	1.52456e-15	8.07692e-14	24.6461
E2F7	0.665052	1.55608	8.23032	1.54758e-15	8.16809e-14	24.6314
FOSL1	1.1543	3.70736	8.23001	1.55114e-15	8.16809e-14	24.6292
MSANTD3	0.38253	4.57495	8.22355	1.62685e-15	8.54096e-14	24.5826
TESMIN	0.765299	1.73661	8.22278	1.63607e-15	8.56356e-14	24.5771
ATAD3A	0.501277	4.97804	8.21765	1.69919e-15	8.86734e-14	24.5401
SLC5A6	0.436218	4.59094	8.21478	1.73552e-15	9.02988e-14	24.5194
ZNF598	0.475489	5.07363	8.20956	1.80341e-15	9.3552e-14	24.4819
SUV39H2	0.446141	3.46339	8.20615	1.84926e-15	9.56456e-14	24.4574
POLQ	0.593029	1.60642	8.20415	1.87677e-15	9.67813e-14	24.443
PRPF19	0.345765	7.30636	8.20218	1.90416e-15	9.76774e-14	24.4288
MARS1	0.406223	5.90924	8.20209	1.90535e-15	9.76774e-14	24.4282
MAPRE1	0.335072	7.61192	8.19852	1.95609e-15	9.99845e-14	24.4025
ADAMTS4	0.815397	2.76086	8.19354	2.02899e-15	1.03407e-13	24.3668
HYLS1	0.459066	3.1353	8.18792	2.11461e-15	1.07457e-13	24.3264
WDR75	0.3278	4.93109	8.1778	2.27771e-15	1.15408e-13	24.2538
SNRPD1	0.418476	5.0663	8.17719	2.28798e-15	1.15593e-13	24.2494
GAS2L1	0.476713	4.29669	8.17228	2.37187e-15	1.19485e-13	24.2142
WDR76	0.547504	3.26293	8.16565	2.49011e-15	1.2508e-13	24.1667
SEMA3F	0.635767	4.67356	8.16419	2.51688e-15	1.26061e-13	24.1562
RFC4	0.609497	4.38247	8.16029	2.59e-15	1.29352e-13	24.1283
CD40LG	-0.649266	1.97912	-8.14647	2.86574e-15	1.42714e-13	24.0294
PGP	0.397779	4.79641	8.14372	2.92416e-15	1.45208e-13	24.0097
CCDC28A	-0.386748	5.78864	-8.14244	2.95172e-15	1.4616e-13	24.0005
COLGALT1	0.466437	6.47653	8.13937	3.01878e-15	1.49058e-13	23.9786
MCM2	0.697912	5.14144	8.13399	3.13975e-15	1.54593e-13	23.9402
PCNA	0.507891	7.66525	8.10892	3.77059e-15	1.85131e-13	23.7613
FSCN1	0.928874	6.29927	8.10291	3.93974e-15	1.92892e-13	23.7185
GPR4	0.516363	3.03322	8.09384	4.20897e-15	2.05497e-13	23.6539
ADH1B	-1.36313	3.53842	-8.09323	4.22774e-15	2.05837e-13	23.6495
GNG7	-0.614276	2.74178	-8.09251	4.2499e-15	2.06339e-13	23.6444
CENPU	0.70429	4.10563	8.09176	4.27296e-15	2.06882e-13	23.6392
SNRPB	0.45939	8.81126	8.08429	4.5118e-15	2.17841e-13	23.586
MTA2	0.32602	6.42594	8.07981	4.66138e-15	2.24442e-13	23.5542
PSRC1	0.588994	3.26138	8.07761	4.73681e-15	2.27445e-13	23.5385
FAM189B	0.434927	5.0203	8.07028	4.99601e-15	2.39232e-13	23.4864
SELENOI	0.509874	4.53923	8.06862	5.05675e-15	2.41477e-13	23.4746
RAC3	0.831794	4.75208	8.06408	5.22629e-15	2.48863e-13	23.4424
SH3GL1	0.387157	6.30047	8.06372	5.23997e-15	2.48863e-13	23.4399
DDX54	0.4306	5.78542	8.05489	5.58702e-15	2.64625e-13	23.3772
CENPK	0.604781	2.55575	8.05347	5.64476e-15	2.66634e-13	23.3672
DCUN1D5	0.396508	5.69714	8.05009	5.78505e-15	2.72523e-13	23.3432
CKAP4	0.500413	7.19071	8.04163	6.15102e-15	2.88982e-13	23.2833
BRIP1	0.568622	2.01559	8.03168	6.61076e-15	3.09324e-13	23.2129
WDR74	0.303807	4.61527	8.0315	6.61949e-15	3.09324e-13	23.2116
GINS2	0.721081	3.53703	8.01558	7.4279e-15	3.46172e-13	23.0991
DENR	0.352094	6.2485	8.01243	7.59902e-15	3.53203e-13	23.0769
ARHGEF39	0.508347	2.21213	8.01158	7.64589e-15	3.54436e-13	23.0709
FBXO45	0.463843	3.89198	8.01018	7.72352e-15	3.57085e-13	23.061
ANKDD1B	-0.708713	1.81579	-8.00676	7.91671e-15	3.65048e-13	23.0369
NOTCH3	0.663518	6.1247	8.0016	8.21772e-15	3.77928e-13	23.0004
SHMT2	0.494936	6.28556	8.00064	8.2747e-15	3.79547e-13	22.9937
CHEK2	0.53768	3.65353	7.98895	9.00363e-15	4.11898e-13	22.9112
NRM	0.520468	4.77655	7.98284	9.40901e-15	4.29317e-13	22.8682
NCLN	0.394912	6.25418	7.96937	1.03677e-14	4.71827e-13	22.7735
N4BP2L1	-0.498383	3.13953	-7.96706	1.05422e-14	4.78518e-13	22.7572
SMTN	0.509878	4.05357	7.96045	1.10553e-14	5.00504e-13	22.7108
PES1	0.339928	5.921	7.95916	1.11588e-14	5.03878e-13	22.7017
SCN7A	-0.839686	2.5426	-7.95546	1.14598e-14	5.16136e-13	22.6757
ATIC	0.375841	6.53763	7.94786	1.21028e-14	5.4369e-13	22.6224
KLHDC1	-0.385541	2.09172	-7.93662	1.31208e-14	5.85903e-13	22.5435
LRRC31	-1.14366	2.10545	-7.93652	1.31296e-14	5.85903e-13	22.5429
CHCHD3	0.331863	5.49504	7.93638	1.31433e-14	5.85903e-13	22.5419
NME2	0.490079	6.43885	7.93503	1.32711e-14	5.9009e-13	22.5324
TDG	0.425318	4.22941	7.93289	1.34764e-14	5.97694e-13	22.5174
RFC5	0.450575	4.3449	7.9211	1.46658e-14	6.48795e-13	22.4349
RUVBL1	0.40707	4.91131	7.91616	1.51939e-14	6.70457e-13	22.4003
SIGMAR1	0.392354	6.60247	7.91514	1.53061e-14	6.73702e-13	22.3931
PUS7	0.462263	4.23655	7.91215	1.56368e-14	6.86523e-13	22.3723
NRARP	0.626262	3.30423	7.91166	1.56918e-14	6.87206e-13	22.3688
TRIM28	0.396952	7.90717	7.90967	1.59175e-14	6.95344e-13	22.3549
CDC123	0.324338	6.49128	7.90752	1.61647e-14	7.04375e-13	22.3399
POFUT1	0.384121	5.4011	7.90615	1.63229e-14	7.09499e-13	22.3304
PREB	0.284377	6.34173	7.90328	1.66627e-14	7.22464e-13	22.3102
EZH2	0.631348	3.95713	7.89945	1.71255e-14	7.40688e-13	22.2835
HLF	-1.03104	2.90611	-7.88762	1.86364e-14	8.04043e-13	22.201
CHAF1B	0.538316	3.27468	7.88337	1.92107e-14	8.2677e-13	22.1713
DDX21	0.481614	6.32434	7.87726	2.00682e-14	8.61547e-13	22.1287
WDHD1	0.597054	3.1758	7.86453	2.19755e-14	9.39873e-13	22.0401
YKT6	0.409639	6.90416	7.86437	2.20005e-14	9.39873e-13	22.039
CYP4X1	-1.04285	3.7083	-7.86121	2.25009e-14	9.58903e-13	22.017
WDR12	0.352638	3.63477	7.85112	2.41783e-14	1.02787e-12	21.9468
SNF8	0.302986	5.54116	7.85039	2.43052e-14	1.03075e-12	21.9417
FARSB	0.353384	5.64889	7.84934	2.44866e-14	1.03593e-12	21.9345
CFAP221	-0.862545	2.33141	-7.8456	2.51472e-14	1.0613e-12	21.9085
AHCY	0.417029	7.26147	7.84336	2.55516e-14	1.07576e-12	21.8929
ERLIN1	0.392415	5.07701	7.83886	2.63822e-14	1.10805e-12	21.8617
MRPL11	0.375655	5.83272	7.83673	2.67861e-14	1.12231e-12	21.8469
PSMB5	0.381381	7.86313	7.83252	2.75982e-14	1.15356e-12	21.8177
ARPC1A	0.410021	7.65527	7.83099	2.79011e-14	1.16344e-12	21.8071
BANF1	0.355014	7.90023	7.83032	2.8034e-14	1.16619e-12	21.8024
RAB10	0.357577	7.48642	7.82578	2.89526e-14	1.1994e-12	21.771
CAD	0.525436	4.87618	7.8257	2.89701e-14	1.1994e-12	21.7704
CCDC137	0.436419	5.40384	7.82474	2.9168e-14	1.20473e-12	21.7637
BRIX1	0.459051	4.96736	7.82073	3.00096e-14	1.23656e-12	21.736
CYCS	0.44569	6.57504	7.81695	3.08251e-14	1.26717e-12	21.7098
TNFRSF1A	0.400456	7.25128	7.81566	3.11086e-14	1.27582e-12	21.7009
EIF3B	0.435822	6.57143	7.8076	3.29405e-14	1.34778e-12	21.645
TTL	0.374113	3.16962	7.79428	3.62006e-14	1.4777e-12	21.5529
ZC3H15	0.293465	6.3307	7.79321	3.6475e-14	1.48542e-12	21.5456
TIPIN	0.374348	3.10865	7.79099	3.7053e-14	1.50544e-12	21.5302
CTBP2	0.331909	4.83854	7.78771	3.7925e-14	1.53729e-12	21.5075
FLAD1	0.404527	5.61199	7.77843	4.04972e-14	1.63774e-12	21.4435
SFXN4	0.401553	5.64443	7.77707	4.0887e-14	1.64814e-12	21.4341
CDR2L	0.616793	5.11123	7.77688	4.09436e-14	1.64814e-12	21.4328
CCT3	0.402219	8.18365	7.77273	4.21614e-14	1.69325e-12	21.4042
FMO4	-0.531576	2.84954	-7.76912	4.32517e-14	1.73305e-12	21.3793
CHRDL1	-1.05253	3.48078	-7.75655	4.72634e-14	1.88945e-12	21.2927
TBC1D31	0.420797	2.17891	7.75221	4.87349e-14	1.94382e-12	21.2628
PRMT1	0.324276	6.35375	7.74441	5.14867e-14	2.04889e-12	21.2092
POLR3G	0.499053	2.14021	7.74195	5.23872e-14	2.07997e-12	21.1923
KLC2	0.434857	4.64684	7.73808	5.38341e-14	2.13256e-12	21.1657
PIK3IP1	-0.511173	5.60498	-7.73514	5.49611e-14	2.17227e-12	21.1455
PNPT1	0.386868	4.8153	7.73259	5.5959e-14	2.20671e-12	21.128
GARS1	0.423403	6.83552	7.72539	5.88641e-14	2.31603e-12	21.0786
POLD2	0.41765	6.4871	7.72391	5.94808e-14	2.33503e-12	21.0684
TONSL	0.59335	3.51551	7.722	6.02836e-14	2.36122e-12	21.0553
PTGES2	0.366601	5.73736	7.7211	6.06667e-14	2.3709e-12	21.0492
DPP3	0.385427	5.93797	7.7196	6.13097e-14	2.39067e-12	21.0389
CCDC34	0.555066	3.57412	7.71532	6.31851e-14	2.4583e-12	21.0095
NUP37	0.368127	4.38759	7.71275	6.43344e-14	2.49744e-12	20.9919
RNASEH1	0.338279	4.50638	7.71059	6.53201e-14	2.53006e-12	20.9771
MRTO4	0.352141	5.89285	7.70709	6.69414e-14	2.58312e-12	20.9531
SGTA	0.313437	6.07419	7.707	6.69862e-14	2.58312e-12	20.9525
RMDN2	-0.519096	2.62013	-7.70243	6.91691e-14	2.66141e-12	20.9212
BORA	0.451441	2.75397	7.7021	6.93323e-14	2.66181e-12	20.9189
CALU	0.488904	7.70897	7.69989	7.04128e-14	2.69735e-12	20.9038
ADA	0.561615	3.48227	7.69587	7.24288e-14	2.76849e-12	20.8763
XPOT	0.456701	5.67479	7.6807	8.05524e-14	3.07227e-12	20.7726
SNRPA1	0.36937	4.9169	7.67877	8.1649e-14	3.10643e-12	20.7594
MRPS12	0.427871	5.74006	7.67849	8.18045e-14	3.10643e-12	20.7576
BRMS1	0.321355	6.18236	7.67581	8.33576e-14	3.15853e-12	20.7392
C1QTNF7	-0.620485	1.42983	-7.67537	8.3612e-14	3.1613e-12	20.7362
C7	-1.23811	4.96521	-7.67055	8.64799e-14	3.26265e-12	20.7033
TAF6	0.38205	5.24023	7.66098	9.24681e-14	3.48104e-12	20.638
F12	0.704596	2.65353	7.65955	9.3395e-14	3.50835e-12	20.6283
MCRS1	0.282643	6.01327	7.65824	9.42526e-14	3.53295e-12	20.6194
LRRC42	0.389484	5.62314	7.65544	9.61191e-14	3.59519e-12	20.6003
AVEN	0.366622	4.4871	7.64879	1.00685e-13	3.75789e-12	20.555
WDR18	0.417667	5.43952	7.64363	1.04376e-13	3.88732e-12	20.5199
ZC3HC1	0.304855	4.46443	7.63843	1.0823e-13	4.02228e-12	20.4845
TEDC1	0.49704	2.72728	7.63448	1.11253e-13	4.12583e-12	20.4577
DBN1	0.566246	6.16781	7.63188	1.13288e-13	4.19239e-12	20.44
MDH2	0.352595	7.67572	7.62609	1.17952e-13	4.35573e-12	20.4006
NKIRAS2	0.342916	5.14988	7.62503	1.18823e-13	4.37368e-12	20.3935
GINS4	0.600757	2.28855	7.62478	1.1903e-13	4.37368e-12	20.3918
ANKLE2	0.378605	4.25099	7.62459	1.19191e-13	4.37368e-12	20.3905
CYSLTR1	-0.631016	2.2906	-7.62389	1.19774e-13	4.38584e-12	20.3857
GINS3	0.443643	2.5572	7.61584	1.26673e-13	4.61993e-12	20.3311
SULT1C2	-0.963232	2.56438	-7.61581	1.26697e-13	4.61993e-12	20.3309
VARS1	0.4247	6.29442	7.60912	1.32736e-13	4.83005e-12	20.2855
ESCO2	0.488844	1.62404	7.60737	1.34361e-13	4.87899e-12	20.2736
TMPO	0.473157	5.43674	7.6067	1.34988e-13	4.89156e-12	20.2691
CDH24	0.664645	3.58919	7.60413	1.37417e-13	4.96924e-12	20.2517
ZNF384	0.388547	4.11038	7.59971	1.41704e-13	5.11337e-12	20.2217
CD1C	-0.950136	3.26055	-7.59942	1.41989e-13	5.11337e-12	20.2198
GOLT1B	0.457396	5.89139	7.59891	1.42492e-13	5.11609e-12	20.2163
HELLS	0.552267	2.54045	7.59875	1.42652e-13	5.11609e-12	20.2152
MRPS5	0.29425	4.94962	7.58978	1.5182e-13	5.42924e-12	20.1545
POLE	0.488306	3.28063	7.5896	1.52006e-13	5.42924e-12	20.1533
MDFI	0.823194	4.72887	7.58771	1.54018e-13	5.48984e-12	20.1405
FJX1	0.59362	2.72219	7.58347	1.58614e-13	5.64211e-12	20.1118
MCM5	0.450764	4.84366	7.58174	1.60523e-13	5.69839e-12	20.1001
RUVBL2	0.347374	6.21414	7.57949	1.63049e-13	5.77631e-12	20.0849
NOP58	0.337487	6.33846	7.57731	1.65527e-13	5.85221e-12	20.0702
FKBP10	0.847988	6.42948	7.56751	1.77153e-13	6.25056e-12	20.004
HLA-DOB	-0.7087	3.80795	-7.56292	1.82879e-13	6.43956e-12	19.973
SMNDC1	0.256866	4.60473	7.56223	1.83752e-13	6.45726e-12	19.9684
CD276	0.388629	6.00996	7.5568	1.90789e-13	6.69107e-12	19.9317
HPDL	0.77911	1.90145	7.55616	1.91628e-13	6.70697e-12	19.9275
RIOK1	0.356857	4.82588	7.54427	2.08051e-13	7.26718e-12	19.8473
YBX1	0.330361	9.34085	7.53767	2.17739e-13	7.57773e-12	19.8029
SLC27A4	0.395758	5.51956	7.53763	2.17811e-13	7.57773e-12	19.8026
CS	0.360719	6.53697	7.53614	2.2005e-13	7.64038e-12	19.7926
CTSV	0.863889	2.3282	7.53459	2.22427e-13	7.70756e-12	19.7821
PDCD11	0.428511	4.80431	7.53237	2.25849e-13	7.8106e-12	19.7673
POP1	0.385693	2.92958	7.53031	2.29093e-13	7.90711e-12	19.7534
SLC25A39	0.37926	7.51731	7.52801	2.32753e-13	8.01754e-12	19.7379
SEPHS1	0.294179	5.59897	7.5215	2.43428e-13	8.36874e-12	19.6942
C1orf112	0.406707	2.68803	7.51989	2.46149e-13	8.44563e-12	19.6834
BEX2	-0.972699	4.68379	-7.51064	2.62339e-13	8.98344e-12	19.6213
RNASE1	-0.933555	9.77268	-7.50965	2.64142e-13	8.99932e-12	19.6146
BOLA3	0.388069	4.02558	7.50954	2.64343e-13	8.99932e-12	19.6138
PFN1	0.273931	10.0168	7.50953	2.64352e-13	8.99932e-12	19.6138
UBE2M	0.311692	6.82624	7.50737	2.68313e-13	9.11636e-12	19.5993
CKS2	0.636142	7.07815	7.50641	2.70094e-13	9.15904e-12	19.5929
ZNF367	0.535794	2.70628	7.50427	2.74099e-13	9.27678e-12	19.5785
SRSF9	0.307613	6.31628	7.49873	2.8474e-13	9.61824e-12	19.5414
FBL	0.359082	7.41357	7.49121	2.99835e-13	1.01086e-11	19.491
DUSP14	0.442686	4.8003	7.49042	3.01477e-13	1.01443e-11	19.4857
TOMM5	0.343016	4.14742	7.48951	3.03363e-13	1.01881e-11	19.4796
TXNRD1	0.943445	6.99205	7.48855	3.05372e-13	1.02358e-11	19.4732
CBX7	-0.528611	3.61691	-7.48714	3.08335e-13	1.03153e-11	19.4638
HLA-DMA	-0.689972	7.64827	-7.47032	3.4607e-13	1.15556e-11	19.3513
MRPS2	0.357087	5.78396	7.4633	3.63109e-13	1.21002e-11	19.3044
HES4	0.674015	4.22851	7.46304	3.63768e-13	1.21002e-11	19.3027
MICALL1	0.439388	4.42444	7.46063	3.69808e-13	1.22776e-11	19.2866
BCL2L12	0.407632	4.79079	7.45674	3.798e-13	1.25854e-11	19.2606
SASS6	0.449254	2.90423	7.45542	3.83236e-13	1.26752e-11	19.2519
ADGRG3	0.565625	1.42665	7.45144	3.93824e-13	1.30007e-11	19.2253
MEST	0.533426	5.67784	7.44936	3.9947e-13	1.31621e-11	19.2114
GFRA1	-0.61291	1.1845	-7.44614	4.08372e-13	1.343e-11	19.1899
ALKBH2	0.391977	4.19837	7.43971	4.26697e-13	1.40063e-11	19.1472
NPC2	-0.731486	9.26085	-7.43749	4.3323e-13	1.4194e-11	19.1324
DKC1	0.38063	6.0443	7.43276	4.47459e-13	1.46327e-11	19.1009
RPP30	0.244909	4.09573	7.42681	4.66016e-13	1.5211e-11	19.0613
CDC34	0.403435	6.45123	7.41721	4.9753e-13	1.62093e-11	18.9975
CXCL17	-1.23712	8.86563	-7.41106	5.18821e-13	1.68714e-11	18.9567
CD1E	-0.885483	2.27661	-7.40466	5.41949e-13	1.75906e-11	18.9142
P2RY12	-0.618698	1.67218	-7.40328	5.47058e-13	1.77235e-11	18.905
CCNE1	0.758126	3.32286	7.40104	5.55491e-13	1.79633e-11	18.8901
PCGF6	0.316006	3.52044	7.40021	5.58634e-13	1.80315e-11	18.8846
VRK1	0.427589	4.11396	7.39772	5.68171e-13	1.83054e-11	18.8682
ENTPD7	0.468382	3.94121	7.39714	5.7041e-13	1.83436e-11	18.8643
PLOD3	0.404952	5.82698	7.38621	6.14409e-13	1.97222e-11	18.7919
ATP13A4	-1.15673	3.65037	-7.3804	6.39168e-13	2.04792e-11	18.7534
RAB35	0.29167	5.62766	7.37862	6.4691e-13	2.06893e-11	18.7417
HSF2BP	0.425158	1.37607	7.37701	6.5402e-13	2.08783e-11	18.7311
MRGBP	0.384454	5.03346	7.37662	6.5575e-13	2.08953e-11	18.7285
OLA1	0.342138	5.65467	7.37382	6.68349e-13	2.12579e-11	18.7099
ADRM1	0.377017	7.46432	7.37177	6.7773e-13	2.1517e-11	18.6964
MYL6B	0.411758	5.16253	7.37132	6.79769e-13	2.15425e-11	18.6934
SNRPC	0.330877	7.7234	7.36977	6.86989e-13	2.17318e-11	18.6831
NELFE	0.319038	6.68194	7.36847	6.93058e-13	2.18841e-11	18.6746
LSM4	0.344465	6.60735	7.36519	7.08626e-13	2.23352e-11	18.6529
PYCR1	0.610934	7.05983	7.36467	7.11166e-13	2.23748e-11	18.6494
GIT1	0.397988	5.70757	7.36247	7.21831e-13	2.26694e-11	18.6349
SSRP1	0.351914	6.6687	7.36037	7.32191e-13	2.29534e-11	18.6211
MTIF2	0.302584	5.33818	7.35763	7.45898e-13	2.32834e-11	18.603
ENTPD3	-0.78343	3.70395	-7.35745	7.46822e-13	2.32834e-11	18.6018
ATAD2	0.614344	4.46537	7.35721	7.48039e-13	2.32834e-11	18.6002
UQCC3	0.432329	5.01413	7.35718	7.482e-13	2.32834e-11	18.6
TARBP2	0.334779	4.754	7.35694	7.49396e-13	2.32834e-11	18.5984
ZMYND19	0.370497	4.88539	7.35325	7.6837e-13	2.38304e-11	18.5741
METTL5	0.297853	5.02156	7.35267	7.71405e-13	2.3882e-11	18.5702
ACRV1	0.272869	0.504547	7.34989	7.86029e-13	2.42916e-11	18.5519
STIP1	0.36125	7.17425	7.3448	8.13577e-13	2.50985e-11	18.5184
NCAPD3	0.463214	3.75918	7.34172	8.30727e-13	2.55823e-11	18.4981
WDR4	0.388857	3.9469	7.33889	8.46739e-13	2.60294e-11	18.4795
ATP1B3	0.413361	6.75258	7.33135	8.9106e-13	2.73436e-11	18.4298
ZFPL1	0.277419	3.5784	7.32649	9.20758e-13	2.82053e-11	18.3978
TLR5	-0.52389	3.24992	-7.32442	9.33754e-13	2.85532e-11	18.3842
C12orf43	0.230252	3.32756	7.32113	9.54673e-13	2.91418e-11	18.3626
MAP6D1	0.49873	2.03243	7.31836	9.72734e-13	2.96412e-11	18.3444
HPGDS	-0.767413	2.6419	-7.3178	9.76372e-13	2.97001e-11	18.3407
MRPL15	0.43145	7.21147	7.3144	9.99045e-13	3.03369e-11	18.3184
PPAT	0.462318	3.80671	7.31355	1.00477e-12	3.04577e-11	18.3128
RAD23A	0.263458	6.99408	7.31252	1.01181e-12	3.06178e-11	18.306
RAB5IF	0.438842	6.2486	7.30433	1.06923e-12	3.22991e-11	18.2522
RRP36	0.291448	6.15225	7.30399	1.07163e-12	3.23156e-11	18.2501
LOXL2	0.8032	4.70299	7.30114	1.09243e-12	3.2886e-11	18.2313
FARSA	0.306957	6.38083	7.29966	1.1034e-12	3.31591e-11	18.2216
TPM3	0.299024	7.5879	7.29902	1.10812e-12	3.32365e-11	18.2174
BTG2	-0.698855	7.31934	-7.2988	1.10979e-12	3.32365e-11	18.216
SLC25A10	0.551665	4.54224	7.2973	1.12104e-12	3.35157e-11	18.2062
NOL10	0.305346	5.07931	7.29609	1.13023e-12	3.37327e-11	18.1982
DERA	0.40695	5.80595	7.29531	1.13617e-12	3.38222e-11	18.1931
CX3CR1	-0.737023	2.14724	-7.29519	1.13711e-12	3.38222e-11	18.1923
RCCD1	0.397771	3.36147	7.29404	1.1459e-12	3.39832e-11	18.1848
ZNF695	0.497064	0.876557	7.29397	1.14642e-12	3.39832e-11	18.1844
C20orf27	0.39025	5.37673	7.29139	1.16651e-12	3.45201e-11	18.1674
TIMM44	0.295806	4.38122	7.29044	1.17399e-12	3.46824e-11	18.1612
AKT1S1	0.336859	4.96017	7.29014	1.17638e-12	3.46942e-11	18.1592
STMP1	0.317761	5.60157	7.28952	1.18128e-12	3.47799e-11	18.1552
SCTR	-1.23437	3.40651	-7.28781	1.19493e-12	3.50924e-11	18.144
ELAVL1	0.24409	5.33179	7.28769	1.19592e-12	3.50924e-11	18.1432
ABCF2	0.296839	5.80576	7.28442	1.22252e-12	3.58126e-11	18.1218
KHSRP	0.367509	6.94922	7.28128	1.24854e-12	3.65135e-11	18.1013
MIF	0.537181	7.11175	7.28049	1.2552e-12	3.66467e-11	18.0961
SUV39H1	0.404245	3.64025	7.27824	1.27438e-12	3.71338e-11	18.0813
TENT5C	-0.63104	5.06818	-7.27803	1.27614e-12	3.71338e-11	18.08
MCM8	0.488407	3.07462	7.27521	1.30056e-12	3.77812e-11	18.0615
CLPB	0.374837	3.87094	7.27334	1.31701e-12	3.81954e-11	18.0493
CKAP2	0.483087	4.33898	7.26951	1.35129e-12	3.91247e-11	18.0242
TCF3	0.422189	5.57133	7.26841	1.36127e-12	3.93482e-11	18.0171
STRN4	0.36317	5.40717	7.26349	1.40701e-12	4.0603e-11	17.9849
URB2	0.379114	3.56991	7.26226	1.41867e-12	4.08718e-11	17.9769
TARS1	0.443364	5.98888	7.25773	1.46236e-12	4.20608e-11	17.9473
MND1	0.57119	2.92878	7.25733	1.46632e-12	4.21053e-11	17.9447
XPO5	0.40935	4.72869	7.25634	1.47606e-12	4.23152e-11	17.9382
PAWR	0.37278	4.27988	7.25303	1.50919e-12	4.3194e-11	17.9166
PSME3	0.314581	6.39851	7.25094	1.53048e-12	4.37316e-11	17.903
ACOXL	-0.63867	1.70681	-7.24744	1.56673e-12	4.46609e-11	17.8802
SET	0.338805	7.85558	7.24731	1.56813e-12	4.46609e-11	17.8793
LIN9	0.368365	3.06305	7.24566	1.58549e-12	4.50643e-11	17.8686
CCT6A	0.444651	7.61411	7.24548	1.58746e-12	4.50643e-11	17.8674
NUP85	0.340126	5.03269	7.24478	1.59488e-12	4.52012e-11	17.8629
RPUSD1	0.412758	5.02918	7.24284	1.61574e-12	4.57182e-11	17.8502
DSN1	0.439565	4.92007	7.23601	1.69123e-12	4.77767e-11	17.8057
NUP205	0.411903	5.01978	7.23399	1.71425e-12	4.83426e-11	17.7926
AGFG1	0.336666	5.11628	7.23377	1.71681e-12	4.83426e-11	17.7911
AP2S1	0.307596	7.1425	7.21938	1.8901e-12	5.31361e-11	17.6975
SMOX	0.630095	3.92158	7.21168	1.98966e-12	5.58452e-11	17.6475
SMIM13	0.367287	3.7351	7.2071	2.05142e-12	5.74861e-11	17.6178
PRIM1	0.497559	3.69075	7.20589	2.068e-12	5.78574e-11	17.6099
LSM12	0.308199	3.92938	7.20077	2.13975e-12	5.97234e-11	17.5767
C5orf34	0.501034	2.39105	7.20065	2.14154e-12	5.97234e-11	17.5759
RITA1	0.309944	5.34687	7.19852	2.17212e-12	6.04793e-11	17.5621
COA7	0.36073	4.41353	7.19501	2.22344e-12	6.18095e-11	17.5394
PYGL	0.655024	5.43473	7.19465	2.22881e-12	6.186e-11	17.537
MRPS35	0.417108	6.94151	7.19142	2.27727e-12	6.30302e-11	17.5161
CCDC152	-0.350816	1.47433	-7.19136	2.2782e-12	6.30302e-11	17.5157
TAF5	0.309803	2.8263	7.19003	2.29839e-12	6.3488e-11	17.5071
SMIM10L1	0.324474	4.2622	7.18949	2.30675e-12	6.36181e-11	17.5036
PEX5	0.345271	4.86521	7.1867	2.34998e-12	6.47079e-11	17.4855
FANCA	0.480087	2.68907	7.18383	2.39514e-12	6.58474e-11	17.467
RTKN	0.391744	4.89336	7.18121	2.43735e-12	6.68361e-11	17.45
PPIL1	0.3917	6.20612	7.18112	2.43877e-12	6.68361e-11	17.4494
SNAI1	0.618158	3.47248	7.18025	2.45281e-12	6.71153e-11	17.4438
KAT2B	-0.43303	3.82506	-7.17393	2.55809e-12	6.98863e-11	17.4029
TMEM132A	0.686834	4.61951	7.16864	2.6495e-12	7.22704e-11	17.3687
SF3B4	0.374087	7.43507	7.16678	2.68254e-12	7.29877e-11	17.3567
ATG101	0.324002	5.06618	7.16668	2.68417e-12	7.29877e-11	17.3561
SLC2A1	0.900026	6.41389	7.16456	2.72221e-12	7.39068e-11	17.3424
COPS6	0.33244	6.96098	7.16146	2.77887e-12	7.53278e-11	17.3223
TRAF7	0.338285	6.3436	7.15766	2.84981e-12	7.71307e-11	17.2978
DNAJC2	0.357447	4.20645	7.14631	3.07233e-12	8.30244e-11	17.2246
PDCD2L	0.417329	4.43202	7.14388	3.12218e-12	8.42408e-11	17.209
RNF26	0.388159	5.9978	7.14126	3.17682e-12	8.55827e-11	17.1921
CNOT9	0.252993	5.36385	7.13928	3.21885e-12	8.6581e-11	17.1793
STRIP2	0.786665	2.43005	7.13347	3.34494e-12	8.9834e-11	17.1419
PFKP	0.707952	6.64432	7.1324	3.36865e-12	9.03318e-11	17.135
ZFP2	-0.364118	1.31314	-7.131	3.40006e-12	9.1034e-11	17.126
TMEM185B	0.341002	5.50548	7.12839	3.45917e-12	9.24744e-11	17.1092
MFSD2B	0.215374	0.59332	7.12255	3.59531e-12	9.59667e-11	17.0717
SUPV3L1	0.283744	4.4443	7.1187	3.68771e-12	9.82826e-11	17.047
AMPD1	-0.505968	1.11911	-7.11073	3.88707e-12	1.03438e-10	16.9957
ST3GAL5	-0.764165	5.41055	-7.10831	3.94964e-12	1.04942e-10	16.9802
MACROD2	-0.868442	2.18741	-7.10743	3.97244e-12	1.05388e-10	16.9746
MRPL19	0.291788	5.04044	7.10557	4.02157e-12	1.06529e-10	16.9626
MCAM	0.581561	5.29514	7.10265	4.09973e-12	1.08434e-10	16.9439
CLK4	-0.401485	3.07819	-7.09376	4.34703e-12	1.14801e-10	16.8869
MAIP1	0.274818	5.13064	7.08784	4.51979e-12	1.19183e-10	16.849
WDR62	0.594601	2.30487	7.08715	4.54018e-12	1.1954e-10	16.8446
FAM98A	0.27901	5.07968	7.08672	4.55323e-12	1.19703e-10	16.8418
PLD4	-0.55399	1.80729	-7.08298	4.66665e-12	1.225e-10	16.8179
MAD2L2	0.422004	4.9781	7.0811	4.72459e-12	1.23834e-10	16.8059
PRELID3A	0.413031	2.11751	7.0758	4.89206e-12	1.27969e-10	16.772
MFSD12	0.452711	5.12303	7.07565	4.89704e-12	1.27969e-10	16.771
MGP	-0.737272	7.78251	-7.07108	5.04606e-12	1.31666e-10	16.7418
MAP2K2	0.285495	6.12715	7.07048	5.066e-12	1.31793e-10	16.738
IL11	0.589892	1.36127	7.07048	5.06607e-12	1.31793e-10	16.738
PSMD9	0.239048	3.32349	7.06973	5.09106e-12	1.32246e-10	16.7332
GCSH	0.361851	3.05702	7.06946	5.09998e-12	1.32281e-10	16.7315
CPSF3	0.290393	5.54559	7.06877	5.12328e-12	1.32688e-10	16.7271
ADAMTS5	0.519956	1.59751	7.06192	5.35898e-12	1.38586e-10	16.6833
CARF	-0.324611	2.10475	-7.05774	5.50782e-12	1.42224e-10	16.6567
VEGFC	0.661428	3.47866	7.05702	5.53381e-12	1.42684e-10	16.6521
FAM207A	0.374032	4.81152	7.05609	5.56786e-12	1.4335e-10	16.6461
HABP2	-1.26422	3.44095	-7.05503	5.60641e-12	1.44129e-10	16.6394
FANCD2	0.416131	2.89763	7.0547	5.61886e-12	1.44237e-10	16.6372
FBXO5	0.456834	3.16424	7.0492	5.82514e-12	1.49312e-10	16.6022
GGTLC1	-1.39015	3.93905	-7.0487	5.84388e-12	1.49572e-10	16.599
EFTUD2	0.299463	5.41505	7.0416	6.12223e-12	1.56467e-10	16.5538
NUTF2	0.299011	6.38954	7.03773	6.27944e-12	1.6025e-10	16.5291
NLE1	0.323246	3.8136	7.03447	6.41457e-12	1.63459e-10	16.5084
ARL6IP6	0.396677	4.50765	7.03318	6.46882e-12	1.64601e-10	16.5002
LRWD1	0.377343	3.89986	7.02862	6.66469e-12	1.69337e-10	16.4712
FAAP24	0.43659	3.00605	7.02578	6.78956e-12	1.72259e-10	16.4531
INMT	-0.926998	4.12599	-7.02185	6.96599e-12	1.76418e-10	16.4282
ROBO2	-0.518237	1.14804	-7.02169	6.97372e-12	1.76418e-10	16.4271
BAG2	0.57663	3.18804	7.0213	6.99114e-12	1.76602e-10	16.4247
EIF3J	0.296403	6.07528	7.01709	7.18599e-12	1.81262e-10	16.398
BRI3BP	0.432082	4.12393	7.01649	7.21458e-12	1.8172e-10	16.3941
NAPSA	-1.52121	9.48171	-7.01476	7.29606e-12	1.83507e-10	16.3832
YBX3	0.387285	6.0909	7.01271	7.39477e-12	1.85722e-10	16.3701
COA4	0.324045	6.27618	7.01078	7.48842e-12	1.87803e-10	16.3579
FOXK2	0.331697	4.83448	7.00751	7.64961e-12	1.9157e-10	16.3371
PGAM1	0.35833	5.80064	7.00115	7.97352e-12	1.99395e-10	16.2968
ANKRD44	-0.487059	2.87399	-7.0003	8.01764e-12	2.00211e-10	16.2914
NOCT	0.399283	3.03652	6.99825	8.12566e-12	2.02618e-10	16.2784
WDR5	0.323575	5.4981	6.99182	8.47315e-12	2.10981e-10	16.2377
SLC19A1	0.414546	3.44606	6.98967	8.59236e-12	2.13645e-10	16.2241
SPDL1	0.404697	3.26831	6.9859	8.80565e-12	2.18636e-10	16.2003
RCOR2	0.781697	2.39724	6.98261	8.99658e-12	2.23059e-10	16.1794
ZNF658	-0.245968	1.12106	-6.97803	9.26846e-12	2.29473e-10	16.1505
UFD1	0.291359	4.5912	6.97734	9.30963e-12	2.30166e-10	16.1462
EHBP1	0.392904	4.06536	6.97589	9.39831e-12	2.31765e-10	16.1369
PTMA	0.270542	9.68872	6.97581	9.403e-12	2.31765e-10	16.1365
MRPL47	0.35377	6.31498	6.97563	9.4142e-12	2.31765e-10	16.1353
SSB	0.296951	6.12703	6.97469	9.47185e-12	2.32855e-10	16.1294
ATN1	0.41821	7.08052	6.97235	9.61671e-12	2.36083e-10	16.1146
TTLL12	0.462172	5.46763	6.96351	1.01846e-11	2.49674e-10	16.0588
TLR2	-0.709698	5.02704	-6.96297	1.02202e-11	2.50194e-10	16.0554
NR3C2	-0.663728	3.05718	-6.96259	1.02458e-11	2.50469e-10	16.053
CCDC85B	0.521188	4.96523	6.96144	1.03224e-11	2.51902e-10	16.0457
COPZ1	0.259448	7.44571	6.96128	1.03333e-11	2.51902e-10	16.0447
STMN1	0.614894	6.19774	6.96035	1.03957e-11	2.53068e-10	16.0389
COX8A	0.311476	9.59796	6.95468	1.07849e-11	2.62178e-10	16.0031
PATL1	0.376438	5.63189	6.95442	1.08034e-11	2.62261e-10	16.0015
TXNIP	-0.607301	9.24995	-6.95084	1.10571e-11	2.68047e-10	15.9789
KPNB1	0.362002	7.00286	6.95038	1.10899e-11	2.68468e-10	15.976
SRPK1	0.37675	5.59392	6.94183	1.17214e-11	2.83361e-10	15.9222
AP2A1	0.323724	5.39551	6.93889	1.19462e-11	2.88396e-10	15.9037
MCM3	0.434147	6.58111	6.93602	1.21704e-11	2.93403e-10	15.8856
MYG1	0.273755	5.61346	6.93573	1.21929e-11	2.93539e-10	15.8838
PRR19	0.439492	1.84576	6.93241	1.24577e-11	2.99501e-10	15.8629
FUCA1	-0.467206	7.57801	-6.93057	1.26066e-11	3.02662e-10	15.8514
C11orf98	0.356374	4.12088	6.92756	1.28547e-11	3.08195e-10	15.8324
PIFO	-0.819322	3.29321	-6.92423	1.3134e-11	3.14458e-10	15.8115
MARK4	0.325381	4.31943	6.92213	1.33135e-11	3.18319e-10	15.7983
C19orf47	0.311925	3.69018	6.91959	1.35336e-11	3.23138e-10	15.7824
DONSON	0.416494	3.99814	6.91916	1.35716e-11	3.23602e-10	15.7797
GAPT	-0.50067	1.83004	-6.91449	1.39863e-11	3.33034e-10	15.7504
DNAAF5	0.362132	4.62528	6.91423	1.40103e-11	3.33152e-10	15.7487
RNF126	0.341637	4.8463	6.90955	1.44395e-11	3.42888e-10	15.7194
POLD1	0.410098	4.59234	6.90845	1.4542e-11	3.44853e-10	15.7125
C1orf21	-0.583002	3.59429	-6.90731	1.46496e-11	3.46932e-10	15.7054
CYREN	0.28126	4.29691	6.90307	1.50554e-11	3.56059e-10	15.6788
FANCB	0.353827	1.24924	6.89884	1.54712e-11	3.65396e-10	15.6523
MTHFD1L	0.364166	4.59382	6.89788	1.55669e-11	3.67159e-10	15.6463
SF3B2	0.277901	6.55236	6.89298	1.60665e-11	3.78263e-10	15.6156
CLEC9A	-0.281891	0.638142	-6.89284	1.6081e-11	3.78263e-10	15.6148
GPS1	0.300313	6.0609	6.88496	1.69168e-11	3.97384e-10	15.5655
MOCOS	0.528379	3.34568	6.88453	1.69639e-11	3.97954e-10	15.5628
SCARB1	0.543484	4.29665	6.88146	1.73018e-11	4.05337e-10	15.5436
IER5L	0.62719	4.14777	6.8792	1.75548e-11	4.10712e-10	15.5295
PSMD14	0.32591	5.17639	6.8749	1.80466e-11	4.21651e-10	15.5027
VPS33A	0.230649	3.51067	6.85885	2.00049e-11	4.66781e-10	15.4026
EIF6	0.318686	8.17238	6.85403	2.06323e-11	4.80776e-10	15.3725
NIF3L1	0.263226	5.55541	6.84845	2.13841e-11	4.9763e-10	15.3378
PSMD11	0.361477	5.98307	6.84479	2.18913e-11	5.08754e-10	15.315
FCER1A	-1.05727	3.2239	-6.83993	2.2582e-11	5.24106e-10	15.2848
FBRSL1	0.432173	4.5296	6.82928	2.41736e-11	5.60301e-10	15.2186
CERKL	-0.474594	3.52484	-6.82882	2.42453e-11	5.61215e-10	15.2157
PTCD1	0.311941	2.56366	6.82488	2.48628e-11	5.74136e-10	15.1913
B4GALT1	0.41572	7.79785	6.82484	2.48693e-11	5.74136e-10	15.1911
FAM111B	0.639982	3.3182	6.82334	2.51078e-11	5.78874e-10	15.1818
SEMA4A	-0.516593	4.63649	-6.82079	2.55204e-11	5.8761e-10	15.1659
SENP3	0.251161	4.37373	6.81958	2.57187e-11	5.91395e-10	15.1584
MR1	-0.415584	4.5318	-6.81888	2.58341e-11	5.93264e-10	15.1541
RRP9	0.31625	5.6162	6.81728	2.60988e-11	5.98556e-10	15.1442
C16orf54	-0.604699	3.12821	-6.81499	2.64824e-11	6.06323e-10	15.13
ARTN	0.630285	1.68115	6.81484	2.6507e-11	6.06323e-10	15.1291
PNO1	0.314139	5.30545	6.81325	2.67779e-11	6.11716e-10	15.1192
DPH2	0.326278	5.12659	6.81001	2.73364e-11	6.23657e-10	15.0992
COL5A3	0.650546	3.18644	6.80787	2.77123e-11	6.31406e-10	15.0859
ARHGEF38	-0.564147	3.12581	-6.80726	2.78208e-11	6.33051e-10	15.0821
NUMBL	0.441285	3.8617	6.80512	2.82028e-11	6.40907e-10	15.0688
BANK1	-0.531673	2.91167	-6.80403	2.83981e-11	6.44505e-10	15.0621
HSF1	0.350586	6.11382	6.79979	2.91767e-11	6.61314e-10	15.0359
SKP2	0.532651	4.1276	6.79895	2.93323e-11	6.63976e-10	15.0307
ERVMER34-1	0.680564	1.95402	6.79183	3.06929e-11	6.93875e-10	14.9866
AGMAT	0.516267	2.40983	6.79126	3.08043e-11	6.95459e-10	14.9831
HLA-DRB5	-0.916935	9.15868	-6.79106	3.08428e-11	6.95459e-10	14.9819
NDUFA12	0.287892	6.15244	6.79084	3.08875e-11	6.95567e-10	14.9805
PKN3	0.409681	3.81335	6.78996	3.10598e-11	6.98546e-10	14.9751
PPT2	0.486021	2.86582	6.78799	3.14507e-11	7.06425e-10	14.963
SESN1	-0.40815	3.75387	-6.78724	3.16019e-11	7.08908e-10	14.9583
DAZAP1	0.281087	5.35326	6.7848	3.20959e-11	7.19064e-10	14.9432
RPLP0	0.354951	10.1377	6.7823	3.26097e-11	7.29638e-10	14.9278
PKM	0.360263	9.10008	6.78164	3.27475e-11	7.3178e-10	14.9237
CPSF4	0.355069	4.69097	6.77841	3.34266e-11	7.46e-10	14.9038
MFF	0.300702	5.15591	6.77344	3.44969e-11	7.68902e-10	14.8731
TUBB3	0.698998	2.59885	6.77148	3.49288e-11	7.77533e-10	14.8611
CDIN1	0.293314	1.76709	6.76901	3.54818e-11	7.88837e-10	14.8458
DYNC2I2	0.417823	6.75367	6.75975	3.76277e-11	8.35478e-10	14.7888
TMEM163	-0.835675	3.78374	-6.75563	3.86211e-11	8.56446e-10	14.7635
SLC15A2	-0.730687	3.58308	-6.75179	3.95729e-11	8.76437e-10	14.7398
RPS6KA4	0.349925	5.58675	6.74635	4.09584e-11	9.0597e-10	14.7064
PSMD1	0.316456	6.31562	6.74321	4.17806e-11	9.22985e-10	14.6871
FCGBP	-1.02401	3.60575	-6.74271	4.19143e-11	9.23727e-10	14.684
C4BPA	-1.3894	6.95026	-6.74259	4.19463e-11	9.23727e-10	14.6832
RRS1	0.442967	5.76298	6.74249	4.19731e-11	9.23727e-10	14.6826
HSPE1	0.374021	7.26607	6.7369	4.34816e-11	9.55719e-10	14.6483
MRPL17	0.285715	6.42508	6.73594	4.37477e-11	9.60355e-10	14.6424
LETM1	0.33734	4.67884	6.73566	4.38244e-11	9.60828e-10	14.6407
UBE2L3	0.276849	6.40185	6.73489	4.40379e-11	9.64298e-10	14.636
SLC52A2	0.427149	6.62781	6.73408	4.42633e-11	9.68017e-10	14.631
CCR6	-0.180244	0.371122	-6.7337	4.43703e-11	9.6914e-10	14.6287
NCL	0.347856	8.18198	6.73127	4.50557e-11	9.8288e-10	14.6138
ZMAT1	-0.641905	2.50439	-6.73021	4.53596e-11	9.88273e-10	14.6073
RRP1B	0.343964	5.01771	6.72903	4.56984e-11	9.94411e-10	14.6
CGAS	0.44019	3.51512	6.72749	4.61454e-11	1.00289e-09	14.5906
PDRG1	0.318461	5.27596	6.72607	4.65605e-11	1.01065e-09	14.5819
MRPL21	0.319202	5.26907	6.72429	4.70875e-11	1.02081e-09	14.571
HLA-DRA	-0.714477	11.692	-6.72261	4.75873e-11	1.03037e-09	14.5607
BEX4	-0.591911	5.99008	-6.7217	4.78614e-11	1.03502e-09	14.5551
PHF19	0.396703	4.06422	6.72031	4.8284e-11	1.04286e-09	14.5466
NUDT15	0.324924	5.19523	6.71958	4.8506e-11	1.04636e-09	14.5421
E2F3	0.396373	4.4115	6.71925	4.86074e-11	1.04638e-09	14.5401
THAP4	0.276243	5.86612	6.71919	4.86267e-11	1.04638e-09	14.5397
PPP1CA	0.242091	8.04343	6.71663	4.9419e-11	1.06211e-09	14.524
RRP1	0.334203	4.89421	6.71508	4.99026e-11	1.07118e-09	14.5146
MTPAP	0.281766	3.553	6.71323	5.04886e-11	1.08243e-09	14.5032
NSD2	0.425794	4.03048	6.70665	5.26258e-11	1.12686e-09	14.463
HLA-DPA1	-0.7427	8.01504	-6.70635	5.27249e-11	1.1276e-09	14.4612
HM13	0.263812	6.30271	6.70602	5.28352e-11	1.12857e-09	14.4591
PFDN4	0.378324	5.16807	6.70209	5.41589e-11	1.15544e-09	14.4351
ZPR1	0.264459	4.65338	6.69619	5.62087e-11	1.19687e-09	14.399
ADCY3	0.435453	4.18494	6.6961	5.62384e-11	1.19687e-09	14.3985
CRYM	-1.12598	3.50632	-6.69435	5.68608e-11	1.20864e-09	14.3878
NOC2L	0.364609	5.96385	6.69195	5.77264e-11	1.22554e-09	14.3732
RHEX	-0.593628	1.87529	-6.69037	5.8302e-11	1.23626e-09	14.3635
SLC38A7	0.346221	3.94053	6.68794	5.91991e-11	1.25375e-09	14.3487
ZBTB7C	-0.739133	2.50531	-6.68705	5.95321e-11	1.25928e-09	14.3433
GMPS	0.369035	4.83293	6.68186	6.15025e-11	1.29938e-09	14.3116
TCEANC	-0.23277	1.71321	-6.67817	6.29448e-11	1.32824e-09	14.2891
RBM17	0.278263	5.35075	6.66916	6.66048e-11	1.40377e-09	14.2343
CSNK2B	0.288128	6.02187	6.66797	6.71027e-11	1.41256e-09	14.227
MIX23	0.366701	4.7964	6.66664	6.76665e-11	1.42271e-09	14.2189
COPS7A	0.269715	6.40468	6.66592	6.79733e-11	1.42744e-09	14.2145
KRT18	0.502327	9.60327	6.66545	6.81713e-11	1.42988e-09	14.2117
DNM1L	0.339497	5.01078	6.6646	6.85381e-11	1.43584e-09	14.2065
HLA-DPB1	-0.695196	8.77385	-6.65601	7.23241e-11	1.51334e-09	14.1543
ATP5MK	0.322154	7.61096	6.65534	7.26294e-11	1.5179e-09	14.1502
DMAC2	0.260414	5.13576	6.65495	7.28094e-11	1.51984e-09	14.1478
KNTC1	0.494036	3.22764	6.6516	7.43511e-11	1.55017e-09	14.1275
AMY2B	-0.559976	1.82159	-6.65081	7.47203e-11	1.556e-09	14.1227
TFG	0.318712	6.47573	6.64986	7.51634e-11	1.56168e-09	14.1169
PAFAH1B3	0.49901	6.41465	6.64984	7.51721e-11	1.56168e-09	14.1168
CSNK1E	0.376663	6.07511	6.64895	7.5593e-11	1.56856e-09	14.1114
HAUS6	0.361049	3.16496	6.64786	7.6111e-11	1.57742e-09	14.1048
SLC25A3	0.252868	6.94866	6.64329	7.83132e-11	1.62114e-09	14.0771
HSPA1B	0.492861	6.92935	6.64248	7.87139e-11	1.6264e-09	14.0721
ARHGEF4	0.652519	1.79299	6.6424	7.87539e-11	1.6264e-09	14.0716
ANKRD18B	0.427823	0.640754	6.64137	7.92617e-11	1.63495e-09	14.0654
ANKFN1	-0.468957	0.949129	-6.6403	7.97938e-11	1.64398e-09	14.0589
GMNN	0.440814	4.69261	6.63979	8.00471e-11	1.64725e-09	14.0558
CTNNBL1	0.287192	5.33152	6.63286	8.35859e-11	1.71805e-09	14.0138
C6orf136	0.359162	4.68914	6.63229	8.38875e-11	1.72178e-09	14.0103
MRPL2	0.304617	5.39001	6.63214	8.39651e-11	1.72178e-09	14.0094
MCMBP	0.257864	5.44321	6.631	8.45658e-11	1.73206e-09	14.0025
ARHGAP15	-0.400377	2.31029	-6.62912	8.55604e-11	1.75037e-09	13.9912
MAMDC2	-0.783986	2.79836	-6.62882	8.57211e-11	1.7516e-09	13.9894
ATG9A	0.287352	5.2037	6.6249	8.78424e-11	1.79285e-09	13.9656
CCDC167	0.401993	6.50473	6.62312	8.88234e-11	1.81075e-09	13.9548
EFHC2	-0.665441	1.97625	-6.62158	8.9682e-11	1.82612e-09	13.9455
YIF1B	0.327851	5.36147	6.61905	9.11051e-11	1.85293e-09	13.9302
ZCWPW2	-0.218372	1.14543	-6.61803	9.16885e-11	1.86262e-09	13.924
SELENBP1	-0.838587	7.12317	-6.6178	9.18177e-11	1.86308e-09	13.9227
TTI1	0.328911	4.88469	6.6121	9.51392e-11	1.92823e-09	13.8882
BRCA2	0.358116	1.72896	6.61132	9.56017e-11	1.93535e-09	13.8835
SF3B6	0.278697	7.59582	6.60971	9.65647e-11	1.95258e-09	13.8738
HLA-DRB1	-0.739402	10.8202	-6.6094	9.67505e-11	1.95407e-09	13.8719
PPP1CC	0.263821	6.14698	6.60879	9.7118e-11	1.95922e-09	13.8682
CDK8	0.287016	4.01037	6.6084	9.73526e-11	1.96168e-09	13.8659
MRPL3	0.299223	6.93487	6.60465	9.9651e-11	2.00568e-09	13.8432
PSMB6	0.287189	7.68987	6.60355	1.00339e-10	2.0172e-09	13.8365
NFXL1	0.33545	3.54791	6.60201	1.01304e-10	2.03425e-09	13.8273
HSPBP1	0.357242	6.01565	6.60179	1.0144e-10	2.03464e-09	13.826
PPME1	0.310782	4.97067	6.60065	1.02162e-10	2.04676e-09	13.8191
ENTR1	0.282791	5.39257	6.59685	1.04605e-10	2.0933e-09	13.7961
RAB37	-0.623747	2.52029	-6.59549	1.05493e-10	2.10843e-09	13.7879
CDK2AP1	0.317416	6.30435	6.59532	1.05603e-10	2.10843e-09	13.7869
CLECL1	-0.412367	1.51262	-6.59169	1.08013e-10	2.15409e-09	13.765
CCDC124	0.362014	6.6689	6.59097	1.08496e-10	2.16125e-09	13.7607
NT5C3A	0.355686	5.06578	6.58612	1.11814e-10	2.22479e-09	13.7315
LRRC61	0.387892	4.6664	6.58343	1.13701e-10	2.25976e-09	13.7152
GATC	0.244292	4.3698	6.58181	1.14848e-10	2.27996e-09	13.7055
QSOX2	0.356927	4.41821	6.5814	1.15141e-10	2.28318e-09	13.703
ATP5MC3	0.297483	6.26639	6.57973	1.16335e-10	2.30423e-09	13.693
COPS7B	0.271615	4.64045	6.57954	1.16477e-10	2.30442e-09	13.6918
ADGRF5	-0.896936	6.38197	-6.57773	1.17788e-10	2.32772e-09	13.681
FLT3	-0.310402	0.992157	-6.57357	1.20867e-10	2.38587e-09	13.6559
PAK1IP1	0.361432	5.44425	6.57126	1.22607e-10	2.41746e-09	13.6421
KNOP1	0.298004	3.37026	6.57092	1.22869e-10	2.41989e-09	13.64
CYFIP2	-0.561299	3.94285	-6.56865	1.24604e-10	2.44874e-09	13.6264
ZDHHC15	-0.424794	1.14316	-6.56864	1.24615e-10	2.44874e-09	13.6263
METTL7A	-0.576156	5.7883	-6.56652	1.26261e-10	2.47829e-09	13.6136
BZW2	0.371442	6.52939	6.56473	1.27666e-10	2.50306e-09	13.6028
RHOF	0.495262	2.17342	6.56426	1.28038e-10	2.50754e-09	13.6
MFSD4A	-1.04511	4.14104	-6.56076	1.30842e-10	2.55957e-09	13.579
SND1	0.264837	7.18283	6.55518	1.35443e-10	2.64661e-09	13.5455
C8orf34	-0.406488	0.908961	-6.55276	1.37485e-10	2.68351e-09	13.5309
MRPL9	0.305819	6.69669	6.55116	1.38851e-10	2.70713e-09	13.5214
ADM	0.792161	4.38988	6.54894	1.40766e-10	2.74139e-09	13.5081
MTBP	0.364089	1.7923	6.54633	1.43055e-10	2.78286e-09	13.4924
MRPS10	0.307963	6.45583	6.54525	1.44013e-10	2.79318e-09	13.486
KIF3C	0.620379	3.32888	6.54519	1.44062e-10	2.79318e-09	13.4856
ATXN7L3	0.288506	5.8377	6.54519	1.44066e-10	2.79318e-09	13.4856
RALA	0.300857	6.26464	6.54442	1.44753e-10	2.80337e-09	13.481
ZNF668	0.254633	2.40003	6.54374	1.45364e-10	2.81208e-09	13.4769
HOMER3	0.472778	4.62634	6.54332	1.45737e-10	2.81618e-09	13.4744
CMSS1	0.35729	3.99838	6.54178	1.47132e-10	2.83998e-09	13.4652
GTF3C5	0.304392	5.65376	6.54119	1.47672e-10	2.84725e-09	13.4616
CTDNEP1	0.219084	7.00794	6.541	1.47842e-10	2.8474e-09	13.4605
PDCL3	0.293504	5.53298	6.54069	1.48121e-10	2.84929e-09	13.4587
SELENOW	-0.423394	7.23165	-6.54054	1.48267e-10	2.84929e-09	13.4577
CD74	-0.675767	11.7521	-6.53662	1.51898e-10	2.91583e-09	13.4342
SF3A2	0.355438	5.97934	6.53591	1.52562e-10	2.92537e-09	13.43
C12orf45	0.297976	4.70376	6.53518	1.53245e-10	2.93255e-09	13.4257
EBNA1BP2	0.273047	5.94169	6.53512	1.53309e-10	2.93255e-09	13.4253
RFWD3	0.34278	4.54708	6.53498	1.53442e-10	2.93255e-09	13.4244
RAD54B	0.310223	1.46932	6.5296	1.58613e-10	3.02806e-09	13.3923
CAMK2D	-0.443125	5.0264	-6.52603	1.62145e-10	3.09211e-09	13.3709
NDUFS8	0.325273	5.95463	6.52431	1.63872e-10	3.12162e-09	13.3606
PACS1	0.376833	5.74068	6.52358	1.64607e-10	3.1322e-09	13.3563
METTL8	0.264578	2.62495	6.52123	1.67009e-10	3.17444e-09	13.3423
LYRM9	-0.328345	2.24759	-6.5177	1.70679e-10	3.24068e-09	13.3212
PHB	0.264834	6.67932	6.5164	1.72044e-10	3.26303e-09	13.3134
HSD17B6	-0.920677	4.2528	-6.51584	1.72644e-10	3.27086e-09	13.3101
GCN1	0.374085	5.79026	6.51456	1.74007e-10	3.29309e-09	13.3024
C12orf73	0.293884	3.27392	6.5128	1.75905e-10	3.3254e-09	13.2919
HERPUD1	-0.323232	6.78221	-6.51261	1.76111e-10	3.3257e-09	13.2908
DHCR7	0.45755	5.93253	6.51234	1.76405e-10	3.32765e-09	13.2892
GSK3A	0.290726	5.84411	6.51161	1.77192e-10	3.33888e-09	13.2848
RASGRF1	-0.791702	2.07531	-6.50946	1.79555e-10	3.37975e-09	13.272
DARS2	0.393321	5.11841	6.50714	1.8213e-10	3.42451e-09	13.2582
PTTG1	0.609816	5.17429	6.50624	1.83148e-10	3.43994e-09	13.2528
TMEM158	0.686189	2.69624	6.50442	1.85207e-10	3.47488e-09	13.2419
RBM42	0.358376	6.89161	6.5016	1.88438e-10	3.53169e-09	13.2252
CRY2	-0.428113	4.72839	-6.49588	1.95172e-10	3.65396e-09	13.1911
ABI3BP	-0.649319	2.94243	-6.48823	2.04552e-10	3.82547e-09	13.1456
HLA-DOA	-0.744262	5.53087	-6.48182	2.12749e-10	3.9745e-09	13.1075
IL16	-0.467547	2.80508	-6.48084	2.1404e-10	3.99434e-09	13.1016
MAOB	-0.694502	4.18796	-6.48049	2.14494e-10	3.99854e-09	13.0996
TACO1	0.255932	5.18423	6.4798	2.15404e-10	4.01122e-09	13.0955
LONP1	0.336376	6.0443	6.47952	2.15777e-10	4.01386e-09	13.0938
PRIM2	0.335599	3.55224	6.47919	2.16214e-10	4.0177e-09	13.0918
METTL21A	0.267339	3.30278	6.47847	2.17168e-10	4.03114e-09	13.0876
HMGB2	0.465706	6.67454	6.47755	2.18394e-10	4.04959e-09	13.0821
DCLK3	0.148499	0.330486	6.47459	2.22393e-10	4.11936e-09	13.0645
ARNTL2	0.760854	3.63785	6.47344	2.23958e-10	4.14394e-09	13.0577
PSMC4	0.295121	7.15474	6.46922	2.29823e-10	4.24795e-09	13.0326
ERF	0.339208	5.44658	6.46497	2.35871e-10	4.35512e-09	13.0075
AIFM2	0.41949	4.46465	6.46164	2.40725e-10	4.44003e-09	12.9877
EEF1E1	0.340051	4.25617	6.46057	2.42303e-10	4.46441e-09	12.9814
BZW1	0.335434	6.10383	6.46004	2.43085e-10	4.46989e-09	12.9782
PLIN3	0.381985	6.63213	6.46002	2.43113e-10	4.46989e-09	12.9781
JCHAIN	-0.960611	9.43198	-6.45817	2.45888e-10	4.51616e-09	12.9671
PLEKHH2	-0.574831	2.81336	-6.45508	2.50574e-10	4.59563e-09	12.9488
PPRC1	0.339801	5.1645	6.45497	2.50742e-10	4.59563e-09	12.9482
CARM1	0.316519	5.02713	6.45427	2.51807e-10	4.61028e-09	12.9441
DDX10	0.310035	3.54971	6.45276	2.54149e-10	4.64829e-09	12.9351
LRR1	0.364686	3.89888	6.45045	2.57754e-10	4.70464e-09	12.9214
ZFP64	0.267072	3.48521	6.45044	2.5777e-10	4.70464e-09	12.9214
NRBP1	0.259039	6.31713	6.44981	2.58755e-10	4.71768e-09	12.9177
XXbac-BPG32J3.22	0.104375	0.225297	6.44836	2.61059e-10	4.75471e-09	12.9091
C10orf143	-0.320201	1.31511	-6.44794	2.61726e-10	4.76189e-09	12.9066
SELENOP	-0.662942	5.60467	-6.44694	2.63329e-10	4.78606e-09	12.9007
DRG1	0.261939	6.29258	6.44199	2.71405e-10	4.92769e-09	12.8714
RHOV	1.00494	4.82502	6.44144	2.72312e-10	4.93903e-09	12.8682
MYPOP	0.298193	3.91225	6.43582	2.81811e-10	5.10599e-09	12.8349
U2AF2	0.272035	7.03024	6.43484	2.8349e-10	5.13108e-09	12.8292
PTGES3	0.283585	8.31027	6.42934	2.9315e-10	5.30043e-09	12.7967
SENP1	0.295657	3.75396	6.42497	3.01043e-10	5.43748e-09	12.7709
CDKL2	-0.757464	3.00379	-6.42387	3.03077e-10	5.46856e-09	12.7644
RPP40	0.391623	3.55294	6.42326	3.04207e-10	5.48328e-09	12.7608
TCF19	0.479187	4.59778	6.42265	3.05327e-10	5.49778e-09	12.7572
COMTD1	0.532241	4.71005	6.42082	3.08741e-10	5.55351e-09	12.7465
PIGU	0.316099	5.49265	6.41713	3.15744e-10	5.67363e-09	12.7247
TCOF1	0.365877	4.35205	6.41611	3.17708e-10	5.70303e-09	12.7187
YES1	0.370832	5.6267	6.41536	3.19177e-10	5.72351e-09	12.7142
PELP1	0.347533	5.25057	6.41477	3.2031e-10	5.73793e-09	12.7108
TSR1	0.296411	4.78272	6.41342	3.22956e-10	5.77938e-09	12.7028
PPP4C	0.276834	7.23667	6.41171	3.26329e-10	5.83375e-09	12.6928
GANAB	0.310743	8.42389	6.40661	3.36586e-10	6.01095e-09	12.6628
TPRKB	0.275939	4.89376	6.40552	3.38824e-10	6.04473e-09	12.6564
CDC42EP2	0.478319	4.31604	6.40433	3.41284e-10	6.0824e-09	12.6493
TMEM154	-0.387513	2.46107	-6.40172	3.46721e-10	6.17299e-09	12.634
DDX55	0.325341	3.95629	6.4013	3.47608e-10	6.18246e-09	12.6315
ZNF697	0.396274	2.67984	6.39689	3.57044e-10	6.34381e-09	12.6056
CLEC4F	-0.430305	0.851647	-6.39662	3.57623e-10	6.34762e-09	12.604
MAP4K4	0.436078	5.2641	6.39635	3.58215e-10	6.35166e-09	12.6024
USP14	0.302062	5.64359	6.39613	3.58686e-10	6.35356e-09	12.6011
ACLY	0.354307	6.99273	6.39571	3.59604e-10	6.36335e-09	12.5987
CARHSP1	0.334302	5.55178	6.39381	3.63764e-10	6.43044e-09	12.5875
ERAL1	0.266448	6.35614	6.3913	3.69343e-10	6.52244e-09	12.5728
POLR3A	0.314317	3.74584	6.39109	3.69816e-10	6.52419e-09	12.5715
NSUN2	0.383046	6.05464	6.38486	3.8403e-10	6.76809e-09	12.535
COASY	0.286796	6.32778	6.38285	3.88731e-10	6.84402e-09	12.5232
AQP5	-1.60668	4.6551	-6.37845	3.99211e-10	7.02144e-09	12.4974
TBXA2R	0.34768	2.12905	6.37189	4.1536e-10	7.29811e-09	12.459
SETDB2	-0.278289	3.15692	-6.37106	4.17463e-10	7.32768e-09	12.4541
NEMP1	0.414267	4.23032	6.36985	4.20523e-10	7.37397e-09	12.447
LYPD3	0.953656	3.66307	6.36962	4.21112e-10	7.37687e-09	12.4457
SEH1L	0.301732	3.98838	6.36618	4.29952e-10	7.52415e-09	12.4255
MYC	0.598145	6.11628	6.35641	4.56055e-10	7.97296e-09	12.3684
PLBD2	0.367561	6.23781	6.3546	4.61067e-10	8.05251e-09	12.3578
CTSL	0.509318	7.78855	6.35027	4.7326e-10	8.25409e-09	12.3325
SP6	0.618738	2.14813	6.35017	4.73556e-10	8.25409e-09	12.3319
TMPRSS2	-0.845575	5.56082	-6.34873	4.77678e-10	8.31762e-09	12.3235
IGIP	-0.391944	3.56623	-6.34607	4.85398e-10	8.4436e-09	12.308
TXNDC15	-0.2426	5.25601	-6.34512	4.8818e-10	8.48335e-09	12.3025
WRAP53	0.277269	3.2743	6.34496	4.88656e-10	8.48335e-09	12.3015
ELFN1	0.345197	1.33738	6.34423	4.90794e-10	8.51198e-09	12.2973
SPATS2	0.323373	4.21917	6.34365	4.92515e-10	8.53333e-09	12.2939
USP39	0.239405	5.92618	6.341	5.00447e-10	8.66216e-09	12.2784
EXOSC1	0.207506	4.8023	6.33854	5.07903e-10	8.78248e-09	12.2641
SEMA6B	0.474634	3.21102	6.3347	5.19794e-10	8.97919e-09	12.2417
EIF4E3	-0.362991	3.2995	-6.33159	5.29604e-10	9.1396e-09	12.2236
SUMO2	0.250194	7.40483	6.3307	5.32428e-10	9.17924e-09	12.2184
SLC8B1	0.311693	4.7405	6.32934	5.36799e-10	9.24545e-09	12.2105
CCDC51	0.267441	4.38342	6.32905	5.37742e-10	9.25255e-09	12.2088
ALDH1B1	0.426424	5.49856	6.32721	5.43723e-10	9.34624e-09	12.1981
HNRNPF	0.253393	8.13723	6.32596	5.47842e-10	9.40777e-09	12.1908
SRGAP1	0.369577	1.69384	6.32369	5.55341e-10	9.52715e-09	12.1776
DNAJB11	0.304717	5.70611	6.32153	5.62592e-10	9.63492e-09	12.165
SLC34A2	-1.11137	9.7367	-6.32149	5.62728e-10	9.63492e-09	12.1648
PDCD5	0.333867	6.1938	6.32121	5.6369e-10	9.64192e-09	12.1631
UQCRC1	0.248572	7.27107	6.32101	5.6435e-10	9.64375e-09	12.162
CTSO	-0.436914	5.90114	-6.31813	5.74198e-10	9.80242e-09	12.1453
CD207	-1.15094	3.06987	-6.31596	5.81731e-10	9.9213e-09	12.1326
EMC8	0.239217	4.5125	6.31414	5.88105e-10	1.00202e-08	12.1221
RIPK2	0.396403	5.04109	6.31365	5.89835e-10	1.00399e-08	12.1192
SFTA3	-1.05142	6.11929	-6.31158	5.97226e-10	1.01558e-08	12.1072
SRRT	0.313873	6.30941	6.30976	6.03759e-10	1.02568e-08	12.0966
DDX52	0.271637	4.02681	6.30954	6.04579e-10	1.02608e-08	12.0953
BLNK	-0.4349	3.47023	-6.30798	6.10236e-10	1.03467e-08	12.0863
UBE2R2	0.273201	6.33381	6.30711	6.1345e-10	1.03909e-08	12.0812
RAB3B	0.646893	1.0991	6.30695	6.14034e-10	1.03909e-08	12.0803
PTDSS1	0.284164	5.54724	6.30675	6.14773e-10	1.03933e-08	12.0791
GTF2A2	0.27943	5.37696	6.30405	6.24782e-10	1.05523e-08	12.0635
ANP32B	0.277487	8.08898	6.30331	6.2757e-10	1.05891e-08	12.0592
TLNRD1	0.301743	4.44665	6.30289	6.29169e-10	1.06058e-08	12.0567
HSPA1A	0.549167	6.68149	6.30158	6.341e-10	1.06786e-08	12.0491
NUP155	0.419707	4.39362	6.29166	6.72885e-10	1.13208e-08	11.9916
BMS1	0.306034	4.8387	6.28818	6.87058e-10	1.1545e-08	11.9715
IMMT	0.246772	6.29853	6.28806	6.87536e-10	1.1545e-08	11.9708
MUSK	-0.203262	0.343771	-6.28545	6.98353e-10	1.17154e-08	11.9557
GMPPA	0.259794	5.26881	6.28399	7.04467e-10	1.18066e-08	11.9472
ANAPC5	0.222297	5.12923	6.28292	7.09004e-10	1.18712e-08	11.941
CCDC59	0.272084	4.47045	6.28202	7.12821e-10	1.19237e-08	11.9358
NME5	-0.585291	2.26087	-6.27893	7.26093e-10	1.2134e-08	11.9179
PGD	0.547342	8.04059	6.27262	7.53997e-10	1.25883e-08	11.8814
CCT4	0.294868	7.70818	6.26997	7.66014e-10	1.27767e-08	11.8661
C12orf4	0.260301	3.82287	6.26925	7.69307e-10	1.28193e-08	11.862
ESRRA	0.325516	5.87496	6.26628	7.8304e-10	1.30357e-08	11.8448
SMS	0.365736	6.99948	6.26564	7.86024e-10	1.30697e-08	11.8411
HGS	0.329591	5.28253	6.26552	7.86582e-10	1.30697e-08	11.8405
TM9SF4	0.292345	6.31177	6.26409	7.93337e-10	1.31694e-08	11.8322
HLA-DQB2	-0.966848	6.15061	-6.26384	7.9452e-10	1.31765e-08	11.8307
FNIP2	-0.545468	4.42572	-6.26165	8.04945e-10	1.33367e-08	11.8181
PRPF40A	0.261478	5.4666	6.26049	8.1051e-10	1.34161e-08	11.8114
SMARCB1	0.267504	6.73004	6.2593	8.16297e-10	1.34991e-08	11.8046
CCDC150	0.307567	0.888681	6.25642	8.30419e-10	1.37196e-08	11.7879
PSMD2	0.335321	7.24257	6.2562	8.31517e-10	1.37248e-08	11.7867
RBM28	0.304428	3.15106	6.24832	8.7143e-10	1.43699e-08	11.7413
SLC12A8	0.458088	3.93201	6.24738	8.76319e-10	1.44369e-08	11.7359
KLRB1	-0.54087	3.46304	-6.24696	8.7853e-10	1.44597e-08	11.7334
HLA-DMB	-0.603659	5.94553	-6.24576	8.84783e-10	1.45488e-08	11.7266
AATF	0.311319	5.69061	6.2453	8.87226e-10	1.45591e-08	11.7239
RBPMS2	0.629886	2.9168	6.24525	8.87473e-10	1.45591e-08	11.7236
GGT6	-1.00151	3.10584	-6.24517	8.87913e-10	1.45591e-08	11.7231
FCMR	-0.564777	4.02056	-6.24336	8.97504e-10	1.47025e-08	11.7127
PSAT1	0.753475	5.05441	6.24301	8.99366e-10	1.47192e-08	11.7107
GCLM	0.565569	4.85769	6.24252	9.02018e-10	1.47478e-08	11.7079
OTX1	0.510566	2.25901	6.24237	9.02806e-10	1.47478e-08	11.707
CYP2U1	-0.356846	2.69193	-6.24151	9.07449e-10	1.48098e-08	11.7021
TMEM69	0.258978	5.36668	6.2402	9.14542e-10	1.49116e-08	11.6945
MAPK6	0.372318	4.93124	6.23786	9.2733e-10	1.5106e-08	11.6811
FATE1	0.315944	0.903022	6.23517	9.42293e-10	1.53354e-08	11.6656
MMP14	0.564191	7.80016	6.23287	9.55235e-10	1.55315e-08	11.6524
DDX56	0.280464	6.20887	6.22874	9.7893e-10	1.59019e-08	11.6287
SERBP1	0.257789	6.89917	6.22472	1.00257e-09	1.62654e-08	11.6056
PAFAH1B2	0.254897	5.87405	6.22462	1.00317e-09	1.62654e-08	11.605
APOD	-1.07379	5.33111	-6.22276	1.01427e-09	1.64301e-08	11.5943
FIBP	0.238148	5.87282	6.22056	1.02762e-09	1.66308e-08	11.5817
CHAC2	0.386618	3.41068	6.21868	1.03914e-09	1.68016e-08	11.5709
GPR160	-0.590595	4.87114	-6.21779	1.04461e-09	1.68744e-08	11.5658
MEX3D	0.424533	5.05809	6.21648	1.05276e-09	1.69904e-08	11.5583
DCPS	0.291179	4.45657	6.21624	1.05425e-09	1.69987e-08	11.5569
UCHL1	1.23882	5.00097	6.21603	1.05557e-09	1.70042e-08	11.5557
SMC3	0.357293	5.69784	6.21563	1.05808e-09	1.70289e-08	11.5534
CKAP5	0.37613	5.47285	6.21454	1.06489e-09	1.71227e-08	11.5472
TP53INP1	-0.448486	5.53843	-6.21378	1.06971e-09	1.71843e-08	11.5428
ITGB1	0.425025	7.729	6.21332	1.07262e-09	1.72152e-08	11.5402
ZP3	0.564894	3.01009	6.21304	1.07439e-09	1.72278e-08	11.5386
GADD45GIP1	0.336607	6.16895	6.21261	1.07715e-09	1.72561e-08	11.5361
DDX27	0.315344	5.59707	6.21117	1.08634e-09	1.73874e-08	11.5279
CASTOR2	0.397775	2.21757	6.20801	1.10688e-09	1.77e-08	11.5098
ZNF846	-0.311126	2.6074	-6.20683	1.11464e-09	1.78076e-08	11.503
CD1B	-0.614075	1.54453	-6.20559	1.12283e-09	1.7922e-08	11.4959
NAMPT	0.611728	6.27371	6.20361	1.13604e-09	1.81164e-08	11.4846
PLCB3	0.349719	5.20167	6.20249	1.14364e-09	1.82208e-08	11.4781
C4orf46	0.358484	3.52037	6.20151	1.15026e-09	1.83096e-08	11.4725
CCT8	0.266738	7.51368	6.20122	1.15222e-09	1.8324e-08	11.4709
DDA1	0.273406	5.05497	6.19953	1.1638e-09	1.84913e-08	11.4612
INTS7	0.299687	4.56911	6.19836	1.17186e-09	1.86024e-08	11.4545
ADRB2	-0.563748	2.43197	-6.1969	1.18206e-09	1.87473e-08	11.4462
CACYBP	0.304145	5.91744	6.19659	1.1842e-09	1.87643e-08	11.4444
WRNIP1	0.277773	5.85653	6.19634	1.18595e-09	1.87748e-08	11.443
TWF1	0.355124	5.91692	6.1957	1.19048e-09	1.88294e-08	11.4393
TIMM50	0.304071	4.99457	6.19466	1.19781e-09	1.89282e-08	11.4333
FBXL19	0.41667	4.46843	6.19406	1.20205e-09	1.8978e-08	11.4299
DMWD	0.28693	4.06342	6.19365	1.20497e-09	1.90069e-08	11.4276
BTLA	-0.378903	1.31619	-6.19329	1.20752e-09	1.90298e-08	11.4255
TNIP2	0.266804	5.80855	6.19282	1.21087e-09	1.90654e-08	11.4229
PITPNB	0.238159	5.51021	6.19236	1.21417e-09	1.91002e-08	11.4202
KIF24	0.387429	1.9907	6.19058	1.22703e-09	1.9285e-08	11.41
PSMB7	0.235479	7.62195	6.19	1.2312e-09	1.93332e-08	11.4067
RASSF5	-0.422346	4.61444	-6.1876	1.24875e-09	1.95911e-08	11.393
AAGAB	0.260626	5.60461	6.18365	1.27825e-09	2.00358e-08	11.3704
SOX12	0.474858	4.63994	6.18295	1.28351e-09	2.01002e-08	11.3665
COL12A1	0.869848	4.51802	6.1818	1.29225e-09	2.02189e-08	11.3599
SART1	0.340266	5.97968	6.17873	1.31587e-09	2.05701e-08	11.3424
CEBPG	0.340584	5.21567	6.17848	1.31781e-09	2.05819e-08	11.341
NAA25	0.313882	3.5678	6.17595	1.33755e-09	2.08716e-08	11.3266
ALG8	0.290954	5.43665	6.17563	1.3401e-09	2.08926e-08	11.3247
SH2B2	0.392488	3.26311	6.17422	1.3513e-09	2.10484e-08	11.3167
DRAP1	0.321391	7.10646	6.17227	1.36688e-09	2.12721e-08	11.3056
SMCO2	0.297373	0.65573	6.16901	1.39335e-09	2.16647e-08	11.287
CBARP	0.392325	1.25236	6.16703	1.40972e-09	2.18997e-08	11.2757
SCGB3A1	-1.72982	7.12391	-6.16657	1.41356e-09	2.19397e-08	11.2731
SPX	0.701485	0.869207	6.16581	1.41987e-09	2.2018e-08	11.2688
GHRL	-0.314232	1.24891	-6.1655	1.42246e-09	2.20386e-08	11.267
ATF4	0.27706	8.5079	6.16499	1.42671e-09	2.20848e-08	11.2641
RELA	0.227717	6.17845	6.16263	1.44668e-09	2.23741e-08	11.2507
LRRC45	0.402146	4.76749	6.16216	1.45072e-09	2.2416e-08	11.248
CD302	-0.527171	3.63037	-6.16201	1.45196e-09	2.2416e-08	11.2471
DDX11	0.475111	3.48021	6.16111	1.45969e-09	2.25153e-08	11.242
LRRK2	-0.936801	3.80894	-6.16092	1.46131e-09	2.25204e-08	11.2409
UST	-0.556163	2.7862	-6.1607	1.46319e-09	2.25295e-08	11.2397
CGNL1	-0.550427	3.79478	-6.15897	1.47817e-09	2.27401e-08	11.2298
CFAP57	-0.589594	1.52881	-6.15503	1.51282e-09	2.32526e-08	11.2074
HOPX	-0.962292	6.41313	-6.14679	1.5878e-09	2.43835e-08	11.1606
TPD52L2	0.265526	6.94595	6.14657	1.58984e-09	2.43922e-08	11.1594
SLC22A3	-0.899086	4.46133	-6.14643	1.59116e-09	2.43922e-08	11.1586
GSS	0.297815	6.76466	6.14588	1.5963e-09	2.44494e-08	11.1555
VEGFD	-0.838789	2.28076	-6.14297	1.62376e-09	2.48482e-08	11.139
FPGT-TNNI3K	-0.160087	0.319763	-6.14086	1.64401e-09	2.51361e-08	11.127
GALK1	0.360756	4.89941	6.14061	1.64647e-09	2.51516e-08	11.1255
PKP3	0.456176	6.22249	6.13939	1.65822e-09	2.53089e-08	11.1186
SAP130	0.285112	4.90011	6.1379	1.67281e-09	2.55093e-08	11.1102
MTX1	0.277077	4.6027	6.13715	1.68013e-09	2.55985e-08	11.1059
ZNF441	-0.308653	2.33628	-6.13668	1.68486e-09	2.56481e-08	11.1032
TSKU	0.601581	5.69395	6.13496	1.70186e-09	2.58843e-08	11.0935
MZT2B	0.373356	6.55136	6.1332	1.71955e-09	2.61305e-08	11.0835
FMO2	-0.668074	3.81154	-6.13259	1.72569e-09	2.62011e-08	11.0801
RRP7A	0.287973	5.4435	6.13232	1.72844e-09	2.622e-08	11.0785
PPIA	0.282899	8.1918	6.13148	1.73695e-09	2.63261e-08	11.0738
NOL7	0.236518	6.5944	6.13107	1.74115e-09	2.63669e-08	11.0714
ACOT7	0.38408	4.73846	6.12824	1.77022e-09	2.67839e-08	11.0554
MAPK10	-0.481989	1.52001	-6.12789	1.77389e-09	2.67943e-08	11.0534
BASP1	0.735892	6.59276	6.12788	1.77399e-09	2.67943e-08	11.0534
UBA2	0.309857	6.33397	6.12745	1.77837e-09	2.68373e-08	11.051
BCAR1	0.386146	4.92381	6.12574	1.79627e-09	2.70838e-08	11.0413
AAAS	0.25838	5.08972	6.12502	1.80391e-09	2.71756e-08	11.0372
PRTFDC1	0.500684	3.8567	6.12309	1.82437e-09	2.746e-08	11.0263
ITGB1BP1	0.242404	4.52694	6.11989	1.85888e-09	2.79554e-08	11.0081
ACTG1	0.294323	11.9861	6.11789	1.88068e-09	2.82588e-08	10.9969
RGS13	-0.284805	0.694024	-6.11756	1.88431e-09	2.82891e-08	10.995
EMC6	0.358604	3.64092	6.11704	1.89016e-09	2.83523e-08	10.992
NOP10	0.285831	8.47421	6.11632	1.89808e-09	2.84467e-08	10.988
ROS1	-0.962643	4.3609	-6.11255	1.94038e-09	2.90557e-08	10.9666
HNMT	-0.450064	5.19407	-6.11219	1.94446e-09	2.90918e-08	10.9646
VDAC1	0.305651	7.61786	6.11195	1.94712e-09	2.91067e-08	10.9633
EVA1B	0.435916	4.99362	6.10926	1.978e-09	2.95429e-08	10.9481
SPOCK1	0.834139	2.34432	6.10895	1.98165e-09	2.95721e-08	10.9463
BRD4	0.309974	4.94649	6.10829	1.98925e-09	2.96601e-08	10.9426
TMTC3	0.337558	4.02144	6.10234	2.05956e-09	3.06821e-08	10.909
LDHA	0.383447	8.83013	6.1018	2.06609e-09	3.07532e-08	10.9059
ACP1	0.235053	6.25026	6.10152	2.06943e-09	3.07766e-08	10.9044
LY9	-0.368033	1.5529	-6.101	2.07573e-09	3.08439e-08	10.9014
NSUN5	0.317408	5.09168	6.1003	2.08417e-09	3.0943e-08	10.8975
GAS2L3	0.399247	2.37529	6.09858	2.10518e-09	3.12283e-08	10.8878
SLC39A14	0.467177	4.67473	6.098	2.11231e-09	3.13075e-08	10.8845
PSMD12	0.253285	5.65771	6.09737	2.12009e-09	3.13961e-08	10.881
GPSM3	-0.447272	6.22011	-6.09449	2.15603e-09	3.19012e-08	10.8647
TRMT6	0.32178	4.546	6.09302	2.17453e-09	3.21161e-08	10.8565
NOL11	0.272348	5.36801	6.09293	2.17578e-09	3.21161e-08	10.8559
GPC6	0.703885	3.01248	6.0929	2.17608e-09	3.21161e-08	10.8558
ADAMTS7	0.466905	2.47757	6.09232	2.18354e-09	3.2145e-08	10.8525
CST5	-0.561785	1.16062	-6.09227	2.1841e-09	3.2145e-08	10.8522
TNFRSF13B	-0.450599	1.09748	-6.09218	2.18532e-09	3.2145e-08	10.8517
APCDD1L	0.558838	1.11891	6.09217	2.18542e-09	3.2145e-08	10.8516
ATP2A2	0.355724	6.74947	6.09074	2.20363e-09	3.23855e-08	10.8436
MBD3	0.337705	4.72396	6.08866	2.23054e-09	3.27535e-08	10.8319
ISG20L2	0.26283	5.20695	6.08309	2.30407e-09	3.38047e-08	10.8005
TMEM223	0.277421	4.99596	6.08171	2.32261e-09	3.4048e-08	10.7927
REPS2	-0.445446	2.74956	-6.07978	2.34881e-09	3.44032e-08	10.7819
TTLL4	0.31302	3.83708	6.07798	2.37363e-09	3.47375e-08	10.7717
RBL1	0.370281	3.16435	6.07355	2.43558e-09	3.56143e-08	10.7468
PLOD1	0.343987	6.89948	6.07234	2.45277e-09	3.58355e-08	10.74
IRAK1	0.352965	7.29617	6.07209	2.45624e-09	3.58562e-08	10.7387
CAPN8	-0.950446	5.31805	-6.07084	2.47422e-09	3.60884e-08	10.7316
PAK4	0.349096	5.13856	6.07042	2.48021e-09	3.61456e-08	10.7293
TRIM22	-0.510908	5.41747	-6.06939	2.49504e-09	3.63312e-08	10.7235
RRM1	0.338129	5.77561	6.06601	2.54451e-09	3.7018e-08	10.7045
CBX2	0.691581	3.14766	6.06588	2.54645e-09	3.7018e-08	10.7038
COL6A5	-0.456583	1.25428	-6.06517	2.55702e-09	3.71407e-08	10.6998
ACTL6A	0.32942	5.81632	6.06491	2.56094e-09	3.71667e-08	10.6983
ZBTB12	0.454909	3.68656	6.06412	2.57265e-09	3.73056e-08	10.6939
NRBF2	0.198866	5.44521	6.06297	2.58982e-09	3.75233e-08	10.6875
STOML2	0.298498	7.29489	6.05934	2.64508e-09	3.82922e-08	10.667
GEMIN7	0.279778	4.94933	6.05888	2.65209e-09	3.83618e-08	10.6645
GEN1	0.323854	2.37122	6.0574	2.67493e-09	3.8631e-08	10.6562
RCC2	0.350338	7.20649	6.05739	2.67513e-09	3.8631e-08	10.6561
EXOSC2	0.259685	4.30635	6.05508	2.7112e-09	3.91067e-08	10.6432
GTF3C2	0.257455	5.48806	6.05499	2.71256e-09	3.91067e-08	10.6427
ANGPT2	0.530621	2.71507	6.05477	2.71604e-09	3.91245e-08	10.6414
PUM3	0.333354	5.28619	6.05459	2.71888e-09	3.9133e-08	10.6404
IL33	-0.69259	4.30375	-6.05118	2.77317e-09	3.98815e-08	10.6213
TLR10	-0.542004	1.81787	-6.04917	2.80565e-09	4.03153e-08	10.6101
RUSC1	0.335279	5.21457	6.04776	2.82858e-09	4.06114e-08	10.6022
ESYT3	-0.606842	2.60874	-6.04554	2.86526e-09	4.11041e-08	10.5897
EPHX2	-0.507859	3.37667	-6.04415	2.88846e-09	4.138e-08	10.5819
CD52	-0.607004	6.89064	-6.0441	2.88924e-09	4.138e-08	10.5817
HDAC2	0.314241	4.5163	6.04336	2.90173e-09	4.15247e-08	10.5775
RIC3	-0.456	1.07463	-6.04156	2.93199e-09	4.19234e-08	10.5675
PLVAP	0.462283	6.91671	6.0408	2.94498e-09	4.20746e-08	10.5632
FADS1	0.487832	4.47903	6.04024	2.95457e-09	4.2177e-08	10.5601
TRIAP1	0.24854	6.0268	6.04008	2.95722e-09	4.21803e-08	10.5592
STAP1	-0.481993	1.96282	-6.03973	2.96321e-09	4.22312e-08	10.5572
NDUFS6	0.365307	7.19952	6.03889	2.97763e-09	4.2402e-08	10.5526
RSPO3	0.781454	2.13056	6.0384	2.98616e-09	4.24888e-08	10.5498
GLRX5	0.251769	5.54353	6.03564	3.03412e-09	4.31359e-08	10.5344
MPLKIP	0.249965	3.69634	6.03364	3.06945e-09	4.36027e-08	10.5232
LMBRD1	-0.274795	6.42539	-6.03341	3.07353e-09	4.36251e-08	10.5219
PPP2R5D	0.267157	5.9133	6.02874	3.1577e-09	4.47833e-08	10.4958
NCALD	-0.530121	3.19231	-6.02581	3.21165e-09	4.54986e-08	10.4794
ENPP5	-0.576236	4.421	-6.02571	3.21335e-09	4.54986e-08	10.4789
PTRH2	0.277993	4.25159	6.02553	3.2167e-09	4.55091e-08	10.4779
SLC16A1	0.719818	3.52911	6.02255	3.27254e-09	4.62614e-08	10.4613
TXNL4A	0.260287	4.89462	6.02186	3.2857e-09	4.64098e-08	10.4574
CASS4	-0.454471	2.51163	-6.02166	3.28946e-09	4.64254e-08	10.4563
ZNF777	0.301953	4.58263	6.02096	3.30274e-09	4.65751e-08	10.4524
HNRNPR	0.255915	5.85264	6.0201	3.31919e-09	4.67692e-08	10.4476
EIF3D	0.236429	7.38362	6.01982	3.32451e-09	4.68064e-08	10.446
PHACTR1	-0.47504	2.30913	-6.01855	3.34898e-09	4.70961e-08	10.439
SMC2	0.389736	3.89433	6.01834	3.35312e-09	4.70961e-08	10.4378
OPN3	0.620068	4.13363	6.01833	3.3532e-09	4.70961e-08	10.4377
MRPS7	0.25086	6.15253	6.01711	3.37698e-09	4.73919e-08	10.4309
UGDH	0.639187	6.70581	6.01545	3.40934e-09	4.78075e-08	10.4217
SNORC	0.373942	1.30848	6.01476	3.42303e-09	4.79258e-08	10.4178
TMEM50B	-0.333397	5.63499	-6.01475	3.42327e-09	4.79258e-08	10.4177
UBAC1	0.240115	5.40716	6.01425	3.43316e-09	4.80257e-08	10.415
PSMC5	0.255681	6.69979	6.01407	3.43674e-09	4.80372e-08	10.4139
HILPDA	0.60898	5.10933	6.01316	3.45467e-09	4.82491e-08	10.4089
NOP16	0.310928	4.5191	6.0116	3.4859e-09	4.86463e-08	10.4002
ABCC2	1.01912	1.56202	6.01003	3.51762e-09	4.90497e-08	10.3915
LZTS1	0.445816	2.83072	6.00983	3.52174e-09	4.90679e-08	10.3903
C4B	-0.668727	3.08334	-6.00777	3.5638e-09	4.96142e-08	10.3789
PPP2R1B	0.364003	4.42811	6.00668	3.58615e-09	4.98855e-08	10.3728
TMX2	0.231075	7.02955	6.00589	3.60254e-09	5.00736e-08	10.3684
HAUS8	0.266733	2.61019	6.00573	3.60593e-09	5.00807e-08	10.3675
CYP4Z1	-0.391546	0.726952	-6.00465	3.62836e-09	5.03385e-08	10.3615
CACNA2D2	-1.04372	3.98395	-6.00456	3.63026e-09	5.03385e-08	10.361
DDX23	0.246321	6.53743	6.0043	3.63561e-09	5.03725e-08	10.3596
DDX18	0.24635	5.48258	6.00244	3.67479e-09	5.0875e-08	10.3492
KARS1	0.239837	6.98082	6.00114	3.70248e-09	5.12176e-08	10.342
ALOX15B	-1.01804	5.22158	-5.99896	3.74913e-09	5.18219e-08	10.3299
TRIM16	0.506547	3.58459	5.99694	3.79307e-09	5.23876e-08	10.3186
NACC1	0.355032	6.02349	5.99586	3.81659e-09	5.26707e-08	10.3126
PSMD7	0.260258	6.494	5.99489	3.83804e-09	5.29249e-08	10.3072
CARS1	0.238177	4.38565	5.99415	3.85429e-09	5.31069e-08	10.3031
REEP4	0.307991	5.54702	5.99155	3.91243e-09	5.38397e-08	10.2887
LRP8	0.474066	2.74504	5.99149	3.91365e-09	5.38397e-08	10.2884
PCNX3	0.329712	5.38841	5.99025	3.94163e-09	5.4175e-08	10.2815
DHX33	0.302546	3.94921	5.99014	3.94424e-09	5.4175e-08	10.2808
PCBP1	0.237059	8.48083	5.98752	4.00411e-09	5.49541e-08	10.2663
MRPL28	0.273493	6.29751	5.98602	4.03868e-09	5.53848e-08	10.258
SPATA6	-0.400557	2.89007	-5.98467	4.07025e-09	5.57739e-08	10.2505
TSC22D3	-0.55153	7.10458	-5.98352	4.0971e-09	5.60978e-08	10.2441
UBE2K	0.261775	6.10192	5.9818	4.13775e-09	5.66098e-08	10.2346
PRKCSH	0.283477	7.68112	5.97668	4.2612e-09	5.82531e-08	10.2062
TESPA1	-0.405727	1.85866	-5.97437	4.31806e-09	5.89841e-08	10.1934
RMI2	0.458567	4.26919	5.97345	4.34085e-09	5.92491e-08	10.1883
SH2D5	0.312186	0.393422	5.97321	4.34682e-09	5.92841e-08	10.1869
VSIG2	-1.06607	4.8263	-5.9729	4.35445e-09	5.93417e-08	10.1852
EPOP	0.458534	2.92282	5.97246	4.36556e-09	5.94466e-08	10.1828
ASAP1	0.406664	4.4638	5.96967	4.43584e-09	6.03565e-08	10.1674
MTCH2	0.244269	6.65156	5.96917	4.4487e-09	6.04843e-08	10.1646
NDRG2	-0.536806	4.06569	-5.96629	4.52274e-09	6.14429e-08	10.1486
PDGFB	0.459927	4.3476	5.96519	4.55117e-09	6.17811e-08	10.1426
F8	-0.362596	2.77174	-5.96501	4.55593e-09	6.17975e-08	10.1415
ANKRD55	-0.244948	0.565996	-5.96468	4.56459e-09	6.18669e-08	10.1397
AP4M1	0.267065	4.22394	5.96131	4.65361e-09	6.30244e-08	10.1211
B3GNT5	0.489388	3.88683	5.95955	4.70068e-09	6.36124e-08	10.1113
PCDH20	-0.216094	0.355034	-5.95814	4.73872e-09	6.40774e-08	10.1035
ZNRD2	0.280478	5.23516	5.95718	4.76487e-09	6.43812e-08	10.0982
SMCO3	-0.305506	0.99121	-5.95598	4.7975e-09	6.47718e-08	10.0916
ATP8A1	-0.601624	3.84203	-5.95356	4.86439e-09	6.56241e-08	10.0783
SCYL1	0.265275	6.53164	5.95335	4.87022e-09	6.56519e-08	10.0771
C9orf40	0.35406	3.04605	5.95307	4.87807e-09	6.57069e-08	10.0755
PRCC	0.25342	6.14456	5.95002	4.96397e-09	6.68124e-08	10.0587
WSB2	0.29014	6.04842	5.94642	5.06717e-09	6.81488e-08	10.0388
CAVIN4	0.270341	0.8289	5.94561	5.09053e-09	6.84101e-08	10.0344
FAM83A	0.97638	5.40896	5.94435	5.12719e-09	6.88497e-08	10.0274
GJC1	0.442287	2.112	5.94414	5.13358e-09	6.88824e-08	10.0262
NME1-NME2	0.344103	1.57923	5.94377	5.14434e-09	6.89737e-08	10.0242
CBX3	0.291973	7.32787	5.94105	5.2248e-09	6.99987e-08	10.0092
PSMC3	0.22633	7.48035	5.93886	5.29067e-09	7.08267e-08	9.99712
ARHGDIB	-0.434425	8.55256	-5.93819	5.31096e-09	7.10105e-08	9.99342
PRSS12	-0.794962	2.59954	-5.93813	5.31255e-09	7.10105e-08	9.99313
HMG20B	0.280362	5.80099	5.93491	5.41127e-09	7.22747e-08	9.97535
PARM1	-0.744159	6.57461	-5.93387	5.44322e-09	7.26457e-08	9.96966
PIK3CG	-0.464835	2.41001	-5.9328	5.4766e-09	7.30353e-08	9.96376
POLR2J	0.303432	6.53707	5.93255	5.48452e-09	7.3085e-08	9.96236
CAPN3	-0.425739	1.24031	-5.93177	5.50899e-09	7.3355e-08	9.95806
BUD31	0.283044	6.1791	5.9315	5.51731e-09	7.33626e-08	9.9566
PRDM4	0.269952	4.76335	5.93148	5.51798e-09	7.33626e-08	9.95649
PFDN6	0.301274	5.53889	5.93047	5.54994e-09	7.37313e-08	9.95091
UTP4	0.239673	4.79423	5.92945	5.58229e-09	7.41046e-08	9.9453
XCR1	-0.361481	1.06811	-5.929	5.59651e-09	7.42368e-08	9.94284
COA6	0.36405	6.05918	5.92672	5.66992e-09	7.51534e-08	9.93025
VANGL1	0.35074	3.74278	5.92532	5.71518e-09	7.56957e-08	9.92257
COL4A1	0.528629	7.31201	5.9233	5.78116e-09	7.65115e-08	9.91149
ARL6IP1	0.290716	7.75793	5.9226	5.8045e-09	7.6762e-08	9.9076
SRXN1	0.606443	2.21509	5.92231	5.81404e-09	7.683e-08	9.90601
MRPL48	0.27804	4.2225	5.92162	5.83676e-09	7.70717e-08	9.90224
ZDHHC12	0.318234	5.84442	5.91826	5.94955e-09	7.85016e-08	9.88376
TNPO3	0.294105	5.69515	5.918	5.95839e-09	7.85123e-08	9.88233
SNX25	-0.474829	4.61683	-5.91797	5.95936e-09	7.85123e-08	9.88217
YEATS2	0.362956	4.10845	5.91696	5.9936e-09	7.89037e-08	9.87664
GIMAP2	-0.460873	4.23672	-5.91534	6.04924e-09	7.95761e-08	9.86771
FCGRT	-0.38005	7.16451	-5.91483	6.06677e-09	7.97465e-08	9.86492
NTMT1	0.270195	4.53247	5.91358	6.10995e-09	8.02535e-08	9.85807
ERCC2	0.293654	4.06478	5.91263	6.14306e-09	8.06276e-08	9.85285
FOLR1	-1.12024	7.32592	-5.91204	6.16388e-09	8.084e-08	9.84958
PPFIBP2	-0.401795	3.54008	-5.91184	6.1708e-09	8.087e-08	9.8485
LDLRAD4	-0.397152	2.1138	-5.90861	6.28507e-09	8.23057e-08	9.83078
ABCE1	0.26757	5.40446	5.90647	6.36206e-09	8.32513e-08	9.81902
CLN5	-0.275144	3.7498	-5.90532	6.40378e-09	8.37343e-08	9.81271
ACTR1A	0.19421	6.73015	5.9033	6.47777e-09	8.46383e-08	9.80162
ACAN	0.390701	0.979741	5.90148	6.54485e-09	8.53998e-08	9.79167
DUT	0.250829	5.29248	5.90146	6.54585e-09	8.53998e-08	9.79152
UBE2E3	0.322946	5.84279	5.9011	6.55893e-09	8.55065e-08	9.7896
NUP93	0.232139	4.01652	5.90051	6.58114e-09	8.57319e-08	9.78633
GPATCH4	0.349147	4.95586	5.89747	6.69572e-09	8.71265e-08	9.76967
NUP35	0.249345	3.61835	5.8974	6.6982e-09	8.71265e-08	9.76931
MRPL42	0.249352	3.62608	5.89625	6.74207e-09	8.76319e-08	9.76301
STK25	0.256563	5.47381	5.89543	6.77357e-09	8.79729e-08	9.7585
TOPBP1	0.373299	4.5673	5.8953	6.7784e-09	8.79729e-08	9.75782
ARPC1B	0.344036	7.95237	5.89088	6.9505e-09	9.01393e-08	9.73361
JAG2	0.52087	4.24544	5.89041	6.96917e-09	9.03142e-08	9.73102
NARS1	0.277858	6.90407	5.88885	7.03117e-09	9.105e-08	9.72247
CCNJ	0.327901	3.52235	5.88679	7.11363e-09	9.20494e-08	9.71121
ITGA9	-0.564117	3.77329	-5.88643	7.12809e-09	9.21681e-08	9.70925
WFDC2	-0.826434	9.35527	-5.88616	7.13913e-09	9.22425e-08	9.70776
CCDC69	-0.464897	4.8905	-5.88514	7.1803e-09	9.27056e-08	9.7022
PPM1M	-0.303128	4.81842	-5.88313	7.26271e-09	9.37002e-08	9.69119
LANCL3	-0.327303	0.653352	-5.88194	7.31168e-09	9.42623e-08	9.6847
BTK	-0.468975	3.36338	-5.88111	7.3461e-09	9.46361e-08	9.68016
IPO5	0.290592	5.66843	5.88089	7.35533e-09	9.4685e-08	9.67895
CHTF18	0.476042	3.39397	5.87881	7.44246e-09	9.57359e-08	9.66758
NUP62	0.271368	5.54291	5.87697	7.52045e-09	9.66677e-08	9.65752
C10orf88	0.233051	3.66169	5.87607	7.5588e-09	9.70891e-08	9.65261
CFTR	-0.78045	2.39754	-5.87501	7.6041e-09	9.7599e-08	9.64684
CDC37	0.250568	7.35423	5.87346	7.67125e-09	9.83885e-08	9.63835
UBAP2	0.319657	3.95684	5.87301	7.69039e-09	9.85614e-08	9.63595
CUL2	0.235483	4.8186	5.87194	7.73732e-09	9.909e-08	9.63007
SOX15	0.619589	2.21046	5.8704	7.80492e-09	9.98823e-08	9.62168
GGH	0.67188	4.48375	5.86813	7.90588e-09	1.011e-07	9.60927
FADD	0.256543	4.59094	5.86315	8.13105e-09	1.03903e-07	9.58216
DGUOK	0.230407	6.6926	5.86131	8.21594e-09	1.04911e-07	9.57214
POLD3	0.260008	4.09041	5.85887	8.33016e-09	1.06292e-07	9.55881
MED20	0.295352	4.79387	5.85758	8.3911e-09	1.06991e-07	9.55177
PTGDS	-0.751006	6.06276	-5.85718	8.40967e-09	1.07124e-07	9.54964
ARMC6	0.272423	4.73547	5.8571	8.41385e-09	1.07124e-07	9.54916
NETO2	0.510541	3.58093	5.85528	8.50045e-09	1.08148e-07	9.53928
VRK2	0.273573	4.34799	5.85488	8.51962e-09	1.08313e-07	9.5371
SERPINH1	0.370148	7.64705	5.85316	8.60299e-09	1.09293e-07	9.5277
ADAMTS8	-0.624477	1.78553	-5.85247	8.63609e-09	1.09634e-07	9.524
RP11-164J13.1	-0.446646	1.37748	-5.84845	8.8341e-09	1.12066e-07	9.50212
FLNC	0.73518	2.72674	5.84731	8.89109e-09	1.12707e-07	9.49591
GOT2	0.273843	6.45994	5.84413	9.05199e-09	1.14663e-07	9.4786
MSH6	0.324142	4.5312	5.84283	9.11843e-09	1.15421e-07	9.47154
GPRIN1	0.527592	3.08566	5.8404	9.24409e-09	1.16926e-07	9.45833
IMPDH1	0.401829	6.14957	5.84014	9.25745e-09	1.1701e-07	9.45694
RABEPK	0.214177	4.4614	5.83967	9.28175e-09	1.17233e-07	9.45441
DARS1	0.239098	6.4711	5.83684	9.43082e-09	1.19029e-07	9.43903
IL2	-0.148014	0.303662	-5.83652	9.44796e-09	1.19159e-07	9.43728
PITPNC1	0.490977	4.05965	5.83468	9.54615e-09	1.2031e-07	9.4273
GPD1L	-0.478996	5.48719	-5.83409	9.57827e-09	1.20628e-07	9.42406
PRPF4	0.259445	5.24672	5.83158	9.71403e-09	1.2225e-07	9.41048
REXO1	0.303744	4.45485	5.82902	9.85512e-09	1.23898e-07	9.39656
GPN1	0.267774	5.56312	5.82894	9.8592e-09	1.23898e-07	9.39616
GPD2	0.300409	5.15934	5.82868	9.87371e-09	1.2399e-07	9.39475
TNFAIP6	0.561456	3.41307	5.82847	9.88517e-09	1.24045e-07	9.39363
POPDC3	0.78268	1.32072	5.82694	9.9708e-09	1.2503e-07	9.3853
TYRP1	-0.52959	1.38826	-5.82633	1.00052e-08	1.2537e-07	9.38198
MRPS24	0.363315	3.81597	5.82579	1.00357e-08	1.25662e-07	9.37905
RDM1	0.381319	1.23798	5.825	1.008e-08	1.26127e-07	9.37479
ABO	-0.749653	3.97174	-5.82288	1.02006e-08	1.27545e-07	9.36331
SLC1A5	0.340759	7.29283	5.82085	1.03177e-08	1.28916e-07	9.3523
LDHB	0.557529	8.92645	5.82048	1.03391e-08	1.2905e-07	9.3503
SLBP	0.276223	6.64682	5.82041	1.03433e-08	1.2905e-07	9.34991
PLA2G1B	-1.02259	3.0541	-5.81875	1.044e-08	1.30152e-07	9.34093
BEND5	-0.524385	2.38378	-5.81864	1.04465e-08	1.30152e-07	9.34033
ESM1	0.66564	4.01647	5.81844	1.04582e-08	1.30205e-07	9.33925
TIMM17A	0.251269	6.0194	5.81709	1.0538e-08	1.31104e-07	9.33192
CA3	-0.595602	1.9881	-5.81635	1.05813e-08	1.31549e-07	9.32796
MS4A2	-0.54771	1.85975	-5.81598	1.06032e-08	1.31728e-07	9.32596
MASP2	-0.26452	0.907264	-5.81549	1.06325e-08	1.31997e-07	9.3233
HAT1	0.245185	4.53919	5.81377	1.07359e-08	1.33187e-07	9.31396
TMEM201	0.313985	3.32849	5.81297	1.07838e-08	1.33686e-07	9.30967
CD200R1	-0.346142	1.63198	-5.81258	1.08078e-08	1.33887e-07	9.30753
REXO4	0.236726	5.25551	5.81056	1.09305e-08	1.35312e-07	9.29663
NIP7	0.248268	5.20183	5.80846	1.10599e-08	1.36817e-07	9.28527
MMS22L	0.266159	1.56556	5.80754	1.11172e-08	1.37427e-07	9.28029
EHMT2	0.338112	5.26014	5.80726	1.11349e-08	1.37549e-07	9.27875
CEP152	0.295899	1.83233	5.80704	1.11482e-08	1.37616e-07	9.2776
ZNF628	0.30286	2.93783	5.80411	1.13327e-08	1.39794e-07	9.26176
SFTPD	-1.24963	7.60937	-5.80376	1.13553e-08	1.39973e-07	9.25985
CCDC170	-0.587666	2.12723	-5.80296	1.14062e-08	1.40502e-07	9.25553
COL15A1	0.645557	4.68048	5.80271	1.14218e-08	1.40594e-07	9.25421
EIF1AD	0.22164	5.12985	5.80248	1.14369e-08	1.40682e-07	9.25293
ETV1	-0.577532	3.64554	-5.79857	1.16896e-08	1.43688e-07	9.23185
FBXL18	0.363672	2.64634	5.79821	1.17137e-08	1.43883e-07	9.22987
CYP24A1	1.24031	4.40468	5.79664	1.18169e-08	1.45048e-07	9.2214
EDC3	0.225704	4.60972	5.79646	1.1829e-08	1.45094e-07	9.22042
CPEB4	-0.326659	4.10035	-5.79476	1.19418e-08	1.46375e-07	9.21126
CNR1	-0.537875	1.66856	-5.79393	1.19971e-08	1.4695e-07	9.2068
MYBPHL	-0.866564	2.13503	-5.79151	1.21608e-08	1.48851e-07	9.19373
TEX30	0.344644	3.60592	5.7897	1.22845e-08	1.50259e-07	9.18397
FKBP9	0.342319	6.42027	5.78954	1.2295e-08	1.50282e-07	9.18314
JMJD6	0.246327	4.20297	5.78746	1.24389e-08	1.51934e-07	9.17192
ANKLE1	0.36128	1.05275	5.78648	1.2507e-08	1.52659e-07	9.16665
ABCA6	-0.324808	1.23965	-5.78605	1.25374e-08	1.52923e-07	9.16431
YIF1A	0.279273	6.92156	5.78253	1.27863e-08	1.5585e-07	9.14535
VPS72	0.27938	5.59243	5.78236	1.2798e-08	1.55884e-07	9.14446
ANKRA2	-0.257675	4.54015	-5.78193	1.28289e-08	1.56151e-07	9.14213
GART	0.275556	5.10955	5.78178	1.28395e-08	1.56171e-07	9.14134
DDX49	0.263598	5.61792	5.78128	1.28758e-08	1.56503e-07	9.13862
DIABLO	0.218539	2.80015	5.78089	1.29036e-08	1.56732e-07	9.13653
SAR1B	-0.223582	4.58056	-5.7804	1.29391e-08	1.57054e-07	9.13388
FAM104A	0.214767	4.66459	5.77861	1.30688e-08	1.58517e-07	9.12427
ANP32A	0.243669	5.86234	5.77849	1.30781e-08	1.58519e-07	9.12358
PPAN	0.33484	2.91256	5.77701	1.31865e-08	1.59722e-07	9.11562
CENPX	0.39128	6.50879	5.77684	1.31985e-08	1.59757e-07	9.11474
DNTTIP2	0.257681	5.04049	5.7758	1.32757e-08	1.6058e-07	9.10911
RBCK1	0.283484	6.50003	5.77503	1.33328e-08	1.61159e-07	9.10497
LRP2BP	-0.350213	1.51588	-5.77441	1.33788e-08	1.61602e-07	9.10166
GUCA1A	0.260008	0.436213	5.77412	1.34005e-08	1.61753e-07	9.10009
TUBB4B	0.337725	9.01015	5.77363	1.34368e-08	1.62078e-07	9.09748
NAA15	0.276423	4.36247	5.76922	1.37711e-08	1.65997e-07	9.07378
PUF60	0.288152	6.69561	5.76658	1.39753e-08	1.68341e-07	9.05958
XPO6	0.25413	5.77542	5.76642	1.39877e-08	1.68374e-07	9.05873
NTAQ1	0.309276	4.45399	5.76596	1.40236e-08	1.6869e-07	9.05625
PRR15L	-0.702835	6.85588	-5.76514	1.40884e-08	1.69352e-07	9.05181
MOAP1	-0.31627	5.57505	-5.76491	1.41065e-08	1.694e-07	9.05057
GTF2F2	0.226898	4.59817	5.76484	1.41118e-08	1.694e-07	9.0502
ATP5F1D	0.339074	6.06622	5.76384	1.41905e-08	1.70228e-07	9.04484
IGF2BP1	0.745986	0.933379	5.76353	1.42146e-08	1.70312e-07	9.04321
KLHL5	0.437406	4.93291	5.76331	1.4232e-08	1.70312e-07	9.04202
CYC1	0.361017	7.58683	5.76328	1.42346e-08	1.70312e-07	9.04185
OTUB1	0.214827	6.08072	5.76326	1.42366e-08	1.70312e-07	9.04171
MED27	0.276902	4.84855	5.76269	1.42817e-08	1.70734e-07	9.03867
PIGW	0.301392	4.02798	5.76117	1.44029e-08	1.72065e-07	9.03051
EED	0.224476	3.54678	5.76041	1.4464e-08	1.72677e-07	9.02643
NFIX	-0.585312	5.17665	-5.76018	1.44827e-08	1.72781e-07	9.02519
CFAP70	-0.459809	1.3959	-5.75983	1.45104e-08	1.72993e-07	9.02334
CYB5A	-0.53293	5.70186	-5.75887	1.45884e-08	1.73756e-07	9.01817
SMARCD3	-0.453358	4.0316	-5.7588	1.45943e-08	1.73756e-07	9.01778
SESN3	-0.526416	4.3128	-5.75629	1.47991e-08	1.76074e-07	9.00434
ABCA10	-0.232412	0.612649	-5.75557	1.48587e-08	1.76662e-07	9.00047
NAIF1	0.21183	3.53257	5.75321	1.50547e-08	1.78871e-07	8.98783
TMEM243	-0.414145	4.93774	-5.74839	1.54636e-08	1.83605e-07	8.96198
DNAJC10	0.319247	4.72262	5.74646	1.56302e-08	1.85456e-07	8.95165
FTSJ3	0.290557	5.55421	5.74264	1.59652e-08	1.89206e-07	8.9312
RORA	-0.368884	2.2191	-5.74261	1.5968e-08	1.89206e-07	8.93104
CAMKK2	0.227757	4.99062	5.74239	1.59875e-08	1.89309e-07	8.92986
TOMM34	0.297243	6.14795	5.74105	1.61068e-08	1.90592e-07	8.92269
GAREM2	0.492145	2.45351	5.74015	1.61876e-08	1.91418e-07	8.91786
ART4	-0.321329	0.782592	-5.73931	1.62633e-08	1.92182e-07	8.91337
MFAP4	-0.755608	6.60849	-5.73785	1.63954e-08	1.93612e-07	8.90557
PITX3	0.164157	0.209432	5.73752	1.64254e-08	1.93836e-07	8.9038
HMGXB4	0.24271	4.24326	5.7369	1.64825e-08	1.94378e-07	8.90046
PFN2	0.693855	6.16035	5.73589	1.65745e-08	1.9533e-07	8.89509
ABCF1	0.310325	6.36295	5.73457	1.66961e-08	1.96631e-07	8.88804
ACSS1	-0.538956	4.21401	-5.73431	1.67203e-08	1.96782e-07	8.88665
NFKBIB	0.301888	5.32921	5.73416	1.67345e-08	1.96816e-07	8.88583
RCC1	0.344909	5.90194	5.73349	1.67962e-08	1.9741e-07	8.88228
RPP25	0.40824	4.33181	5.7296	1.71624e-08	2.01577e-07	8.86148
GPRASP1	-0.380785	2.02206	-5.72917	1.72039e-08	2.01928e-07	8.85916
GLIPR1L2	-0.220153	0.686202	-5.72613	1.74953e-08	2.05012e-07	8.84296
GBX2	0.283013	0.285133	5.72612	1.74968e-08	2.05012e-07	8.84288
LRPPRC	0.278582	5.83852	5.72607	1.75019e-08	2.05012e-07	8.8426
CLUH	0.367792	5.41099	5.72574	1.75333e-08	2.05242e-07	8.84087
SAAL1	0.271621	3.69093	5.72525	1.75811e-08	2.05664e-07	8.83824
NHS	-0.527104	2.49586	-5.7239	1.77127e-08	2.07063e-07	8.83106
RALY	0.247943	6.62158	5.72369	1.7734e-08	2.07174e-07	8.8299
ERO1A	0.47098	6.56043	5.72323	1.77785e-08	2.07554e-07	8.82748
EIF4G1	0.34625	7.66317	5.72203	1.78975e-08	2.08804e-07	8.82105
DUS4L	0.276725	2.86603	5.72078	1.80212e-08	2.09972e-07	8.81441
MRPS15	0.291801	6.37257	5.72078	1.80217e-08	2.09972e-07	8.81438
ST3GAL4	0.42444	4.72099	5.72036	1.80634e-08	2.10317e-07	8.81215
RPUSD4	0.235717	4.39036	5.71535	1.85715e-08	2.16013e-07	8.78541
PHYKPL	-0.335079	3.96888	-5.7152	1.8587e-08	2.16013e-07	8.7846
ARHGAP24	-0.356918	2.81783	-5.71517	1.85898e-08	2.16013e-07	8.78446
CDK16	0.306411	5.94437	5.71472	1.86357e-08	2.16402e-07	8.78209
FRMD8	0.2682	5.49058	5.7141	1.87004e-08	2.17009e-07	8.77874
RPL39L	0.662014	5.23277	5.71368	1.8743e-08	2.17359e-07	8.77655
ABCA8	-0.499536	1.56886	-5.71341	1.87715e-08	2.17545e-07	8.77508
EI24	0.253138	7.05367	5.7124	1.88761e-08	2.18611e-07	8.76973
CLIC2	-0.541536	5.28286	-5.70993	1.91359e-08	2.21474e-07	8.75655
TSACC	0.399	1.69588	5.70899	1.92356e-08	2.22479e-07	8.75154
MSH2	0.341762	4.96622	5.70801	1.93399e-08	2.23537e-07	8.74633
ALDOA	0.344639	9.5928	5.70741	1.94046e-08	2.24137e-07	8.74311
CISD1	0.25027	4.87127	5.70713	1.94341e-08	2.24329e-07	8.74164
UBE2F	0.205909	4.84514	5.7057	1.95878e-08	2.25953e-07	8.73405
SFR1	0.287388	4.10327	5.70523	1.96389e-08	2.26393e-07	8.73154
ZNF546	-0.247095	1.45425	-5.70425	1.97452e-08	2.27467e-07	8.72634
FIP1L1	0.250864	4.26341	5.70177	2.0018e-08	2.30458e-07	8.71311
TMEM184B	0.318871	6.22674	5.70155	2.00416e-08	2.30577e-07	8.71197
CYP4V2	-0.364763	3.43279	-5.7008	2.01253e-08	2.31388e-07	8.70795
PLOD2	0.669129	5.31071	5.69896	2.03308e-08	2.33597e-07	8.69816
PUS10	-0.251418	2.64786	-5.69864	2.03663e-08	2.3385e-07	8.69648
NCMAP	-0.626542	3.30913	-5.69848	2.03846e-08	2.33906e-07	8.69562
RPS2	0.30157	10.2138	5.69259	2.10568e-08	2.4146e-07	8.66435
DOP1A	-0.312568	2.79328	-5.69227	2.10939e-08	2.41726e-07	8.66265
FAM24B	0.381365	2.53883	5.68979	2.13843e-08	2.44894e-07	8.64947
GAB3	-0.379899	2.48637	-5.68796	2.16009e-08	2.47187e-07	8.63976
MRPL4	0.279818	5.17987	5.68776	2.16253e-08	2.47187e-07	8.63867
MAP4K2	0.340809	3.68248	5.68774	2.16271e-08	2.47187e-07	8.63859
GNB2	0.273244	8.10888	5.68683	2.17355e-08	2.48263e-07	8.63377
SNRPE	0.282039	6.94934	5.68051	2.25058e-08	2.56893e-07	8.60021
SHKBP1	0.293788	6.2249	5.68016	2.25485e-08	2.57213e-07	8.59838
UPRT	-0.244619	3.96475	-5.67895	2.26994e-08	2.58764e-07	8.59195
STK32A	-0.627134	3.16342	-5.67722	2.29163e-08	2.61066e-07	8.58279
PTPN11	0.321099	5.89424	5.67681	2.29679e-08	2.61482e-07	8.58062
DNASE2B	-0.425072	1.03312	-5.67644	2.30142e-08	2.61839e-07	8.57868
UQCRH	0.28864	7.96298	5.67565	2.31153e-08	2.62818e-07	8.57446
GNL3	0.270949	6.51733	5.67434	2.32813e-08	2.64533e-07	8.56756
HLA-DQB1	-0.710749	7.44092	-5.67411	2.33109e-08	2.64696e-07	8.56634
GTF2IRD1	0.32351	4.30343	5.67309	2.34422e-08	2.66014e-07	8.56092
ENO1	0.337167	10.7063	5.67254	2.35137e-08	2.66652e-07	8.55799
ABCC1	0.388638	5.43067	5.67207	2.35747e-08	2.6717e-07	8.55549
KCNA3	-0.585834	2.44762	-5.67165	2.36289e-08	2.6761e-07	8.55328
PLEKHG6	0.533666	3.39071	5.67065	2.37582e-08	2.68899e-07	8.54802
PLLP	-0.539142	3.45858	-5.6701	2.38303e-08	2.69541e-07	8.5451
SCML4	-0.30272	0.950717	-5.66929	2.39368e-08	2.7057e-07	8.5408
CCR2	-0.496817	2.80527	-5.66908	2.39641e-08	2.70703e-07	8.5397
ZNF552	-0.364247	3.84854	-5.66863	2.40243e-08	2.71207e-07	8.53729
SLC46A2	-0.757153	2.2653	-5.66769	2.41487e-08	2.72435e-07	8.53231
YPEL5	-0.22653	6.96324	-5.66653	2.43019e-08	2.73873e-07	8.52622
PARP15	-0.522822	2.36024	-5.66649	2.43076e-08	2.73873e-07	8.52599
UBE2N	0.228909	5.631	5.66534	2.44618e-08	2.75316e-07	8.5199
TMEM125	-0.54828	7.01861	-5.6653	2.44672e-08	2.75316e-07	8.51968
TRAF3IP3	-0.422611	2.3335	-5.66489	2.45222e-08	2.75756e-07	8.51752
SYNDIG1L	-0.427629	0.856169	-5.6614	2.49958e-08	2.80723e-07	8.49909
NR2F6	0.351393	6.29754	5.66137	2.50002e-08	2.80723e-07	8.49892
RHBDD3	0.333521	4.82014	5.66128	2.50122e-08	2.80723e-07	8.49846
COL4A2	0.52044	7.31666	5.65906	2.53196e-08	2.8399e-07	8.48669
SEM1	0.300945	4.82286	5.65842	2.54083e-08	2.84802e-07	8.48332
FRY	-0.393754	2.68371	-5.65785	2.54878e-08	2.85509e-07	8.48031
IPO4	0.294201	2.49213	5.65745	2.55444e-08	2.85959e-07	8.47817
SLC25A22	0.3397	4.7259	5.6573	2.55641e-08	2.85996e-07	8.47743
PPP1R35	0.367943	5.73696	5.65685	2.56284e-08	2.86532e-07	8.47501
PDIA4	0.365221	8.96631	5.65594	2.57562e-08	2.87608e-07	8.47021
SSR1	0.243001	6.18118	5.65593	2.57577e-08	2.87608e-07	8.47016
DNMT1	0.369696	5.05386	5.65554	2.58128e-08	2.88039e-07	8.4681
SLC35B2	0.281304	7.17581	5.6551	2.58754e-08	2.88553e-07	8.46577
PEBP4	-1.12672	4.22619	-5.65188	2.63354e-08	2.93495e-07	8.44879
PARD3	0.340695	5.12124	5.65087	2.6481e-08	2.94929e-07	8.44348
CPSF2	0.240891	4.26443	5.65072	2.65029e-08	2.94985e-07	8.44268
TEPP	-0.575068	1.18216	-5.64953	2.66765e-08	2.96727e-07	8.43639
MTFP1	0.312968	3.60477	5.64845	2.68351e-08	2.98301e-07	8.43068
GLA	0.329175	5.65517	5.64807	2.68903e-08	2.98724e-07	8.4287
CIITA	-0.542415	3.61947	-5.64719	2.70205e-08	2.99979e-07	8.42404
EXOSC4	0.353278	5.80193	5.64687	2.70675e-08	3.0031e-07	8.42237
JAML	-0.494565	3.2305	-5.64662	2.71044e-08	3.00528e-07	8.42106
SPDYE3	0.257216	2.77577	5.64649	2.71241e-08	3.00555e-07	8.42036
ARHGDIA	0.271226	8.06012	5.64529	2.73024e-08	3.02339e-07	8.41405
ACSM5	-0.301715	0.804801	-5.64493	2.73567e-08	3.02748e-07	8.41213
PSMD4	0.267945	7.63761	5.64466	2.73981e-08	3.03013e-07	8.41068
GRWD1	0.229576	4.67122	5.6443	2.74509e-08	3.03405e-07	8.40882
TGIF1	0.303834	5.23058	5.64312	2.76289e-08	3.05179e-07	8.40259
CCR4	-0.535219	2.42497	-5.64234	2.77478e-08	3.06298e-07	8.39846
TEX9	-0.395674	1.90735	-5.64217	2.7773e-08	3.06382e-07	8.39758
H2AJ	0.399527	5.31471	5.64153	2.78711e-08	3.0727e-07	8.39418
NCBP2AS2	0.299823	5.61642	5.64117	2.7925e-08	3.0767e-07	8.39232
MGME1	0.286533	5.0449	5.64039	2.80456e-08	3.08803e-07	8.38817
DNALI1	-0.656333	4.19206	-5.63989	2.81223e-08	3.09452e-07	8.38554
RBM19	0.268905	4.3359	5.63904	2.82535e-08	3.10699e-07	8.38106
SCGB1A1	-1.8304	6.14828	-5.63816	2.83884e-08	3.11986e-07	8.37647
DGKZ	0.266622	4.39412	5.63218	2.93319e-08	3.22152e-07	8.34497
SPTLC3	-0.577289	2.66354	-5.63108	2.95093e-08	3.23897e-07	8.33916
MUS81	0.236664	4.53523	5.62915	2.98216e-08	3.27118e-07	8.32902
RTCA	0.240013	5.32598	5.62711	3.01547e-08	3.30564e-07	8.31833
SMG9	0.246505	4.14308	5.62576	3.03789e-08	3.32813e-07	8.31119
BID	0.350494	4.65232	5.62251	3.09217e-08	3.38546e-07	8.29413
CHFR	0.244655	2.98142	5.62026	3.13031e-08	3.42507e-07	8.28232
ANAPC1	0.270373	2.68997	5.61995	3.1357e-08	3.42881e-07	8.28067
TMED2	0.277876	8.49868	5.61878	3.15576e-08	3.44858e-07	8.27453
PTS	0.273583	4.29596	5.61788	3.1712e-08	3.46328e-07	8.26982
SMG5	0.312084	6.63636	5.6177	3.17443e-08	3.46464e-07	8.26885
TRAT1	-0.439237	1.76059	-5.61704	3.18582e-08	3.4749e-07	8.26539
LRRC1	0.322569	4.29127	5.61624	3.19975e-08	3.48645e-07	8.26119
CEACAM19	0.463865	2.56551	5.6162	3.20042e-08	3.48645e-07	8.26099
GTF2H3	0.2393	4.90378	5.61556	3.21159e-08	3.49644e-07	8.25763
TAPT1	-0.346412	4.09748	-5.61537	3.21494e-08	3.4979e-07	8.25663
DVL3	0.314755	5.91032	5.61467	3.22729e-08	3.50915e-07	8.25294
MAP6	-0.463258	2.10978	-5.61409	3.23738e-08	3.51793e-07	8.24993
CRBN	-0.213605	3.91602	-5.61384	3.24186e-08	3.5206e-07	8.2486
KHDRBS1	0.203249	7.42887	5.61154	3.28271e-08	3.56274e-07	8.23654
VWA5A	-0.46532	4.5534	-5.6109	3.29413e-08	3.57291e-07	8.2332
ACTN1	0.398246	6.03444	5.60992	3.31186e-08	3.58991e-07	8.22803
NOB1	0.250196	6.208	5.60766	3.35278e-08	3.63201e-07	8.2162
GNB1L	0.278353	1.99381	5.60583	3.38634e-08	3.66608e-07	8.20661
DOHH	0.338571	4.09296	5.60427	3.41527e-08	3.69511e-07	8.19841
RCBTB2	-0.31211	3.65239	-5.60398	3.42054e-08	3.69851e-07	8.19693
BRAP	0.209625	4.48276	5.60075	3.48124e-08	3.76181e-07	8.17999
SSBP1	0.240449	5.49798	5.6005	3.48587e-08	3.76448e-07	8.17871
ADHFE1	-0.484222	2.15379	-5.59921	3.51056e-08	3.7888e-07	8.17191
RNF34	0.218741	4.64685	5.59896	3.51524e-08	3.79149e-07	8.17063
CLTCL1	0.325966	1.59148	5.59629	3.56654e-08	3.84445e-07	8.15668
SFTPB	-1.38178	11.4159	-5.59229	3.64501e-08	3.92661e-07	8.13572
SCNM1	0.262255	5.11468	5.5914	3.66252e-08	3.94304e-07	8.13111
RAB6A	0.237634	6.76305	5.59122	3.66614e-08	3.94449e-07	8.13016
RPN2	0.271889	9.20854	5.59041	3.6824e-08	3.95652e-07	8.1259
EIF2B1	0.208121	5.79606	5.59034	3.68385e-08	3.95652e-07	8.12552
SYNE1	-0.461056	2.88449	-5.59017	3.68706e-08	3.95652e-07	8.12468
CTU1	0.293319	2.36345	5.59014	3.68782e-08	3.95652e-07	8.12448
TUBB6	0.46412	5.23295	5.59002	3.6901e-08	3.95652e-07	8.12388
TTF2	0.27708	3.04593	5.58998	3.69094e-08	3.95652e-07	8.12367
LIG1	0.327567	4.22966	5.58958	3.69906e-08	3.96279e-07	8.12155
SLC46A3	-0.430209	4.37994	-5.588	3.73094e-08	3.99449e-07	8.11329
SEC14L6	-0.652487	2.42095	-5.58747	3.74155e-08	4.00323e-07	8.11055
ATXN2L	0.28236	6.35178	5.58737	3.74369e-08	4.00323e-07	8.11
NUFIP1	0.225658	3.29296	5.58655	3.76031e-08	4.01579e-07	8.10574
KLHDC7A	-0.654308	2.7529	-5.58646	3.76217e-08	4.01579e-07	8.10526
SMC6	0.293551	3.72959	5.58645	3.76236e-08	4.01579e-07	8.10521
HAUS2	0.237184	4.1405	5.58471	3.79797e-08	4.05133e-07	8.09614
C1orf116	-0.842386	6.60353	-5.58351	3.82293e-08	4.07545e-07	8.08984
AEN	0.281879	4.10234	5.58284	3.83673e-08	4.08734e-07	8.08637
CYLD	-0.279546	3.94185	-5.58274	3.83877e-08	4.08734e-07	8.08585
RTN4RL1	-0.622298	1.94035	-5.5803	3.88985e-08	4.1392e-07	8.07313
SMARCAL1	0.190916	4.35149	5.57949	3.9071e-08	4.15502e-07	8.06887
PLCD3	0.5152	3.09473	5.57904	3.91668e-08	4.16267e-07	8.06651
NEXMIF	-0.342806	0.689525	-5.57821	3.93421e-08	4.17875e-07	8.06221
PDXP	0.219596	1.05687	5.57759	3.94757e-08	4.19038e-07	8.05895
DDN	0.288888	0.624597	5.57734	3.9529e-08	4.19272e-07	8.05765
ARL2	0.286064	5.94427	5.57726	3.95458e-08	4.19272e-07	8.05724
DBNDD1	0.445467	4.55427	5.57669	3.96675e-08	4.20307e-07	8.05428
MRPS34	0.265773	7.66991	5.57609	3.97976e-08	4.21429e-07	8.05113
YWHAZ	0.292937	8.64738	5.57262	4.05521e-08	4.29158e-07	8.03304
LAMC1	0.37788	6.67156	5.57231	4.06207e-08	4.29623e-07	8.03142
USB1	0.267355	5.01566	5.57211	4.06642e-08	4.29823e-07	8.03039
TIMM13	0.281537	6.25049	5.56897	4.13605e-08	4.36917e-07	8.01404
DDX1	0.229081	6.63058	5.5675	4.1691e-08	4.40142e-07	8.00638
SCGB3A2	-1.56816	7.43139	-5.56726	4.17466e-08	4.40462e-07	8.0051
SEC23A	0.36174	4.78549	5.56584	4.20675e-08	4.43579e-07	7.99773
DAPK2	-0.433758	2.43757	-5.56565	4.21105e-08	4.43764e-07	7.99674
DAP3	0.23273	6.56348	5.56373	4.25497e-08	4.48121e-07	7.98675
FCRL1	-0.442067	1.07509	-5.56288	4.27452e-08	4.49909e-07	7.98234
PCP4L1	-1.08308	4.46493	-5.56214	4.29176e-08	4.51451e-07	7.97847
SHC1	0.333952	7.18245	5.561	4.31824e-08	4.53962e-07	7.97255
HNRNPL	0.174774	6.81496	5.55803	4.38819e-08	4.61038e-07	7.95708
TMSB10	0.357629	13.1865	5.557	4.41269e-08	4.62945e-07	7.95172
UGGT1	0.310484	5.29997	5.55695	4.41378e-08	4.62945e-07	7.95148
EVI2B	-0.470437	5.28644	-5.5569	4.41506e-08	4.62945e-07	7.9512
POLRMT	0.282272	4.70472	5.55681	4.41722e-08	4.62945e-07	7.95073
LINC00634	0.261269	0.556544	5.55671	4.41962e-08	4.62945e-07	7.95021
DRAM1	-0.549629	6.58936	-5.55391	4.48699e-08	4.69719e-07	7.93565
TMEM104	0.278434	4.61425	5.5532	4.5041e-08	4.71227e-07	7.93198
POLR2H	0.272604	5.91497	5.55212	4.53036e-08	4.73691e-07	7.92639
BOLA2-SMG1P6	0.30387	2.31949	5.55021	4.57753e-08	4.78335e-07	7.91642
PIP4K2C	0.326334	6.44901	5.55005	4.58146e-08	4.78459e-07	7.91559
CABCOCO1	-0.640982	1.85809	-5.54967	4.59087e-08	4.79155e-07	7.91362
COX5A	0.267016	7.48683	5.54933	4.59929e-08	4.79747e-07	7.91185
TASL	-0.417908	2.95386	-5.54898	4.60785e-08	4.80352e-07	7.91006
ACKR3	0.609348	4.84435	5.54871	4.61448e-08	4.80756e-07	7.90868
TIMM22	0.192735	4.45562	5.548	4.63238e-08	4.82332e-07	7.90495
SEC61G	0.324968	6.97089	5.54732	4.64928e-08	4.83803e-07	7.90145
LSM2	0.298844	6.98402	5.54339	4.7488e-08	4.93864e-07	7.88106
PHF5A	0.254786	6.20436	5.54168	4.79292e-08	4.98155e-07	7.87216
TTC27	0.238851	4.60896	5.54068	4.81866e-08	5.00532e-07	7.86701
PRRC2A	0.334894	6.97021	5.54055	4.82205e-08	5.00586e-07	7.86633
AKAP7	-0.303326	2.33907	-5.53916	4.85849e-08	5.04068e-07	7.85909
E2F6	0.241177	3.7237	5.53728	4.90776e-08	5.08878e-07	7.84937
NWD1	-0.565387	1.17136	-5.53682	4.92013e-08	5.09785e-07	7.84695
MRPL44	0.192196	5.96079	5.53673	4.92236e-08	5.09785e-07	7.84652
HNRNPC	0.186334	7.57875	5.53509	4.96596e-08	5.13994e-07	7.83803
GPC4	-0.606254	6.14841	-5.5349	4.9711e-08	5.14221e-07	7.83703
FAM184A	-0.527318	2.3462	-5.5343	4.98717e-08	5.15577e-07	7.83393
DCAF17	0.215382	3.30523	5.53324	5.01578e-08	5.18228e-07	7.82842
TMEM250	0.254256	5.57391	5.52676	5.19382e-08	5.36036e-07	7.79486
PRKCB	-0.436818	2.6266	-5.52674	5.19429e-08	5.36036e-07	7.79477
UTP11	0.19693	5.15523	5.52619	5.20967e-08	5.37305e-07	7.79192
SART3	0.245364	4.81319	5.52531	5.23432e-08	5.39528e-07	7.78738
PPP3R1	0.200325	5.95381	5.52374	5.27863e-08	5.43774e-07	7.77927
CDC27	0.234196	5.0725	5.52275	5.3069e-08	5.46363e-07	7.77413
BDH2	-0.33069	4.67661	-5.52244	5.31569e-08	5.467e-07	7.77254
SCGB2A1	-0.980051	2.45369	-5.52242	5.31645e-08	5.467e-07	7.7724
ANKRD52	0.357318	4.70266	5.52207	5.32642e-08	5.47403e-07	7.7706
TNFAIP8L1	0.333091	3.5694	5.52127	5.34926e-08	5.49426e-07	7.76648
PSMG3	0.346972	6.18493	5.52092	5.35927e-08	5.5013e-07	7.76468
GLRX3	0.267033	5.43821	5.52065	5.36713e-08	5.50613e-07	7.76327
IARS1	0.265074	5.91115	5.51795	5.44563e-08	5.58337e-07	7.7493
DDO	-0.474979	2.24223	-5.51711	5.47004e-08	5.6051e-07	7.745
KRT8	0.446212	9.49095	5.51407	5.5601e-08	5.69317e-07	7.72928
INTS1	0.403566	5.95851	5.51399	5.56252e-08	5.69317e-07	7.72887
P3H1	0.300665	4.53506	5.51352	5.57651e-08	5.70414e-07	7.72645
SMYD5	0.23104	5.34619	5.51186	5.62637e-08	5.75177e-07	7.71788
PPP1R1B	-1.09231	4.37288	-5.51171	5.63094e-08	5.75306e-07	7.7171
ADAM17	0.333777	4.72483	5.51144	5.63905e-08	5.75797e-07	7.71572
MPV17L2	0.246006	4.41478	5.51085	5.65715e-08	5.77307e-07	7.71264
IKBIP	0.292928	4.25353	5.50977	5.68992e-08	5.80311e-07	7.70708
DOT1L	0.331853	3.4377	5.50852	5.7282e-08	5.83874e-07	7.70063
CDKN2D	0.323422	4.18776	5.50836	5.73324e-08	5.84047e-07	7.69978
HRAS	0.298973	5.60069	5.50712	5.77134e-08	5.87585e-07	7.69341
MAPKAPK5	0.191411	3.42087	5.5062	5.80002e-08	5.89899e-07	7.68864
GALNT2	0.314832	6.05321	5.50617	5.80085e-08	5.89899e-07	7.6885
POLR3D	0.242116	4.14293	5.50346	5.88566e-08	5.98176e-07	7.67454
METTL2A	0.221447	4.34221	5.50322	5.89337e-08	5.9861e-07	7.67328
CHUK	0.232845	4.15395	5.50283	5.9057e-08	5.99513e-07	7.67127
SPATA5L1	0.239388	3.35514	5.50196	5.93303e-08	6.01936e-07	7.66683
ARID3A	0.427402	3.24641	5.50167	5.94236e-08	6.02443e-07	7.66531
RILPL1	0.247977	2.75986	5.50159	5.94493e-08	6.02443e-07	7.6649
SINHCAF	0.38664	5.45641	5.50002	5.99505e-08	6.07169e-07	7.65682
TMUB1	0.335748	6.32469	5.49922	6.02097e-08	6.0944e-07	7.65267
ATG4D	0.278173	4.69081	5.4989	6.03108e-08	6.10049e-07	7.65106
BTD	-0.257436	4.16811	-5.49881	6.03399e-08	6.10049e-07	7.65059
DVL2	0.258541	4.53703	5.49849	6.04433e-08	6.1074e-07	7.64895
PDF	0.290992	2.65502	5.49756	6.0746e-08	6.13443e-07	7.64414
GCLC	0.775376	4.69877	5.49625	6.11736e-08	6.17403e-07	7.63739
KRT80	0.623466	5.33286	5.49591	6.12845e-08	6.18165e-07	7.63565
SRP72	0.242735	6.54582	5.49199	6.25851e-08	6.30919e-07	7.61545
UTP6	0.206057	4.83661	5.49088	6.29565e-08	6.34295e-07	7.60976
PSMB2	0.237203	6.59488	5.49003	6.32434e-08	6.36818e-07	7.60538
AP2M1	0.25277	7.74556	5.48964	6.33757e-08	6.37782e-07	7.60337
ESF1	0.316596	4.45699	5.48917	6.35348e-08	6.39014e-07	7.60096
RNF175	-0.338521	1.30902	-5.48859	6.37336e-08	6.40644e-07	7.59796
CSNK2A2	0.218007	5.12906	5.48786	6.39832e-08	6.42783e-07	7.59419
SLC25A32	0.23659	4.88066	5.48582	6.46819e-08	6.49427e-07	7.58375
GPN3	0.237019	5.01819	5.48555	6.47771e-08	6.50009e-07	7.58233
G6PD	0.633406	6.87747	5.48537	6.48379e-08	6.50244e-07	7.58143
MAP3K20	0.344001	3.93341	5.4841	6.52804e-08	6.54305e-07	7.57489
IWS1	0.222389	5.85793	5.48398	6.53218e-08	6.54344e-07	7.57428
TIMM10	0.270426	6.63799	5.48305	6.56484e-08	6.57238e-07	7.56948
UCN2	0.43311	0.741337	5.48267	6.57804e-08	6.58182e-07	7.56755
APOBEC3H	-0.439272	2.16483	-5.48014	6.66755e-08	6.66657e-07	7.55455
SKA2	0.331192	5.35874	5.48006	6.6704e-08	6.66657e-07	7.55414
WDR53	0.282156	4.20959	5.47864	6.7211e-08	6.7134e-07	7.54686
COL1A1	0.759787	9.49213	5.47842	6.72928e-08	6.71772e-07	7.54569
CHIT1	-0.951833	3.90637	-5.47788	6.74846e-08	6.73301e-07	7.54295
PTPN13	-0.720543	4.21126	-5.47573	6.82652e-08	6.80699e-07	7.53189
ADSL	0.253512	5.07146	5.47446	6.87273e-08	6.84915e-07	7.5254
IL12B	-0.262048	0.753747	-5.47406	6.88733e-08	6.85978e-07	7.52336
NELFA	0.26854	4.60577	5.47375	6.89902e-08	6.86413e-07	7.52173
ILF3	0.266735	6.38163	5.47373	6.89958e-08	6.86413e-07	7.52165
MRPL35	0.191266	4.91828	5.47354	6.90673e-08	6.86434e-07	7.52065
CAT	-0.364173	6.55822	-5.47351	6.90766e-08	6.86434e-07	7.52052
MS4A4E	-0.319335	1.00531	-5.47112	6.99636e-08	6.94852e-07	7.50825
ERGIC2	0.267731	5.2033	5.47101	7.00034e-08	6.94852e-07	7.5077
FRZB	-0.531351	3.95797	-5.47036	7.0247e-08	6.96873e-07	7.50436
WIZ	0.286181	4.43464	5.46849	7.09502e-08	7.03448e-07	7.49478
EIF5B	0.330217	6.16162	5.46683	7.15804e-08	7.09293e-07	7.48628
UBE2D1	0.256177	4.96262	5.46615	7.18413e-08	7.11474e-07	7.48278
CLN6	0.276521	5.26701	5.46535	7.21471e-08	7.14096e-07	7.4787
TAGAP	-0.435173	3.50336	-5.46324	7.29642e-08	7.21775e-07	7.46787
CNP	0.248439	5.79304	5.46256	7.32302e-08	7.23994e-07	7.46437
CEACAM8	-0.386623	0.459764	-5.45842	7.48603e-08	7.39691e-07	7.4432
TICAM1	0.319343	5.15406	5.45609	7.57956e-08	7.48311e-07	7.43126
TRIM52	-0.322009	2.83342	-5.45603	7.58186e-08	7.48311e-07	7.43096
COQ3	0.28115	3.84038	5.45437	7.64909e-08	7.5452e-07	7.42248
STT3A	0.276853	6.55227	5.454	7.66431e-08	7.55593e-07	7.42056
FAM222A	0.451521	1.95887	5.45297	7.70622e-08	7.59296e-07	7.41532
E2F4	0.215392	6.13575	5.45177	7.75569e-08	7.63738e-07	7.40917
GGA2	-0.271735	5.67133	-5.4506	7.80409e-08	7.6807e-07	7.40319
ZNF491	-0.241957	1.33403	-5.44952	7.84886e-08	7.72041e-07	7.39769
HNRNPM	0.258651	6.92981	5.448	7.9127e-08	7.77792e-07	7.3899
ABCC6	-0.514134	3.16414	-5.44791	7.91625e-08	7.77792e-07	7.38946
CEBPB	0.349372	7.22978	5.44736	7.93952e-08	7.79513e-07	7.38664
ADAM12	0.639251	2.96102	5.44721	7.94583e-08	7.79513e-07	7.38588
CWF19L1	0.227356	4.61923	5.44718	7.94719e-08	7.79513e-07	7.38571
ASB12	-0.188421	0.554332	-5.44593	8.00026e-08	7.84278e-07	7.37931
SPECC1	0.363895	3.01169	5.44568	8.01079e-08	7.84869e-07	7.37805
ILF2	0.277942	8.50698	5.44502	8.03866e-08	7.87156e-07	7.37471
NUP107	0.328153	4.32348	5.44484	8.04669e-08	7.875e-07	7.37375
ATAD5	0.345372	2.29379	5.44448	8.06196e-08	7.88552e-07	7.37193
SDF2L1	0.351477	6.67253	5.44404	8.08056e-08	7.89928e-07	7.36971
VIPR1	-0.539	2.77104	-5.44359	8.1003e-08	7.91413e-07	7.36737
ORMDL3	-0.315854	6.72663	-5.44331	8.11215e-08	7.92128e-07	7.36596
MRPL36	0.321265	5.63189	5.44318	8.11796e-08	7.92141e-07	7.36527
OLFM1	-0.588176	2.42819	-5.4431	8.12138e-08	7.92141e-07	7.36487
SLC26A5	-0.323271	0.881812	-5.44263	8.14133e-08	7.93643e-07	7.36251
PSMG1	0.289721	5.0083	5.44199	8.1692e-08	7.95915e-07	7.35922
SARS2	0.316569	2.9111	5.43965	8.27129e-08	8.05411e-07	7.34728
HDGFL2	0.283714	5.24702	5.43925	8.28894e-08	8.06679e-07	7.34523
GNG4	0.80934	1.70876	5.43882	8.30783e-08	8.08067e-07	7.34304
MTHFD1	0.283674	4.80342	5.43831	8.33039e-08	8.09809e-07	7.34044
CMC2	0.221401	2.83173	5.4357	8.44651e-08	8.20639e-07	7.32713
MAST1	0.342839	1.03325	5.43507	8.47474e-08	8.22923e-07	7.32392
NDUFAF8	0.274309	5.36132	5.4344	8.5048e-08	8.25382e-07	7.32052
TSN	0.217857	6.21216	5.43376	8.53394e-08	8.27673e-07	7.31723
CHERP	0.287424	4.74117	5.43367	8.5379e-08	8.27673e-07	7.31678
TIMM8A	0.268063	3.5231	5.43232	8.59929e-08	8.3316e-07	7.3099
ALDH18A1	0.285711	6.73137	5.43214	8.60736e-08	8.3348e-07	7.30899
BANP	0.229693	2.76719	5.43159	8.63255e-08	8.35455e-07	7.30618
MORC2	0.271914	5.06774	5.42975	8.71718e-08	8.43139e-07	7.29681
ANAPC11	0.300443	6.07799	5.42965	8.72163e-08	8.43139e-07	7.29631
ZNF282	0.275238	5.14338	5.42875	8.7636e-08	8.46727e-07	7.2917
TNFAIP1	0.222563	6.30635	5.42832	8.78351e-08	8.48181e-07	7.28952
IFRD2	0.244385	5.56984	5.42717	8.83706e-08	8.52879e-07	7.28367
ORAI1	0.236214	5.61561	5.42627	8.87907e-08	8.5646e-07	7.27912
ABCA9	-0.284085	1.07376	-5.42476	8.95046e-08	8.62868e-07	7.27142
CTXN1	0.60357	3.98401	5.42407	8.98339e-08	8.65564e-07	7.26789
HSPA14	0.247357	4.36246	5.42375	8.99874e-08	8.66564e-07	7.26625
HLA-DQA1	-0.655839	6.71052	-5.41729	9.31156e-08	8.96192e-07	7.2334
PSMA7	0.249426	8.40918	5.41571	9.38937e-08	9.03182e-07	7.2254
DENND1A	0.326206	3.44951	5.41551	9.39949e-08	9.03658e-07	7.22437
PGM2	0.362024	4.65271	5.41452	9.44899e-08	9.07915e-07	7.21932
SNU13	0.207319	7.14661	5.41232	9.55932e-08	9.18011e-07	7.20816
MPC1	-0.290567	6.07634	-5.41124	9.6141e-08	9.22763e-07	7.20267
RCC1L	0.223748	5.7303	5.41049	9.6522e-08	9.2591e-07	7.19887
YME1L1	0.221474	6.34923	5.40999	9.67752e-08	9.27829e-07	7.19635
NRAS	0.289682	5.98698	5.40795	9.78269e-08	9.37395e-07	7.18596
SUSD2	-0.999448	5.62346	-5.40758	9.80178e-08	9.38709e-07	7.18409
NAT9	0.271342	5.12393	5.40446	9.96474e-08	9.53791e-07	7.16824
MLST8	0.236602	5.12081	5.40029	1.0186e-07	9.74437e-07	7.14713
LY86	-0.514012	4.54441	-5.39962	1.02222e-07	9.77123e-07	7.14373
HPSE2	-0.311967	0.674979	-5.39947	1.02305e-07	9.77123e-07	7.14294
AURKAIP1	0.292894	7.2555	5.39946	1.02309e-07	9.77123e-07	7.1429
DYNLRB1	0.230761	7.19609	5.39538	1.04534e-07	9.97821e-07	7.12223
RPS6KB2	0.227468	5.08327	5.39495	1.04768e-07	9.99514e-07	7.12008
CATSPERE	-0.213972	0.836597	-5.39352	1.05564e-07	1.00656e-06	7.1128
B3GALT2	-0.534096	1.41482	-5.39299	1.05856e-07	1.00878e-06	7.11016
EMC1	0.274788	4.87252	5.39255	1.06103e-07	1.01058e-06	7.10792
TRIR	0.201566	7.62413	5.39147	1.06707e-07	1.01578e-06	7.10246
RPP38	0.207034	4.71491	5.39002	1.07526e-07	1.02302e-06	7.09511
LYRM4	0.26129	3.38518	5.38973	1.07689e-07	1.02402e-06	7.09365
CD28	-0.385979	2.15749	-5.38952	1.07812e-07	1.02462e-06	7.09256
LRIG1	-0.412575	5.30756	-5.38708	1.09203e-07	1.03728e-06	7.08024
RAB1B	0.212953	8.43463	5.38379	1.11111e-07	1.05483e-06	7.0636
ERC1	0.32495	3.81736	5.38335	1.11371e-07	1.05673e-06	7.06135
SLC26A9	-0.969513	3.92249	-5.38209	1.1211e-07	1.06316e-06	7.05499
XXYLT1	0.30599	3.59559	5.38136	1.12541e-07	1.06666e-06	7.05131
ATP10B	-0.667665	1.78978	-5.38017	1.13248e-07	1.07278e-06	7.04529
LAMB1	0.445964	5.86501	5.37791	1.14604e-07	1.08504e-06	7.03386
NAA50	0.266275	6.12963	5.37688	1.15224e-07	1.08987e-06	7.02867
GLOD5	-0.454479	2.27822	-5.37679	1.1528e-07	1.08987e-06	7.02821
CCL19	-0.861986	5.87054	-5.37675	1.15302e-07	1.08987e-06	7.02802
POLR2G	0.213045	6.63553	5.37516	1.1627e-07	1.09842e-06	7.01999
STING1	-0.441328	6.54499	-5.37396	1.17006e-07	1.10477e-06	7.01393
DNAJC14	0.25509	4.42711	5.37263	1.17823e-07	1.11189e-06	7.00724
PCBP2	0.214424	7.08586	5.37244	1.1794e-07	1.11239e-06	7.00629
BTBD2	0.264676	5.76011	5.3705	1.19149e-07	1.12318e-06	6.99649
MZT1	0.313127	5.11586	5.37029	1.19283e-07	1.12384e-06	6.99541
KCNMB4	0.672395	3.06908	5.37009	1.19404e-07	1.12437e-06	6.99444
USP31	0.285458	2.52611	5.36908	1.20039e-07	1.12974e-06	6.98934
TMEM147	0.273294	7.18427	5.36812	1.20648e-07	1.13486e-06	6.98448
JUP	0.403523	8.13352	5.36657	1.21633e-07	1.14351e-06	6.97667
LCLAT1	0.256121	3.50952	5.36252	1.24246e-07	1.16733e-06	6.95625
SOWAHC	0.352358	4.19808	5.36243	1.24301e-07	1.16733e-06	6.95582
YARS1	0.22683	5.77994	5.3618	1.24715e-07	1.17059e-06	6.95263
FUCA2	0.275796	6.57055	5.35919	1.26432e-07	1.18606e-06	6.9395
MAT2B	-0.241445	5.81307	-5.35835	1.26994e-07	1.19069e-06	6.93524
RIPOR2	-0.476824	2.82162	-5.3578	1.27361e-07	1.19349e-06	6.93246
ITM2A	-0.465806	4.76128	-5.35638	1.28309e-07	1.20173e-06	6.92534
ASNS	0.419849	4.84846	5.35583	1.28678e-07	1.20455e-06	6.92258
PSMA4	0.223214	5.90493	5.35513	1.29153e-07	1.20834e-06	6.91904
SNTN	-0.606924	1.46784	-5.35484	1.29349e-07	1.20953e-06	6.91758
BLK	-0.488798	1.45772	-5.35468	1.29454e-07	1.20986e-06	6.91681
POLDIP2	0.216454	7.65711	5.35347	1.3028e-07	1.21692e-06	6.9107
PIK3R1	-0.333131	4.00881	-5.352	1.31288e-07	1.22568e-06	6.90329
NID2	0.491196	2.89047	5.35134	1.31737e-07	1.22922e-06	6.90001
SLC16A3	0.501038	6.01782	5.34834	1.33823e-07	1.24802e-06	6.88492
CABYR	0.789182	2.79449	5.34794	1.34103e-07	1.24996e-06	6.88291
XRCC5	0.209624	7.68828	5.34752	1.34403e-07	1.25209e-06	6.88077
ECSIT	0.244931	5.30063	5.34658	1.35061e-07	1.25754e-06	6.87608
ZNF831	-0.284903	0.953912	-5.34507	1.36131e-07	1.26683e-06	6.8685
CELF2	-0.46837	4.60461	-5.34443	1.36591e-07	1.27042e-06	6.86526
CHAC1	0.434033	3.14918	5.34315	1.37509e-07	1.27828e-06	6.85883
RBM14	0.21467	5.53377	5.34263	1.37878e-07	1.28103e-06	6.85625
PSMB3	0.276053	8.54433	5.34141	1.38767e-07	1.2886e-06	6.85008
SH3BGRL	-0.288701	7.29299	-5.34068	1.39293e-07	1.2928e-06	6.84644
NPLOC4	0.255314	6.00957	5.33982	1.39924e-07	1.29797e-06	6.84211
DNMT3A	0.33052	4.03043	5.33934	1.40274e-07	1.30052e-06	6.83971
RAVER1	0.329962	4.29125	5.33882	1.40653e-07	1.30334e-06	6.83711
TLR7	-0.433892	2.29237	-5.33838	1.4098e-07	1.30568e-06	6.83488
TRAP1	0.265173	5.43132	5.33805	1.41219e-07	1.3072e-06	6.83326
CSKMT	0.258255	2.23479	5.33776	1.41439e-07	1.30853e-06	6.83176
TRAF2	0.337162	4.95863	5.33603	1.42722e-07	1.31971e-06	6.82309
SAE1	0.243513	6.51368	5.3349	1.43561e-07	1.32676e-06	6.81746
NME4	0.353421	6.40124	5.33322	1.44828e-07	1.33767e-06	6.80902
TBL1X	0.397531	4.49427	5.33313	1.44895e-07	1.33767e-06	6.80858
ZC3H3	0.309856	5.05174	5.33279	1.45154e-07	1.33935e-06	6.80686
TMEM132C	-0.246505	0.336956	-5.33265	1.45263e-07	1.33964e-06	6.80615
ZNF746	0.215758	3.64904	5.33122	1.46346e-07	1.34892e-06	6.79901
IGFBP3	0.645576	7.54886	5.33003	1.47257e-07	1.3566e-06	6.79305
CRYL1	-0.317012	5.337	-5.32937	1.47764e-07	1.36055e-06	6.78975
PLAUR	0.493082	5.91053	5.32901	1.48043e-07	1.36241e-06	6.78794
FAM13B	-0.291358	3.72755	-5.32842	1.48499e-07	1.36588e-06	6.78499
PPIL6	-0.455446	2.11187	-5.32596	1.50416e-07	1.38207e-06	6.77267
RAB44	-0.192186	0.502479	-5.32596	1.50418e-07	1.38207e-06	6.77266
MMADHC	0.226493	6.99088	5.32551	1.50769e-07	1.38426e-06	6.77042
MRPS30	0.24981	4.54686	5.32546	1.50815e-07	1.38426e-06	6.77013
MTPN	0.263867	7.33958	5.32487	1.51276e-07	1.38776e-06	6.7672
SPN	-0.485143	3.39683	-5.32458	1.51504e-07	1.38912e-06	6.76575
VPS25	0.222541	6.31124	5.32337	1.52465e-07	1.3972e-06	6.75968
NDUFAF4	0.253442	3.97199	5.32311	1.5267e-07	1.39834e-06	6.75839
SPINK5	-0.891336	3.02513	-5.32275	1.52957e-07	1.40023e-06	6.75658
SEMA4B	0.436241	6.54204	5.32068	1.54619e-07	1.41471e-06	6.7462
ZMYND12	-0.400407	2.56916	-5.3191	1.55892e-07	1.4256e-06	6.73833
NEDD1	0.265426	4.24802	5.31775	1.56992e-07	1.43491e-06	6.73158
TCEAL8	-0.287226	7.04938	-5.31648	1.58037e-07	1.4437e-06	6.72521
NATD1	-0.364864	3.55059	-5.31532	1.58996e-07	1.4517e-06	6.71941
SAMD4B	0.284899	5.68803	5.31398	1.60104e-07	1.46106e-06	6.71273
POLR1A	0.296743	4.11439	5.31322	1.60739e-07	1.46608e-06	6.70894
TMEM98	-0.495668	5.51414	-5.31265	1.61216e-07	1.46966e-06	6.70609
ATP5MF	0.302601	7.18149	5.31102	1.6259e-07	1.48141e-06	6.69794
CISH	-0.492825	4.91922	-5.31054	1.62999e-07	1.48436e-06	6.69553
SEC61A1	0.231628	8.51954	5.31009	1.63378e-07	1.48703e-06	6.6933
ACSL5	-0.601927	6.93493	-5.30862	1.64629e-07	1.49764e-06	6.68598
TTPAL	0.27024	3.82092	5.30845	1.64779e-07	1.49822e-06	6.6851
SARAF	-0.241084	8.18209	-5.30752	1.65572e-07	1.50416e-06	6.68049
RECQL	0.365733	4.49914	5.30748	1.65607e-07	1.50416e-06	6.68029
KLRG1	-0.278351	1.61584	-5.30739	1.65691e-07	1.50416e-06	6.67981
LDLRAD3	0.434225	2.78148	5.30725	1.65806e-07	1.50442e-06	6.67914
GPR18	-0.365118	1.48088	-5.30694	1.6608e-07	1.50612e-06	6.67755
FKBPL	0.26468	4.45244	5.30646	1.66493e-07	1.50908e-06	6.67517
USP51	-0.349172	1.93765	-5.30624	1.66682e-07	1.51002e-06	6.67408
CHCHD10	0.353933	6.03863	5.30513	1.67644e-07	1.51794e-06	6.66855
TUFM	0.211612	8.39273	5.30503	1.67735e-07	1.51798e-06	6.66803
FBXL14	0.316823	4.28099	5.30412	1.68525e-07	1.52434e-06	6.66352
IFRD1	0.381244	4.2952	5.30384	1.6877e-07	1.52576e-06	6.66213
LRRC36	-0.533123	1.4974	-5.30369	1.68909e-07	1.52622e-06	6.66134
GTPBP3	0.289835	3.81961	5.30354	1.69034e-07	1.52656e-06	6.66063
IGF2BP3	0.719815	1.94047	5.3026	1.69862e-07	1.53325e-06	6.65594
SNRPG	0.293447	6.41082	5.30176	1.70608e-07	1.53918e-06	6.65173
MMP17	0.589706	2.62479	5.30024	1.71958e-07	1.55055e-06	6.64417
CCT6B	-0.248356	1.40701	-5.29898	1.73084e-07	1.5599e-06	6.6379
CHRAC1	0.251889	5.60394	5.29852	1.735e-07	1.56285e-06	6.63559
TRIM63	-0.253105	0.370221	-5.29762	1.7431e-07	1.56933e-06	6.63112
TSPAN3	-0.327655	7.20197	-5.29661	1.75234e-07	1.57683e-06	6.62605
RGS20	0.484341	1.22337	5.29612	1.75681e-07	1.57981e-06	6.6236
PAK2	0.264095	6.03392	5.29604	1.75746e-07	1.57981e-06	6.62325
SCML2	0.378858	1.17947	5.29588	1.75898e-07	1.58036e-06	6.62242
CHCHD2	0.322669	9.34851	5.29442	1.77234e-07	1.59154e-06	6.61515
CD48	-0.512391	4.31727	-5.29255	1.78965e-07	1.60626e-06	6.60582
COMMD4	0.230971	4.76172	5.28975	1.8158e-07	1.62889e-06	6.5919
DHX30	0.214795	5.22373	5.28964	1.81679e-07	1.62894e-06	6.59138
FAM83G	0.35721	3.68469	5.28798	1.83251e-07	1.64215e-06	6.58311
RGN	-0.520813	2.80454	-5.28789	1.8334e-07	1.64215e-06	6.58264
STAM	0.227265	5.06342	5.28778	1.83441e-07	1.64221e-06	6.58211
CARD14	0.546471	1.97366	5.28726	1.83942e-07	1.64584e-06	6.5795
CHORDC1	0.284197	3.29854	5.28699	1.84199e-07	1.6473e-06	6.57816
HNRNPD	0.24306	6.70933	5.28682	1.84355e-07	1.64785e-06	6.57734
HTRA2	0.199104	4.83692	5.28656	1.84608e-07	1.64926e-06	6.57603
XPO1	0.237788	5.86517	5.28583	1.85308e-07	1.65467e-06	6.57239
DOK4	-0.524873	5.23429	-5.28393	1.87136e-07	1.67014e-06	6.56297
EEF2KMT	0.221276	3.70938	5.28363	1.87425e-07	1.67186e-06	6.56149
TRMT61A	0.300106	4.68466	5.28114	1.89864e-07	1.69275e-06	6.54908
COL5A2	0.598831	6.24225	5.28065	1.90342e-07	1.69614e-06	6.54667
FKBP1A	0.204562	8.14636	5.28017	1.90816e-07	1.6995e-06	6.54428
PARVB	0.317116	3.61141	5.27755	1.9342e-07	1.72181e-06	6.53128
LSM5	0.255449	4.79859	5.2771	1.93877e-07	1.725e-06	6.52901
RBL2	-0.296909	5.36152	-5.27645	1.94526e-07	1.72989e-06	6.5258
CNOT3	0.266807	4.82742	5.27601	1.94967e-07	1.73293e-06	6.52363
NUP188	0.297694	5.04236	5.27505	1.95936e-07	1.74065e-06	6.51887
SLC6A8	0.584787	4.41981	5.27492	1.96072e-07	1.74098e-06	6.5182
ABCF3	0.219646	5.34822	5.27478	1.96214e-07	1.74135e-06	6.51751
CCL17	-0.782061	3.32684	-5.27403	1.96973e-07	1.7472e-06	6.5138
NIPSNAP1	0.309714	6.55164	5.27289	1.98137e-07	1.75663e-06	6.50815
GTF3A	0.252865	6.85755	5.2725	1.98543e-07	1.75933e-06	6.50619
PTK2B	-0.351898	4.58919	-5.27218	1.98872e-07	1.76135e-06	6.50459
POLR1B	0.242703	4.19877	5.27181	1.99247e-07	1.76334e-06	6.50279
RPL7L1	0.229253	5.74489	5.27176	1.99299e-07	1.76334e-06	6.50254
CD69	-0.524696	3.53586	-5.26993	2.01195e-07	1.77921e-06	6.49345
CLUL1	-0.428633	1.33852	-5.26849	2.02699e-07	1.79161e-06	6.4863
SLC4A4	-0.648725	3.46139	-5.26821	2.02997e-07	1.79333e-06	6.48489
CTU2	0.24725	4.10368	5.26758	2.03653e-07	1.79821e-06	6.4818
ANGPTL5	-0.145036	0.294213	-5.26723	2.04018e-07	1.80053e-06	6.48008
FAM214A	-0.295577	4.07885	-5.26656	2.04726e-07	1.80577e-06	6.47676
GORASP2	0.216378	6.78051	5.26648	2.0482e-07	1.80577e-06	6.47632
DUS3L	0.273277	4.23938	5.26626	2.05047e-07	1.80686e-06	6.47525
VTI1A	0.183848	3.27436	5.26514	2.06233e-07	1.81614e-06	6.46972
CHMP4B	0.233969	8.83105	5.26507	2.06309e-07	1.81614e-06	6.46937
KIAA2013	0.208812	6.3215	5.26439	2.07039e-07	1.82165e-06	6.46597
NACA	0.210905	7.59824	5.26384	2.07625e-07	1.82588e-06	6.46326
ZNF787	0.303716	4.89643	5.26339	2.0811e-07	1.82923e-06	6.46102
CCDC138	0.274636	2.14678	5.26329	2.08215e-07	1.82923e-06	6.46054
SNRPD2	0.27552	8.07974	5.26167	2.09968e-07	1.8437e-06	6.45249
PLA2G4F	-0.619413	2.65804	-5.25934	2.12509e-07	1.86507e-06	6.44095
LEFTY2	-0.418181	1.04673	-5.25859	2.13324e-07	1.87128e-06	6.43728
ANO5	-0.449374	1.48036	-5.25787	2.14128e-07	1.87725e-06	6.43367
MEF2C	-0.392213	3.51473	-5.25778	2.14219e-07	1.87725e-06	6.43326
NUDT3	0.200817	3.47861	5.25696	2.15133e-07	1.8843e-06	6.42918
FAM189A2	-0.591319	3.08631	-5.25667	2.15453e-07	1.88616e-06	6.42775
AACS	0.289383	3.4002	5.25489	2.17434e-07	1.90255e-06	6.41897
TMEM108	-0.520926	2.24516	-5.25314	2.19405e-07	1.91883e-06	6.41031
UBXN10	-0.618932	3.6033	-5.25212	2.20562e-07	1.92798e-06	6.40526
TRIM59	0.310513	2.45486	5.24832	2.24927e-07	1.96498e-06	6.38646
SMARCD1	0.261655	5.47362	5.24824	2.2502e-07	1.96498e-06	6.38607
HSD17B4	-0.280979	5.61458	-5.24799	2.25311e-07	1.96623e-06	6.38483
SLC39A3	0.213569	3.92695	5.24792	2.25389e-07	1.96623e-06	6.3845
ELAPOR1	-0.911478	4.27748	-5.24727	2.26151e-07	1.9719e-06	6.38126
[truncated: 15,431 more rows]
