# Supplementary material for: A Four-Gene Prognostic Signature Based on the TEAD4 Differential Expression Predicts Overall Survival and Immune Microenvironment Estimation in Lung Adenocarcinoma
Source: Front Pharmacol. 2022 May 4;13:874780. doi: 10.3389/fphar.2022.874780 (PMC9114646; doi:10.3389/fphar.2022.874780)
Supplement: Supplementary file 14 [file DataSheet13.xlsx]

## Sheet: Sheet1
id	futime	fustat	RHOV	KRT6A	ANLN	CPS1	riskScore	risk
GSM333673	1326	1	-0.7346	-1.1649	-2.1714	-3.5718	0.893444	low
GSM333674	3275	0	0.8774	-3.0116	-4.4707	-3.3555	0.332446	low
GSM333675	1687	1	0.189	-3.0954	-1.6215	-5.7255	1.51634	high
GSM333676	3214	0	-2.035	-3.2243	-1.7466	-5.8201	1.45836	high
GSM333677	1200	1	-1.6349	-3.5295	-1.852	-6.1897	1.46934	high
GSM333678	223	1	0.9568	-0.2481	0.3741	-4.737	3.03626	high
GSM333679	3245	0	-2.5312	-2.7563	-3.959	-4.7103	0.496875	low
GSM333680	3274	0	-1.2934	-2.2793	-4.0831	-5.1329	0.500406	low
GSM333681	511	1	-0.0923	-3.6439	-1.3364	-5.5666	1.67035	high
GSM333682	3245	0	-0.2076	-2.9214	-3.7293	-4.4454	0.527014	low
GSM333683	3295	0	-2.8262	-3.0589	-3.6915	-4.7563	0.559057	low
GSM333684	3260	0	1.3707	-3.0954	-0.6016	-5.4051	2.21859	high
GSM333685	1855	1	-1.5606	-1.3474	-0.8573	-5.8783	2.13002	high
GSM333686	694	1	1.5553	-1.0893	-2.5228	-2.6259	0.676515	low
GSM333687	3246	0	-2.5649	-2.5395	-2.8468	-4.8531	0.805813	low
GSM333688	3169	0	0.9493	-0.6689	-1.1976	-3.6712	1.35949	high
GSM333689	1030	1	-1.9379	-3.1456	-2.071	-3.9062	0.976013	high
GSM333690	2102	1	-1.4461	-2.3733	-1.7563	-4.1304	1.1481	high
GSM333691	3057	0	-1.8417	-3.0116	-3.0469	-5.8614	0.853003	low
GSM333692	3182	0	-1.0499	-2.0529	-2.7959	-5.772	0.935382	low
GSM333693	3004	0	2.4957	-2.662	-3.7959	-6.1792	0.652465	low
GSM333694	3170	0	0.4699	-0.8625	-3.7859	-4.3959	0.511191	low
GSM333695	2974	0	-0.9971	-2.6439	-1.2076	-5.9479	1.85854	high
GSM333696	2879	0	-2.0831	-3.2793	-3.9546	-5.9839	0.594322	low
GSM333697	1271	1	0.2786	-2.5479	-2.2042	-5.3104	1.12257	high
GSM333698	2979	0	0.4936	-3.0954	-0.1665	-5.1278	2.5591	high
GSM333699	2905	0	-3.4739	-3.889	-0.9546	-3.851	1.54254	high
GSM333700	2885	1	-1.7418	-3.436	-3.4659	-6.088	0.739247	low
GSM333701	2701	0	-0.6038	-3.3644	-1.5479	-5.8365	1.58792	high
GSM333702	896	1	-0.417	-3.3884	-4.1456	-5.436	0.508542	low
GSM333703	2910	0	-1.5437	-3.2109	-0.8009	-3.5362	1.57411	high
GSM333704	2813	0	0.269	-2.9214	-4.3808	-5.3868	0.457901	low
GSM333705	2749	0	-2.2723	-3.6277	-4.1354	-6.0116	0.553303	low
GSM333706	2932	0	-2.3659	-3.5907	-2.9324	-6.6439	0.997643	high
GSM333707	1389	1	-1.4501	-3.1456	-4.0831	-6.1078	0.573121	low
GSM333708	2796	0	-1.2793	-3.4965	-4.0637	-4.6118	0.469179	low
GSM333709	361	1	-0.4208	-2.6439	-1.8314	-4.7141	1.20688	high
GSM333710	397	1	-2.6529	-2.8262	-2.191	-4.8489	1.05854	high
GSM333711	2506	0	0.0172	-3.1584	-3.2379	-3.7602	0.587993	low
GSM333712	2426	0	4.3868	-0.458	-0.8783	2.2898	0.677473	low
GSM333713	2193	1	-0.0469	-1.7612	-2.3659	-5.2653	1.04283	high
GSM333714	2797	0	0.8797	2.3545	0.4147	-4.8614	3.14202	high
GSM333715	2355	0	-2.9434	-3.1078	-2.737	-5.5129	0.924681	low
GSM333716	2729	0	-2.0116	-2.9658	-4.1662	-4.4739	0.441008	low
GSM333717	2702	0	-2.2379	-3.3838	-3.6188	-6.2216	0.706615	low
GSM333718	636	1	0.7899	3.2959	-0.692	-5.093	2.04572	high
GSM333719	828	1	-0.4247	-3.6421	-2.114	-3.9839	0.969097	low
GSM333720	2702	0	-1.5778	-3.1329	0.0086	-5.1028	2.74333	high
GSM333721	2456	0	-1.816	0.1243	-0.6394	-3.3944	1.65083	high
GSM333722	784	1	-1.1047	-3.3076	-2.077	-4.458	1.05129	high
GSM333723	596	1	2.0093	2.1013	-2.2584	-5.8614	1.18496	high
GSM333724	2520	0	-2.9546	-3.7563	-0.8262	-4.0831	1.68078	high
GSM333725	2347	1	0.3057	-3.8552	-3.6331	-4.5598	0.557382	low
GSM333726	1880	1	-0.2533	-3.6385	-2.2653	-5.7408	1.16189	high
GSM333727	2050	1	-0.5166	-3.553	-1.1392	-5.812	1.87647	high
GSM333728	2072	0	-1.699	-3.7274	-0.881	-6.2109	2.209	high
GSM333729	440	1	-0.2277	-3.5683	-0.8135	-2.482	1.35219	high
GSM333730	2525	0	-1.949	-2.5995	-2.4982	-5.4739	1.01594	high
GSM333731	482	1	-0.9379	-3.9817	0.0257	-5.2598	2.82399	high
GSM333732	1164	1	0.1349	1.6608	-0.3111	-5.553	2.55628	high
GSM333733	2533	0	1.394	-2.9771	-0.7884	-3.7408	1.62804	high
GSM333734	2528	0	0.4792	-3.4564	-0.8417	-4.0186	1.65503	high
GSM333735	2353	0	1.0614	-3.4628	-4.8448	-4.7255	0.34419	low
GSM333736	2507	0	-2.737	-3.0954	-4.699	-3.9148	0.326734	low
GSM333737	2519	0	-0.4325	-3.4235	-2	-3.9346	1.00931	high
GSM333738	2521	0	0.9373	-3.5995	-0.9379	-3.9546	1.57587	high
GSM333739	1501	1	-1.8262	-3.071	-2.4501	-6.088	1.129	high
GSM333740	2260	0	-2.4035	-2.4112	-3.6385	-5.2709	0.613981	low
GSM333741	2339	0	-2.1976	-2.9214	-1.8262	-3.2109	0.981184	high
GSM333742	1229	1	1.5155	3.0095	-2.5821	-5.3219	0.960487	low
GSM333743	2341	0	-0.5437	-1.8365	-1.2009	-4.9523	1.62259	high
GSM333744	777	1	-1.5023	1.4292	0.3896	-4.8448	3.10214	high
GSM333745	1333	1	-1.7515	-3.6295	-0.3902	-6.1278	2.67935	high
GSM333746	2348	0	-3.7544	-3.9546	-2.3659	-5.9658	1.14961	high
GSM333747	1008	1	0.6239	-2.5228	-0.8625	-5.553	2.03133	high
GSM333748	1201	1	1.9957	0.9381	-0.7515	0.8488	0.872859	low
GSM333749	1956	0	-0.3183	-3.2793	-2.6804	-5.2488	0.912592	low
GSM333750	749	1	-0.7784	-3.4659	-1.4739	-5.5129	1.56555	high
GSM333751	2335	0	-0.2498	-3.5925	0.2154	-5.8783	3.33111	high
GSM333752	860	1	-1.1976	-3.2379	-2.1976	-5.357	1.13298	high
GSM333753	186	1	-3.5547	-2.776	0.622	-4.9658	3.47575	high
GSM333754	2342	0	2.9707	-0.5374	-0.125	3.6288	0.769734	low
GSM333755	1074	1	-1.1456	-3.603	-1.7563	-5.357	1.36182	high
GSM333756	867	1	-2.1266	-3.3659	0.0496	-5.4297	2.92051	high
GSM333757	304	1	3.0163	-2.1392	1.8887	-1.2619	3.51972	high
GSM333758	906	1	1.7702	-3.8635	-0.9406	-5.812	2.03843	high
GSM333759	477	1	-0.9434	-3.6242	0.669	-5.0541	3.58835	high
GSM333760	2294	0	-1.3921	-3.6748	-3.6012	-4.7602	0.580818	low
GSM333761	2288	0	-2.7466	-3.5262	-5.3162	-4.6188	0.278615	low
GSM333762	2268	0	0.7899	-3.1456	-3.1584	-5.1844	0.741047	low
GSM333763	2101	0	-0.1763	-2.9105	-2.2515	-2.3219	0.72614	low
GSM333764	2189	0	0.5926	-3.4112	-2.6439	-4.7799	0.868048	low
GSM333765	2144	1	-2.3808	-3.9658	-3.7389	-4.9703	0.564689	low
GSM333766	1920	1	-1.2758	-2.8997	-2.737	-4.5162	0.804915	low
GSM333767	2019	0	-0.0087	-3.0469	-4.4707	-4.7919	0.406012	low
GSM333768	1213	1	0.8032	-3.5362	-1.8262	-4.57	1.18549	high
GSM333769	1044	1	-0.8836	-3.7681	-2.6529	-4.9748	0.888576	low
GSM333770	1955	0	0.3033	-0.2775	-1.5778	-4.0186	1.2177	high
GSM333771	2067	0	-1.1392	-3.3364	-3.553	-5.0023	0.612914	low
GSM333772	2009	0	-1.6171	-2.9546	-3.8059	-4.1844	0.492242	low
GSM333773	1967	0	-1.7515	-3.4204	-3.1584	-4.7486	0.697437	low
GSM333774	2041	0	-2.1976	-3.4251	-4.0069	-4.3838	0.465416	low
GSM333775	1042	1	-2.8997	-3.3688	-2.3959	-4.4739	0.92246	low
GSM333776	1994	0	3.0332	-1.3846	-3.77	-4.5873	0.528482	low
GSM333777	1618	1	-0.0831	-3.0831	-3.2793	-4.9658	0.68351	low
GSM333778	1849	0	-0.8468	-3.3853	-4.1482	-4.4739	0.44433	low
GSM333779	1823	0	-0.5105	-3.2379	-4.2515	-4.3047	0.415697	low
GSM333780	1836	0	-2.6439	-3.7799	-3.2653	-4.8039	0.672193	low
GSM333781	1931	0	-2	-3.5615	-2.4501	-4.4612	0.900259	low
GSM333782	1843	0	-0.692	-3.2653	-3.8019	-4.553	0.519017	low
GSM333783	1852	0	-1.5778	-3.4517	-3.8911	-4.7879	0.51669	low
GSM333784	1907	0	-1.0985	-3.5564	-3.9931	-4.3899	0.468498	low
GSM333785	713	1	-0.6082	-3.3437	-3.2243	-4.904	0.693373	low
GSM333786	1858	0	1.4087	-1.191	-3.7389	-4.2653	0.511916	low
GSM333787	1696	0	0.2726	-0.2758	-1.7466	-4.3629	1.19067	high
GSM333788	1252	1	-2.5228	-3.5632	-3.9546	-5.0734	0.523588	low
GSM333789	1222	1	2.5675	-0.3383	-1.0058	-3.9523	1.5314	high

## Sheet: Sheet5
id	futime	fustat	RHOV	ANLN	KRT6A	CPS1	riskScore	risk
GSM773540	437	1	113.568	608.314	199.747	53.4259	1.12306	high
GSM773541	743	0	343.174	710.221	3244.53	41.7003	5.8302	high
GSM773542	2601	0	207.569	469.306	8264.34	39.8262	6.5095	high
GSM773543	1173	0	344.813	489.506	82.4981	39.0319	3.56325	high
GSM773544	2369	0	341.013	145.248	447.123	85.5516	3.66365	high
GSM773545	1879	0	123.352	368.322	45.1407	78.6371	1.14476	high
GSM773546	606	0	398.214	1034.04	9587	110.562	20.7181	high
GSM773547	300	1	150.829	187.581	32.2034	90.6478	1.30913	high
GSM773548	1919	0	148.402	329.409	26.0206	86.2463	1.29321	high
GSM773549	1835	0	61.7452	189.163	23.1921	55.5971	0.839785	low
GSM773550	1828	0	223.961	172.98	653.518	77.4763	2.0978	high
GSM773551	1841	1	129.096	419.14	60.2556	83.7354	1.17994	high
GSM773552	639	1	130.32	3030.87	10002.2	100.737	5.71923	high
GSM773553	1311	1	175.759	233.136	98.8167	209.879	1.45991	high
GSM773554	1098	0	74.0179	648.863	11.7203	91.1062	0.884635	high
GSM773555	1189	0	109.165	1111.53	26.0949	64.0467	1.06586	high
GSM773556	3863	0	22.8162	454.699	33.7332	43.6825	0.692729	low
GSM773557	1475	0	62.1622	840.856	22.3848	63.6549	0.839879	low
GSM773558	1856	0	45.5619	882.524	335.566	159.707	0.793648	low
GSM773559	3067	0	45.6371	2418.29	71.1345	36.5405	0.783426	low
GSM773560	1142	0	73.0714	2082.05	10133.3	109.839	4.36179	high
GSM773561	1825	0	145.205	216.369	170.882	97.3678	1.29866	high
GSM773562	1610	0	333.426	2033.82	350.236	15459.2	0.0980416	low
GSM773563	2014	0	168.772	2352.33	18.6971	92.4537	1.42986	high
GSM773564	1826	0	39.7199	158.52	119.934	7207.2	0.145141	low
GSM773565	2191	0	14.4728	1438.65	230.031	387.048	0.632626	low
GSM773566	3342	0	104.504	412.97	1557.95	129.416	1.3072	high
GSM773567	1328	0	66.6412	359.638	41.4486	87.7449	0.856924	low
GSM773568	2925	0	51.1694	928.07	841.31	117.22	0.893407	high
GSM773569	2880	0	8.80498	308.545	13.9785	44.5713	0.643176	low
GSM773570	1724	0	12.759	174.747	254.37	114.112	0.67075	low
GSM773571	2765	0	85.1382	342.737	110.761	89.3937	0.951017	high
GSM773572	1529	0	48.5955	1263.68	482.984	149.07	0.827017	low
GSM773573	221	1	328.481	3336.04	28309.6	157.785	280.174	high
GSM773574	546	1	310.484	2514.74	187.845	72.5122	3.02206	high
GSM773575	346	1	198.322	795.821	187.059	168.962	1.67532	high
GSM773576	853	1	66.5479	341.438	108.864	178.965	0.847592	low
GSM773577	2661	1	59.3404	441.43	49.5142	100.465	0.824471	low
GSM773578	817	0	145.517	2032.05	17.2464	109.436	1.26587	high
GSM773579	425	1	128.793	1435.22	19.352	105.42	1.16464	high
GSM773580	1281	0	18.1221	266.356	150.065	190.741	0.665949	low
GSM773581	1044	0	79.4926	3641.12	1.35939	67.8929	0.91289	high
GSM773582	565	0	158.604	1250.17	22.7379	59.0779	1.3696	high
GSM773583	1059	1	51.2919	667.681	710.03	103.778	0.878283	high
GSM773584	1625	1	22.582	623.041	224.022	98.5118	0.704085	low
GSM773585	1695	1	402.035	793.877	3350.93	77.2972	7.92037	high
GSM773586	2976	0	216.666	1542.4	46.3503	102.299	1.82571	high
GSM773587	1143	1	147.202	815.847	82.1318	182.79	1.26814	high
GSM773588	1682	0	109.906	361.388	41.3512	198.835	1.03944	high
GSM773589	1242	1	80.3963	1354.07	320.317	71.614	0.963805	high
GSM773590	2252	0	294.552	961.921	813.162	123.655	3.04227	high
GSM773591	943	1	150.065	1036.78	1174.23	139.595	1.54525	high
GSM773592	1346	1	217.165	462.829	1311.4	121.327	2.22694	high
GSM773593	1482	1	143.398	1500.13	53.8431	149.209	1.24809	high
GSM773594	2386	0	59.1425	76.9094	52.2086	94.6641	0.825108	low
GSM773595	1560	0	70.2957	248.006	5.84463	73.0714	0.870962	low
GSM773596	1001	1	87.3694	82.447	6.55282	186.805	0.924911	high
GSM773597	259	1	195.786	391.95	1237.15	65.7049	2.00093	high
GSM773598	2289	0	181.291	189.263	4.81805	43.0264	1.53753	high
GSM773599	1916	0	98.637	708.004	40.4821	9941.08	0.102395	low
GSM773600	2048	0	38.3578	726.238	116.681	124.298	0.745242	low
GSM773601	1475	0	952.447	2819.32	876.785	17393.5	1.55883	high
GSM773602	1539	0	14.7072	81.906	107.464	121.12	0.660725	low
GSM773603	636	0	167.043	1921.96	127.501	75.3143	1.44781	high
GSM773604	1275	0	263.835	2676.66	94.948	124.769	2.32354	high
GSM773605	2005	0	14.2426	244.32	82.3043	199.633	0.644697	low
GSM773606	1965	0	23.0674	54.6687	22.5753	128.47	0.678896	low
GSM773607	2425	0	52.7441	168.041	0.536195	124.664	0.786814	low
GSM773608	1566	0	58.1292	107.267	37.0344	163.662	0.805911	low
GSM773609	990	0	95.8327	133.528	21.178	140.178	0.978137	high
GSM773610	729	0	148.36	361.112	80.4668	71.5927	1.30858	high
GSM773611	2354	0	32.3956	121.22	2.39459	96.9878	0.71463	low
GSM773612	818	0	56.8614	405.213	5.10178	175.658	0.7945	low
GSM773613	2009	0	157.024	2283.08	4654.68	76.0552	2.82046	high
GSM773614	2549	0	121.614	224.444	4.48532	80.6966	1.12691	high
GSM773615	3411	0	168.772	494.625	23.6132	68.5885	1.43892	high
GSM773616	1806	0	663.32	2101.93	307.553	12153.5	1.11274	high
GSM773617	1937	0	168.419	306.457	6.91963	72.1175	1.43139	high
GSM773618	1520	0	15.9953	197.515	3.36629	106.854	0.656328	low
GSM773619	1375	0	17.8076	223.412	52.876	113.12	0.666623	low
GSM773620	1756	0	63.4262	112.563	29.2067	134.626	0.832361	low
GSM773621	1597	0	124.409	3013.81	72.4493	155.902	1.13535	high
GSM773622	1714	0	30.9942	66.9922	15.6434	160.568	0.700661	low
GSM773623	1637	0	13.0409	124.7	13.6367	81.1303	0.651522	low
GSM773624	1653	0	30.132	116.604	21.7279	95.8632	0.708847	low
GSM773625	1196	0	56.9694	101.559	62.2193	139.113	0.808996	low
GSM773626	1702	0	50.6078	974.283	11.3771	94.8646	0.785105	low
GSM773627	2050	0	33.511	365.701	13.3924	108.932	0.717936	low
GSM773628	1256	0	96.6009	2834.23	324.451	91.3002	1.04206	high
GSM773629	818	0	13.816	100.953	24.5548	123.968	0.648735	low
GSM773630	1154	0	97.3063	3422.46	2.34877	52.2652	1.00277	high
GSM773631	3058	0	58.0145	284.72	15.8876	110.528	0.812705	low
GSM773632	1941	0	71.4656	548.517	9.69523	65.6107	0.878186	high
GSM773633	1596	0	121.432	2071.18	1.53318	47.788	1.13397	high
GSM773634	2450	0	36.8799	193.933	1.80234	98.2797	0.73074	low
GSM773635	1881	0	110.827	134.835	2.35681	100.676	1.06177	high
GSM773636	1637	0	102.546	310.331	126.47	92.7627	1.04034	high
GSM773637	2034	0	85.5237	369.756	2.71481	80.797	0.938561	high
GSM773638	2134	0	145.916	54.477	38.2869	133.203	1.26567	high
GSM773639	779	1	101.073	1135.93	15.4287	380.769	0.949016	high
GSM773640	540	1	176.383	338.919	58.2903	101.073	1.49236	high
GSM773641	1317	0	131.061	307.926	11.0108	71.4656	1.18583	high
GSM773642	1980	0	80.7444	421.929	9.7931	24.3079	0.929269	high
GSM773643	702	1	369.397	447.01	590.188	6164.5	1.05576	high
GSM773644	564	1	102.388	620.206	11.1731	74.5019	1.02502	high
GSM773645	788	1	135.195	1303.61	26.3096	65.6663	1.21547	high
GSM773646	1463	0	62.5239	546.919	56.068	64.1398	0.845827	low
GSM773647	1345	1	102.234	326.608	33.3186	52.0828	1.03318	high
GSM773648	832	0	66.6044	626.786	7.4959	69.8838	0.855705	low
GSM773649	2687	0	279.746	1681.8	129.806	97.6354	2.54824	high
GSM773650	1122	1	14.9941	334.519	14.2778	60.3213	0.661244	low
GSM773651	2668	0	125.334	2026.52	912.573	110.49	1.31698	high
GSM773652	1936	0	14.466	290.071	21.1631	118.523	0.651344	low
GSM773653	871	0	46.9905	429.785	17.7029	57.8519	0.778297	low
GSM773654	2671	0	113.014	761.92	1.21529	82.968	1.0778	high
GSM773655	1482	0	103.537	122.08	437.986	26.9236	1.11542	high
GSM773656	1128	0	79.7474	315.882	43.7391	113.501	0.910543	high
GSM773657	1042	1	10.5596	177.363	10.4811	93.0934	0.64129	low
GSM773658	1229	1	149.696	1946.33	976.724	49.0563	1.52656	high
GSM773659	2263	1	144.816	1680.56	889.949	100.403	1.45159	high
GSM773660	1770	0	44.3942	385.092	29.0781	74.1668	0.76662	low
GSM773661	1433	1	76.8621	734.772	52.8603	89.1007	0.903749	high
GSM773662	1823	0	83.3916	107.267	3.30519	105.321	0.92331	high
GSM773663	1988	0	83.7581	297.768	32.1177	80.7444	0.934572	high
GSM773664	1434	0	11.5845	228.427	3.39463	266.762	0.61847	low
GSM773665	630	1	113.776	1049.23	16.764	42.9169	1.09476	high
GSM773666	1537	0	64.2151	731.482	55.6725	92.9221	0.847364	low
GSM773667	1429	1	128.426	482.75	33.209	42.1489	1.18227	high
GSM773668	1038	1	27.5466	347.774	5.45966	114.866	0.694764	low
GSM773669	2486	0	140.675	432.682	407.089	67.3534	1.32688	high
GSM773670	740	0	45.8953	201.178	8.33958	92.3679	0.766684	low
GSM773671	1042	0	14.3231	216.826	1.4142	170.492	0.641062	low
GSM773672	1267	0	51.5405	711.541	7.38799	52.5338	0.7961	low
GSM773673	1017	0	60.4188	1000.12	77.6416	100.984	0.832586	low
GSM773674	1041	0	396.414	1651.61	2183.45	222.923	6.18498	high
GSM773675	1859	0	54.4176	623.326	29.5118	64.6223	0.80834	low
GSM773676	1717	0	88.5902	834.66	113.873	74.9168	0.971506	high
GSM773677	1494	0	94.9177	401.634	54.0643	66.8926	0.995493	high
GSM773678	754	0	66.9128	488.549	271.302	72.8313	0.893033	high
GSM773679	2364	0	49.7507	625.972	625.449	106.657	0.85928	low
GSM773680	1733	0	11.9376	173.95	12.8733	71.7233	0.649233	low
GSM773681	1941	0	99.3713	66.4081	51.6749	124.838	1.0042	high
GSM773682	774	0	16.1067	252.584	24.1883	73.91	0.663925	low
GSM773683	2913	0	144.125	4052.17	1554.59	84.1647	1.61333	high
GSM773684	1803	0	42.4331	319.192	18.8737	92.949	0.754529	low
GSM773685	1912	0	26.8001	201.356	8.54408	60.3362	0.7013	low
GSM773686	1481	0	107.495	114.597	14.2358	112.392	1.04315	high
GSM773687	1231	0	43.1852	222.431	0.950518	120.75	0.750401	low
GSM773688	1964	0	57.3151	291.841	1.71817	111.364	0.807861	low
GSM773689	3352	0	85.5237	84.6723	9.67221	112.322	0.932749	high
GSM773690	2158	0	60.9983	257.369	44.383	68.9258	0.836841	low
GSM773691	3466	0	123.769	332.301	33.3895	86.1899	1.14303	high
GSM773692	3263	0	36.3153	217.048	36.7443	87.6351	0.734515	low
GSM773693	1823	0	56.1983	194.436	7.16962	133.645	0.799858	low
GSM773694	1856	0	45.9189	232.676	18.7965	59.5894	0.773911	low
GSM773695	2449	0	115.642	186.91	15.8318	223.714	1.05959	high
GSM773696	1859	0	42.1489	102.707	20.252	79.0857	0.756038	low
GSM773697	1998	0	134.088	3244.53	188.008	86.7706	1.23401	high
GSM773698	1852	0	28.8683	285.518	6.5396	48.8321	0.710345	low
GSM773699	1894	0	73.6908	101.467	22.5461	77.23	0.887543	high
GSM773700	1861	0	8.84409	564.54	35.1201	103.999	0.636624	low
GSM773701	1669	0	63.0256	278.884	10.8205	138.036	0.827603	low
GSM773702	3189	0	96.9878	567.07	38.0458	97.4552	0.996332	high
GSM773703	1822	0	156.386	3073.26	16.279	51.2633	1.35539	high
GSM773704	1809	0	10.69	99.0348	8.56964	90.2384	0.641944	low
GSM773705	2552	0	17.0371	243.596	19.9085	87.8819	0.664447	low
GSM773706	2968	0	72.8313	49.8065	12.601	80.4204	0.881646	high
GSM773707	3066	0	101.344	159.122	12.7916	87.1343	1.0169	high
GSM773708	1412	0	57.392	175.156	28.8598	54.4176	0.822456	low
GSM773709	1317	0	72.4906	331.081	8.61242	139.676	0.867562	low
GSM773710	1180	0	65.0504	178.807	18.6971	75.9378	0.849319	low
GSM773711	1688	0	15.7504	98.4581	2.27494	91.6038	0.657725	low
GSM773712	1417	0	14.939	289.043	5.16008	257.496	0.630585	low
GSM773713	1426	0	67.1435	488.172	24.1419	124.993	0.849378	low
GSM773714	1674	0	50.332	333.933	5.16008	288.138	0.74889	low
GSM773715	1848	0	79.869	798.35	22.3054	50.1074	0.921467	high
GSM773716	1856	0	132.121	755.909	259.14	62.0234	1.24276	high
GSM773717	1780	0	85.8766	602.137	35.8484	71.3212	0.94727	high
GSM773718	2084	0	15.7256	175.208	334.776	94.2589	0.692811	low
GSM773719	1879	0	80.9405	229.964	17.1561	120.37	0.91075	high
GSM773720	1114	0	56.5491	237.289	23.0396	83.834	0.812635	low
GSM773721	2806	0	32.422	172.884	25.621	116.573	0.71411	low
GSM773722	1663	0	53.7496	313.144	36.5036	248.258	0.772865	low
GSM773723	1726	0	92.0399	428.729	2601.63	114.833	1.45306	high
GSM773724	1629	0	61.9042	564.54	34.8123	100.953	0.833196	low
GSM773725	2179	0	15.6505	278.38	25.8593	109.869	0.657065	low
GSM773726	1917	0	15.7364	229.236	5.66068	64.3392	0.662208	low
GSM773727	1446	0	96.3515	1003.65	34.1162	80.9405	0.996322	high
GSM773728	1162	0	16.5921	280.775	2.31308	95.4884	0.659941	low
GSM773729	1231	0	70.0519	633.371	34.8853	83.6332	0.871763	low
GSM773730	941	0	103.964	384.504	136.514	62.8646	1.05681	high
GSM773731	1623	0	37.4246	185.709	19.0685	92.5905	0.735735	low
GSM773732	1855	0	50.8157	271.938	28.6243	67.2382	0.793151	low
GSM773733	1404	0	41.0959	293.309	2.73356	87.858	0.748411	low
GSM773734	2221	0	52.618	133.605	23.7101	115.821	0.790827	low
GSM773735	849	0	43.751	239.023	1.95773	101.622	0.75602	low
GSM773736	831	0	15.7221	218.071	15.7798	85.3945	0.659991	low
GSM773737	3219	0	100.737	603.664	12.739	79.869	1.01548	high
GSM773738	2585	0	94.2855	307.395	4.58486	84.6723	0.980508	high
GSM773739	2442	0	99.9672	96.8114	1.4625	124.7	0.999277	high
GSM773740	1910	0	11.2066	1158.89	96.9591	85.2645	0.65346	low
GSM773741	1834	0	25.2734	611.762	47.6988	92.8705	0.694972	low
GSM773742	2918	0	36.7834	2527.51	68.3879	158.786	0.727844	low
GSM773743	2285	0	70.1308	239.622	53.278	81.7339	0.875043	low
GSM773744	2149	0	13.7135	154.931	12.9672	83.195	0.65336	low
GSM773745	2561	0	118.164	801.89	26.5418	76.8846	1.11227	high
GSM773746	1947	0	15.0212	563.364	2.43207	67.8373	0.658943	low
GSM773747	1841	0	72.5966	89.8963	2.23216	176.08	0.859856	low
GSM773748	1971	0	27.2836	179.616	5.20257	91.6302	0.697562	low
GSM773749	2409	0	83.7581	886.936	128.629	66.6575	0.952088	high
GSM773750	1624	0	11.2264	108.598	4.4964	67.875	0.64662	low
GSM773751	2430	0	16.9799	512.771	26.4473	28.357	0.674191	low
GSM773752	1856	0	46.7408	140.051	18.4714	63.6726	0.77636	low
GSM773753	1516	0	102.021	237.358	21.8496	64.5857	1.02721	high
GSM773754	1819	0	75.4254	265.524	37.2992	104.216	0.89186	high
GSM773755	2413	0	41.2479	218.991	15.076	57.015	0.755843	low
GSM773756	1849	0	10.928	514.605	212.597	84.1647	0.664782	low
GSM773757	2181	0	95.6312	368.04	8.67725	68.4872	0.991563	high
GSM773758	2168	0	46.1275	111.098	3.83017	112.018	0.763547	low
GSM773759	2154	0	12.3812	154.599	31.9625	51.5273	0.655729	low
GSM773760	2073	0	29.8137	115.537	1.4625	81.4688	0.707796	low
GSM773761	1994	0	17.0371	135.73	1.40268	102.646	0.660235	low
GSM773762	2137	0	84.1647	171.509	8.08312	103.567	0.928008	high
GSM773763	1998	0	72.4094	113.84	20.9702	116.004	0.873692	low
GSM773764	1908	0	12.1537	624.795	3.08001	54.4176	0.651546	low
GSM773765	1660	0	62.7191	211.233	25.0201	87.3167	0.837987	low

## Sheet: Sheet2
id	futime	fustat	RHOV	KRT6A	ANLN	CPS1	riskScore	risk
GSM1465989	6630	0	8.01632	9.89362	5.30519	5.13648	0.36742	low
GSM1465991	1710	1	5.91068	3.73614	6.72947	3.56137	1.08181	low
GSM1465992	1290	1	7.08835	9.57673	7.21632	3.97309	0.898606	low
GSM1465993	420	1	8.17626	13.2083	8.9511	3.83075	1.47836	high
GSM1465994	330	1	5.91068	12.6098	7.46988	3.99834	0.830378	low
GSM1465995	360	0	5.67691	3.74163	6.05037	5.33923	0.700063	low
GSM1465996	990	1	4.99814	3.55152	8.40015	3.55887	2.14469	high
GSM1465997	720	0	4.98315	3.66988	8.74999	7.0615	1.78486	high
GSM1465998	6000	0	8.00003	12.8991	9.29733	3.67316	1.7559	high
GSM1465999	2190	1	5.93263	12.444	9.25378	3.81604	1.74947	high
GSM748053	3630	0	5.33215	4.46193	5.96454	3.79361	0.74567	low
GSM748054	630	1	6.00399	4.39659	7.67432	4.19231	1.43796	high
GSM748055	2580	1	4.826	3.63383	7.84284	3.84275	1.66166	high
GSM748056	300	1	6.16746	10.4573	6.98741	3.85666	0.786216	low
GSM748057	2430	1	5.88172	3.27771	3.71973	3.91754	0.319981	low
GSM748058	2040	0	4.98175	3.40621	5.06872	3.96658	0.544492	low
GSM748059	1560	1	8.59353	13.0237	8.15622	3.54499	1.1134	low
GSM748061	2100	1	8.41106	13.3118	8.80375	3.89332	1.37682	high
GSM748062	3450	0	8.62939	12.9415	8.74842	5.57854	1.18115	high
GSM748063	390	1	6.50796	13.517	8.10369	3.58873	1.05463	low
GSM748064	3540	0	6.12158	3.01118	5.00463	3.76671	0.553048	low
GSM748065	3120	1	6.52451	11.7211	8.34837	3.85644	1.2629	high
GSM748066	150	1	5.51767	3.20892	10.6476	3.89245	5.25213	high
GSM748067	6540	0	6.10873	12.1236	9.2107	3.79186	1.756	high
GSM748068	2610	0	5.70143	3.60949	7.22277	3.85882	1.29423	high
GSM748069	150	0	5.90855	3.49381	8.95468	4.06551	2.57003	high
GSM748071	1530	0	5.66879	7.36727	4.92572	3.96546	0.406978	low
GSM748072	4020	0	7.8725	10.5576	8.98716	3.74509	1.76745	high
GSM748073	1080	1	8.32265	5.06411	6.35676	3.80434	0.842066	low
GSM748074	1620	0	9.10947	12.6524	8.23995	3.59571	1.17169	high
GSM748075	840	1	5.7476	6.39138	7.59286	4.24449	1.23126	high
GSM748076	6840	1	8.25233	13.2553	8.55197	6.7452	0.963687	low
GSM748077	540	1	7.91668	4.00243	7.02335	4.10107	1.14158	high
GSM748078	1740	0	5.58831	3.97681	4.62139	4.02319	0.437382	low
GSM748079	840	1	5.34823	4.12952	7.45129	4.09195	1.34743	high
GSM748080	1920	0	5.45262	6.20073	7.11251	9.08122	0.661708	low
GSM748081	180	0	6.86422	8.04723	8.20835	11.7211	0.726422	low
GSM748083	240	1	6.16852	4.16416	5.95937	6.13658	0.612332	low
GSM748084	2040	1	8.06604	13.003	8.14538	4.83002	0.987803	low
GSM748085	2640	1	5.84724	6.62274	4.74715	5.11235	0.356626	low
GSM748086	3930	0	5.11501	4.26453	5.22061	3.56162	0.570878	low
GSM748087	3030	0	4.70081	3.48942	4.79815	3.93055	0.487445	low
GSM748088	5100	0	9.41206	12.5075	9.3474	3.89179	1.79754	high
GSM748089	90	1	6.0487	3.73635	6.92894	3.86099	1.14092	high
GSM748090	2640	0	5.40722	4.12565	4.69743	11.9752	0.217349	low
GSM748091	2520	0	5.64705	4.39067	7.64689	3.80687	1.47326	high
GSM748092	3480	0	5.48673	3.36812	7.24776	4.54698	1.24584	high
GSM748093	1320	1	5.77066	12.5901	7.12326	4.15315	0.712886	low
GSM748094	3240	1	7.80901	9.0324	5.23154	3.65961	0.429038	low
GSM748095	1650	0	8.0211	12.796	8.01896	3.64453	1.05813	low
GSM748096	60	1	6.31831	13.0237	8.03122	4.09107	1.00755	low
GSM748097	1650	0	8.93731	13.806	8.68258	3.70397	1.29561	high
GSM748098	3330	1	8.03653	12.8171	8.77365	3.51164	1.44981	high
GSM748099	2280	1	6.5934	7.82098	6.66046	4.1635	0.782978	low
GSM748100	1380	1	5.89043	3.71561	6.5513	3.71651	0.993999	low
GSM748101	5250	1	5.82358	5.49493	5.41244	3.64477	0.569286	low
GSM748102	6090	0	6.20189	3.49061	7.41524	8.38575	0.934206	low
GSM748103	1770	0	5.5917	4.68179	5.18644	4.53387	0.503019	low
GSM748104	1620	1	5.01182	3.00155	5.96509	3.79339	0.812923	low
GSM748105	3720	1	7.33684	11.8107	7.43704	4.17959	0.844995	low
GSM748106	5970	0	7.09676	7.22131	8.14137	6.91024	1.14842	high
GSM748108	1860	0	5.1601	3.83982	6.25705	3.85948	0.86512	low
GSM748109	1200	1	7.12214	13.5597	8.23812	4.31004	1.04022	low
GSM748110	1560	0	8.18863	12.3694	8.59927	3.54403	1.38351	high
GSM748111	750	1	5.76023	3.25489	8.32885	3.90622	2.05496	high
GSM748112	480	1	6.77425	9.87856	8.99102	4.00443	1.79969	high
GSM748113	1500	1	5.98265	3.44175	8.05893	11.2969	0.93258	low
GSM748115	510	1	8.27892	12.796	8.56935	4.94785	1.17362	high
GSM748116	540	1	5.37681	3.64825	7.71099	3.68881	1.59647	high
GSM748117	330	1	8.53179	12.444	9.33973	3.54035	1.85698	high
GSM748119	6600	0	7.9094	12.9195	8.21126	3.8286	1.1163	low
GSM748120	1350	1	6.60132	11.653	8.74999	3.446	1.54728	high
GSM748121	2550	0	5.96345	6.80107	5.08978	4.95287	0.411047	low
GSM748122	3390	0	6.40694	10.5277	4.95545	11.7995	0.167989	low
GSM748123	360	1	7.84005	3.75645	8.07297	4.08366	1.77088	high
GSM748124	2430	0	6.32466	5.71064	6.30591	10.5639	0.430186	low
GSM748125	1680	0	6.10735	4.08856	7.44712	3.87436	1.37529	high
GSM748126	2070	0	6.65987	3.68707	5.93458	9.70811	0.45102	low
GSM748127	1560	1	7.48096	11.7497	7.1879	7.42404	0.571516	low
GSM748128	2160	0	6.62671	3.72662	6.95708	11.5815	0.573253	low
GSM748130	360	1	8.73249	5.61868	5.65516	7.18642	0.452011	low
GSM748131	390	1	6.21849	3.71193	6.13237	4.51814	0.780889	low
GSM748132	30	1	7.47807	11.9752	7.76762	4.28059	0.947368	low
GSM748133	7680	0	5.99092	8.63311	6.42762	4.3412	0.668657	low
GSM748134	0	1	5.01694	8.45355	5.21375	3.9837	0.427997	low
GSM748135	5250	0	5.80019	5.90256	5.10205	5.61405	0.410211	low
GSM748136	2520	1	6.22418	12.7375	8.12707	3.78664	1.09486	low
GSM748137	1470	0	5.37158	3.78512	5.86363	4.93557	0.671802	low
GSM748138	750	1	5.67061	3.78686	7.41197	3.81411	1.38786	high
GSM748139	4500	1	6.64783	5.78113	7.65877	9.35615	0.824489	low
GSM748140	480	1	7.10786	5.37405	8.08818	12.464	0.757452	low
GSM748141	3720	1	8.52768	12.464	7.25569	4.46535	0.736428	low
GSM748142	2970	0	4.88441	3.15286	4.58096	3.9169	0.456113	low
GSM748143	3810	1	6.10599	4.12477	8.00844	3.96568	1.70651	high
GSM748144	1590	1	6.2808	8.08495	8.37753	4.61565	1.47805	high
GSM748145	2400	0	7.14428	12.444	8.60652	3.79897	1.3499	high
GSM748146	540	1	7.11432	7.34084	8.46735	3.88181	1.71146	high
GSM748147	3510	0	5.29779	5.39517	5.22108	11.2467	0.266061	low
GSM748148	2040	1	6.90577	10.9452	8.22697	3.88137	1.25606	high
GSM748149	3660	0	6.07917	4.19186	8.5701	4.06445	2.11251	high
GSM748150	1680	0	5.26519	3.65074	3.95293	4.15291	0.3366	low
GSM748151	1710	1	9.03801	11.6293	7.99214	4.08946	1.07696	low
GSM748152	5310	0	5.90176	3.19837	7.09051	10.0199	0.719006	low
GSM748154	990	1	9.37209	12.4872	8.75988	4.12565	1.39048	high
GSM748155	360	1	6.82343	12.6524	8.54918	3.82683	1.29966	high
GSM748156	180	1	6.64977	10.1286	8.31085	3.9591	1.35376	high
GSM748157	4110	0	6.23495	3.49589	5.09317	8.17847	0.373321	low
GSM748159	1770	0	9.38195	12.7375	7.06584	4.42059	0.674003	low
GSM748160	6480	0	5.96637	3.60294	8.59567	3.71411	2.28115	high
GSM748161	4920	1	5.51262	4.11397	6.98245	10.8602	0.604334	low
GSM748162	2670	0	5.48024	3.1955	6.30481	3.66175	0.932659	low
GSM748163	2670	1	9.09953	12.796	8.86304	3.83726	1.46107	high
GSM748164	1830	0	5.10082	5.82409	4.5737	3.85447	0.390708	low
GSM748165	510	1	7.61045	12.5075	7.86387	4.86451	0.905174	low
GSM748166	1950	0	5.36394	7.31997	7.05537	10.003	0.556796	low
GSM748167	3690	0	5.2586	3.21237	4.94404	3.84086	0.529769	low
GSM748169	3870	0	5.19867	4.40164	4.42758	10.3342	0.222585	low
GSM748170	60	1	5.46148	3.98652	7.71099	3.97066	1.52544	high
GSM748171	390	1	6.02431	3.58341	5.48621	4.05777	0.632306	low
GSM748172	1860	0	8.01108	13.0452	7.37977	3.55773	0.812292	low
GSM748173	420	1	7.77368	5.65251	6.45313	4.45075	0.797414	low
GSM748174	420	1	5.74019	7.15772	8.17158	3.74836	1.55435	high
GSM748175	4020	0	5.13718	5.05663	7.36612	4.41273	1.19736	high
GSM748177	2400	0	7.06984	12.8377	8.93911	3.6943	1.52246	high
GSM748178	0	1	5.39542	3.24563	6.85947	3.74402	1.15417	high
GSM748179	210	1	6.85111	3.94054	10.7776	3.47283	5.5065	high
GSM748180	3000	0	5.6939	3.61187	4.82859	3.65591	0.502267	low
GSM748181	1530	0	4.64887	3.98454	3.91102	3.81624	0.334573	low
GSM748182	960	1	7.2641	13.0237	7.22317	4.36327	0.709786	low
GSM748183	390	1	7.45909	12.9811	6.88344	4.01455	0.640467	low
GSM748185	3120	0	8.36733	5.79909	8.5942	12.5075	0.902222	low
GSM748186	330	1	6.73366	6.91791	8.81369	4.09931	1.97808	high
GSM748187	3210	1	5.47252	9.95286	6.21313	4.03342	0.583431	low
GSM748188	2970	1	6.07917	3.43526	5.97259	8.92775	0.498922	low
GSM748189	510	1	8.27527	11.1061	9.50633	11.2689	1.06617	low
GSM748191	5160	1	7.60657	13.3118	8.32813	3.63497	1.16363	high
GSM748193	240	1	6.82542	12.8377	7.83436	3.7957	0.966519	low
GSM748195	330	1	8.4694	12.693	9.14699	3.64986	1.67643	high
GSM748196	1230	1	7.35969	12.8581	8.74201	3.8054	1.39044	high
GSM748198	420	1	5.84313	4.70408	6.67112	5.99466	0.800413	low
GSM748202	840	1	6.73937	3.62262	7.86232	3.71673	1.69512	high
GSM748209	120	1	5.91545	5.19541	7.77604	3.99854	1.45454	high
GSM748210	540	1	5.36127	7.82001	8.5157	3.69672	1.72524	high
GSM748211	1230	0	6.06469	4.91693	6.71318	10.4546	0.536492	low
GSM748212	150	1	7.28645	3.49471	9.71268	6.1786	2.8797	high
GSM748213	270	1	5.79543	3.39877	8.625	4.10065	2.25575	high
GSM748214	90	1	7.18567	10.1809	9.27061	3.94756	1.98896	high
GSM748215	300	1	5.38679	3.7455	8.13534	3.56571	1.90451	high
GSM748220	120	0	4.86067	6.75683	4.2661	3.76902	0.329229	low
GSM748221	2100	1	4.6823	5.02436	5.51662	3.82817	0.600331	low
GSM748222	330	1	4.86159	3.54104	4.67083	4.32614	0.445391	low
GSM748223	5520	0	4.6823	3.44222	4.31747	3.77037	0.40862	low
GSM748224	4650	0	4.90104	3.76418	3.55338	3.98844	0.288909	low
GSM748225	3690	0	4.82979	4.7601	4.56882	3.76925	0.418412	low
GSM748226	5370	1	5.2593	3.51277	4.25459	3.42167	0.40949	low
GSM748227	3570	0	5.18859	3.2512	4.55417	4.95545	0.408282	low
GSM748228	6120	0	4.46648	4.27682	3.6343	3.8121	0.294266	low
GSM748239	90	1	4.92308	3.80499	9.09953	6.77694	2.09183	high
GSM748240	480	1	5.68185	3.44835	7.6264	7.26599	1.12871	low
GSM748242	390	1	5.8839	3.68152	8.28616	4.20372	1.9173	high
GSM748243	3060	1	6.54541	4.18894	5.64808	3.88359	0.661622	low
GSM748244	480	1	4.96789	3.46182	8.01579	3.57512	1.84398	high
GSM748245	510	1	5.1244	3.42167	7.48602	4.45958	1.37795	high
GSM748246	330	1	5.01694	3.05133	8.39946	3.50811	2.21847	high
GSM748247	330	1	4.87897	3.34571	7.98142	3.96261	1.76788	high
GSM748248	90	1	4.3605	3.595	5.70693	3.56989	0.721896	low
GSM748249	900	1	5.34873	3.89805	7.84474	3.71367	1.6565	high
GSM748250	2310	0	5.30933	3.46442	7.22206	4.01304	1.28686	high
GSM748251	60	1	4.99293	3.40339	8.1337	3.78159	1.90438	high
GSM748252	4200	0	4.51183	3.04588	6.43975	3.77685	0.983188	low
GSM748253	300	1	4.98458	3.49978	7.88327	3.80521	1.70816	high
GSM748254	120	1	4.60449	3.33178	7.74547	3.28945	1.71012	high
GSM748255	120	1	5.62157	3.53621	7.66727	3.49492	1.607	high
GSM748256	1530	1	5.21769	3.17871	7.68552	3.54222	1.64627	high
GSM748257	60	1	5.482	3.70441	7.21597	3.80644	1.2896	high
GSM748258	150	1	5.18142	3.68332	8.18922	4.06551	1.8669	high
GSM748259	3630	0	4.18406	3.3531	3.9863	8.54699	0.233082	low
GSM748260	3330	0	4.42713	3.64757	3.85599	3.8614	0.332438	low
GSM748261	3150	0	4.85707	3.53946	3.93967	6.03112	0.284229	low
GSM748262	3450	0	4.35545	8.06865	3.93666	7.10931	0.1971	low
GSM748263	3060	1	5.10989	3.46787	4.33734	9.39448	0.246961	low
GSM748264	630	1	5.64731	3.57303	6.6813	4.12815	1.0176	low
GSM748265	1770	1	5.56082	3.39452	6.7736	3.82344	1.09724	low
GSM748266	1980	0	4.66695	3.04962	4.14654	3.96876	0.383394	low
GSM748267	7320	0	4.3311	3.45207	4.229	3.73109	0.395486	low
GSM748268	6690	0	5.14014	4.34474	4.12565	4.13918	0.346826	low
GSM748269	4710	0	4.78297	10.2399	4.75985	3.66044	0.330361	low
GSM748270	5250	0	5.03602	3.16022	4.08014	3.63941	0.382089	low
GSM748271	480	1	6.20214	3.35829	8.83768	10.6719	1.35748	high
GSM748272	2340	0	4.9946	3.05753	4.27121	3.99373	0.402048	low
GSM748273	2010	0	6.59672	4.10645	5.40175	3.62129	0.616513	low
GSM748274	5400	0	4.86111	3.33225	3.85228	4.07286	0.331748	low
GSM748275	1560	1	4.8142	3.78291	3.7348	4.09998	0.307354	low
GSM748276	840	1	7.29152	8.15731	8.86818	4.54061	1.80576	high
GSM748277	5790	1	7.32824	7.51084	8.53463	7.15507	1.2938	high
GSM748278	360	1	5.93972	4.27881	7.35891	5.90417	1.09179	low
GSM748279	6150	0	5.61048	3.39968	7.98547	9.14497	1.10323	low
GSM748280	240	1	6.96653	12.9415	8.02593	3.98082	1.02044	low
GSM748281	120	1	7.4444	12.464	8.43482	4.27306	1.20522	high
GSM748282	180	1	6.73396	13.186	8.10315	4.0964	1.02681	low
GSM748283	1650	1	7.55023	13.0676	8.6029	3.7631	1.3035	high
GSM748284	3750	1	7.71491	12.7771	8.28976	4.60168	1.08322	low
GSM748285	390	1	7.98701	13.3118	9.36221	3.80343	1.73842	high
GSM748286	6120	0	8.65122	12.673	9.73219	5.85542	1.73958	high
GSM748287	450	1	6.01734	3.90921	9.41858	3.50722	3.18037	high
GSM748288	150	1	8.48672	9.7454	7.22964	4.09059	0.88502	low
GSM748291	90	1	6.10707	5.78834	8.49707	3.56847	1.95285	high
GSM748292	5370	1	5.51406	6.49079	7.78073	4.15605	1.33097	high
GSM748294	1440	1	7.94362	8.24763	9.24697	3.61187	2.27625	high
GSM748295	1500	1	7.58494	7.41646	8.20258	3.65459	1.5633	high
GSM748296	90	0	8.84357	5.47252	7.75336	10.0959	0.815652	low
GSM748297	150	1	5.39738	3.3151	8.07028	8.69185	1.19542	high
GSM748298	5640	0	5.00939	4.24359	8.41373	3.65255	2.05272	high
GSM748299	60	1	4.98674	3.55727	8.27406	3.64315	2.02224	high
GSM748300	210	1	5.49469	4.92549	7.74451	3.63207	1.50852	high
GSM748301	720	1	8.32383	10.8476	8.2735	4.21073	1.24934	high
GSM748302	2730	0	8.05893	11.9282	8.55843	4.074	1.33125	high
GSM748303	510	0	6.02597	11.3197	8.82916	3.8534	1.57004	high
GSM748304	390	1	5.63911	3.59366	7.9151	3.7545	1.72859	high
GSM748305	210	1	7.4261	12.4246	9.3919	3.96151	1.82745	high
GSM748306	660	1	7.71669	13.4423	8.29997	3.78267	1.12649	low
GSM748307	2280	1	6.01147	13.0452	8.27406	4.9569	1.02592	low
GSM748308	810	1	7.53971	12.693	8.53719	3.8916	1.28275	high
GSM748309	120	1	7.97606	12.9811	8.93911	3.67614	1.51213	high
GSM748310	1740	1	5.53141	4.25551	8.01378	3.71278	1.73643	high
GSM748311	1440	1	5.92475	6.443	7.51704	3.52274	1.27112	high
GSM748312	390	1	7.0949	8.51929	8.759	5.53195	1.5461	high
GSM748313	90	1	6.94673	13.0452	8.38838	4.12498	1.15848	high
GSM748314	4290	1	8.53787	12.7771	8.40782	3.54523	1.25023	high
GSM748315	300	1	8.63757	10.954	7.74729	3.50649	1.07054	low
GSM748316	570	1	5.57394	13.3753	8.25233	3.65255	1.12261	low
GSM748317	150	1	5.01325	12.444	8.2009	3.94733	1.13102	low
GSM748318	4020	1	6.48606	11.841	8.08495	3.76172	1.13744	high
GSM748319	0	1	8.24939	13.2553	8.81795	3.57977	1.42942	high
GSM748320	480	1	5.70742	4.79356	7.86476	4.03515	1.53851	high
GSM748321	1020	1	7.81522	13.0452	8.26076	3.65763	1.14805	high
GSM748323	150	1	8.42472	13.1598	8.94275	5.57729	1.26116	high
GSM748324	1560	1	7.72639	12.5499	8.6007	3.52295	1.37227	high
GSM748325	240	1	6.03059	12.8171	7.24245	3.59433	0.776387	low
GSM748326	330	1	7.2137	13.003	8.90207	4.35299	1.39923	high
GSM748327	840	1	6.72442	6.27	9.44079	3.78029	2.72365	high
GSM748328	90	1	6.11762	4.47405	8.50393	4.02405	2.0304	high
GSM748329	60	1	5.81197	4.28981	9.27731	3.83982	2.85041	high
GSM748330	240	1	5.91015	12.7771	8.18013	3.70973	1.12373	low
GSM748331	0	1	5.68317	9.27173	7.75511	3.75356	1.15963	high
GSM748332	810	1	6.91687	11.9511	8.23051	3.61383	1.21453	high
GSM748333	1230	1	5.62489	12.444	7.77604	3.7873	0.96698	low
GSM748334	2790	1	7.08614	13.5597	8.1705	4.1816	1.02412	low
GSM748335	2640	1	6.19373	7.14574	8.23689	5.24134	1.39471	high
GSM748336	150	1	5.28679	3.66413	7.53515	3.59755	1.49821	high
GSM748337	60	1	6.22132	3.31176	7.19987	3.91341	1.29861	high
GSM748338	30	1	5.29704	3.58808	7.75744	6.7736	1.23405	high
GSM748339	60	1	6.55435	3.62849	7.90891	9.09549	1.06012	low
GSM748341	6180	0	5.43183	3.70858	7.20394	3.58918	1.30858	high
GSM748342	3120	1	5.53631	3.52205	8.22939	3.74639	1.97174	high
GSM748343	120	1	6.38927	3.44198	7.88657	4.11867	1.66817	high
GSM748344	2370	1	4.79571	3.2151	5.53502	3.48988	0.693853	low
GSM748345	270	1	5.15504	3.47535	7.59944	6.62642	1.18131	high
GSM748346	450	1	5.04217	3.22222	7.01421	4.03849	1.19771	high
GSM748347	240	1	6.12597	3.50626	10.3368	3.53738	4.7022	high
GSM748348	300	1	4.59937	3.86784	8.02971	3.42433	1.83541	high
GSM748349	180	1	7.04938	3.80974	7.50535	3.70611	1.4533	high
GSM748350	150	1	5.58622	3.87219	7.77418	8.00478	1.09268	low
GSM748351	1890	1	5.98291	11.7886	7.75244	4.39889	0.941846	low
GSM748352	270	1	5.29681	4.03942	6.15314	10.6311	0.443682	low
GSM748353	600	1	6.01811	3.35783	8.17103	3.63543	1.96432	high
GSM748354	210	1	9.62801	7.28764	7.6057	4.0713	1.19252	high
GSM748355	2430	1	6.32861	12.8171	7.54468	4.29778	0.822745	low
GSM748357	60	1	5.72375	2.9591	6.91687	5.79301	0.99759	low
GSM748358	3090	1	5.43603	6.8274	7.49679	3.6443	1.21902	high
GSM748359	180	1	5.81222	3.26605	8.28681	3.83876	2.0315	high
GSM748360	3330	0	6.53901	4.57464	8.95652	3.74337	2.48467	high
GSM748361	210	1	7.06511	11.7795	8.20718	3.58545	1.21853	high
GSM748362	1230	0	5.40299	3.51528	7.65787	3.77837	1.56222	high
GSM748363	240	1	4.56929	3.21876	7.21597	8.01053	0.906375	low
GSM748364	300	1	4.82905	3.32346	7.44108	7.9932	0.987885	low
GSM748365	120	1	6.06992	4.00973	7.19495	3.76589	1.26053	high
GSM748366	30	1	6.80075	5.19793	7.16762	9.74032	0.676133	low
