# Supplementary material for: A Four-Gene Prognostic Signature Based on the TEAD4 Differential Expression Predicts Overall Survival and Immune Microenvironment Estimation in Lung Adenocarcinoma
Source: Front Pharmacol. 2022 May 4;13:874780. doi: 10.3389/fphar.2022.874780 (PMC9114646; doi:10.3389/fphar.2022.874780)
Supplement: Supplementary file 15 [file DataSheet12.xlsx]

## Sheet: Sheet1
id	futime	fustat	egfr_mutation_result	kras_mutation_found	location_in_lung_parenchyma	new_tumor_event_after_initial_treatment	M	N	T	age	gender	race	stage	risk_score
TCGA.05.4249.01A	1523	0	N/A	N/A	N/A	NO	MX	N0	T1	64	male	white	i	low
TCGA.05.4250.01A	121	1	N/A	NO	N/A	NO	M0	N0	T1	72	male	white	i	high
TCGA.05.4382.01A	607	0	N/A	N/A	Central Lung	YES	M0	N0	T2	60	male	white	i	low
TCGA.05.4384.01A	426	0	N/A	N/A	N/A	YES	MX	N0	T3	75	male	white	ii	high
TCGA.05.4389.01A	1369	0	N/A	N/A	N/A	YES	MX	N0	T3	75	male	white	ii	low
TCGA.05.4390.01A	1126	0	N/A	N/A	N/A	YES	M0	N1	T2	79	female	white	ii	high
TCGA.05.4396.01A	303	1	N/A	YES	N/A	NO	M0	N0	T1	63	female	black or african american	i	high
TCGA.05.4397.01A	731	1	N/A	YES	N/A	NO	M0	N0	T1	63	female	black or african american	i	high
TCGA.05.4398.01A	1431	0	Other	N/A	Peripheral Lung	NO	MX	N2	T2	54	female	white	iii	high
TCGA.05.4402.01A	244	1	N/A	N/A	Peripheral Lung	YES	MX	N0	T3	77	male	white	ii	high
TCGA.05.4403.01A	578	0	N/A	N/A	N/A	NO	MX	N0	T1	60	female	white	i	low
TCGA.05.4405.01A	610	0	N/A	N/A	N/A	NO	MX	N0	T1	60	female	white	i	low
TCGA.05.4415.01A	91	1	N/A	N/A	N/A	NO	M0	N2	T2	74	female	white	iii	high
TCGA.05.4417.01A	455	0	N/A	N/A	N/A	NO	M0	N2	T2	74	female	white	iii	low
TCGA.05.4418.01A	274	1	N/A	N/A	N/A	N/A	M0	N2	T3	60	male	N/A	iii	high
TCGA.05.4420.01A	912	0	N/A	N/A	N/A	YES	MX	N0	T1	76	female	white	i	high
TCGA.05.4422.01A	365	0	N/A	N/A	N/A	NO	M0	N0	T2	52	male	white	i	high
TCGA.05.4424.01A	913	0	N/A	N/A	N/A	NO	M0	N0	T2	41	male	N/A	i	low
TCGA.05.4425.01A	669	0	N/A	N/A	N/A	NO	M0	N1	T2	71	male	black or african american	ii	high
TCGA.05.4426.01A	791	0	N/A	N/A	N/A	NO	M0	N1	T2	55	male	asian	ii	high
TCGA.05.4427.01A	791	0	N/A	N/A	N/A	NO	M0	N1	T2	55	male	asian	ii	low
TCGA.05.4430.01A	761	0	N/A	N/A	Peripheral Lung	N/A	M0	N0	T2	53	female	N/A	i	low
TCGA.05.4432.01A	761	0	Exon 19 Deletion	NO	N/A	NO	M0	N0	T1	45	female	white	i	low
TCGA.05.4433.01A	730	0	N/A	N/A	Peripheral Lung	NO	M0	N2	T2	62	male	white	iii	low
TCGA.05.4434.01A	457	1	N/A	N/A	Peripheral Lung	NO	M0	N2	T2	62	male	white	iii	high
TCGA.05.5420.01A	457	0	N/A	N/A	N/A	NO	MX	N0	T2	70	female	black or african american	i	high
TCGA.05.5423.01A	151	0	N/A	N/A	N/A	NO	M0	NX	T2	74	female	white	i	low
TCGA.05.5425.01A	882	0	N/A	N/A	N/A	NO	M0	NX	T2	74	female	white	i	high
TCGA.05.5428.01A	670	0	N/A	N/A	N/A	NO	MX	NX	T2	85	female	white	i	low
TCGA.05.5429.01A	275	1	N/A	N/A	N/A	NO	MX	NX	T2	85	female	white	i	high
TCGA.05.5715.01A	62	0	N/A	YES	Peripheral Lung	NO	MX	N0	T2	78	male	white	ii	high
TCGA.35.3615.01A	14	0	N/A	N/A	Peripheral Lung	YES	M0	N1	T2	66	female	american indian or alaska native	ii	low
TCGA.35.4122.01A	225	0	N/A	N/A	Peripheral Lung	YES	M0	N1	T2	66	female	american indian or alaska native	ii	low
TCGA.35.4123.01A	182	0	N/A	N/A	N/A	YES	M0	N2	T4	57	male	N/A	iii	low
TCGA.35.5375.01A	264	0	N/A	N/A	N/A	N/A	M0	N2	T4	76	male	N/A	iii	low
TCGA.38.4625.01A	2973	0	N/A	N/A	N/A	YES	MX	N0	T2	70	male	white	i	high
TCGA.38.4626.01A	3674	0	N/A	NO	N/A	YES	M0	N2	T1	49	female	white	iii	low
TCGA.38.4627.01A	1147	1	N/A	N/A	N/A	NO	M0	N0	T1	65	female	white	i	low
TCGA.38.4628.01A	1492	1	N/A	N/A	N/A	NO	MX	N0	T2	64	male	black or african american	i	low
TCGA.38.4629.01A	864	1	N/A	N/A	N/A	YES	MX	N0	T1	62	male	white	i	high
TCGA.38.4630.01A	1073	1	N/A	N/A	N/A	NO	MX	N2	T1	70	male	white	iii	low
TCGA.38.4631.01A	354	1	N/A	YES	Peripheral Lung	NO	MX	N0	T2	61	female	white	i	high
TCGA.38.4632.01A	1357	1	N/A	N/A	N/A	NO	M0	N0	T2	64	male	black or african american	i	high
TCGA.38.6178.01A	448	0	N/A	YES	N/A	NO	M0	N0	T1	50	female	black or african american	i	low
TCGA.38.7271.01A	800	1	N/A	N/A	N/A	NO	M0	N1	T1	58	male	white	N/A	low
TCGA.38.A44F.01A	133	0	N/A	N/A	N/A	N/A	M0	N0	T2	72	male	N/A	i	low
TCGA.44.2655.01A	1324	0	N/A	N/A	N/A	N/A	M0	N2	T2	68	male	N/A	iii	low
TCGA.44.2656.01A	1429	0	N/A	N/A	N/A	NO	MX	N0	T2	73	male	white	i	low
TCGA.44.2657.01A	1351	0	N/A	N/A	N/A	YES	MX	N0	T2	78	female	white	i	low
TCGA.44.2659.01A	1367	0	Exon 19 Deletion	NO	N/A	NO	MX	N2	T2	78	female	N/A	iii	low
TCGA.44.2661.01A	1159	0	Exon 19 Deletion	N/A	N/A	N/A	MX	N1	T1	63	female	black or african american	ii	low
TCGA.44.2662.01A	1280	0	N/A	N/A	N/A	YES	MX	N0	T1	74	female	white	i	high
TCGA.44.2665.01A	1301	0	N/A	N/A	Peripheral Lung	N/A	M0	N2	T3	52	male	white	iii	high
TCGA.44.2666.01A	97	1	N/A	N/A	Central Lung	NO	M0	N2	T4	72	male	white	iii	low
TCGA.44.2668.01A	761	1	N/A	N/A	Peripheral Lung	NO	M0	N0	T2	68	female	white	i	high
TCGA.44.3396.01A	1130	0	N/A	N/A	Central Lung	YES	M0	N1	T2	52	male	white	ii	high
TCGA.44.3398.01A	1163	0	N/A	YES	N/A	YES	M0	N0	T3	68	male	white	ii	high
TCGA.44.3917.01A	1183	0	N/A	N/A	N/A	YES	MX	N2	T2	67	female	white	iii	high
TCGA.44.3918.01A	1036	0	N/A	N/A	N/A	YES	M0	N0	T3	70	male	N/A	ii	low
TCGA.44.3919.01A	1026	1	N/A	N/A	N/A	NO	M0	N1	T2	66	male	N/A	ii	low
TCGA.44.4112.01A	808	1	N/A	N/A	N/A	NO	M0	N1	T2	81	male	white	ii	low
TCGA.44.5643.01A	1013	0	N/A	N/A	N/A	N/A	MX	N0	T3	61	male	black or african american	ii	high
TCGA.44.5644.01A	863	0	N/A	N/A	N/A	NO	MX	N0	T1	70	male	white	i	low
TCGA.44.5645.01A	852	0	N/A	N/A	N/A	NO	M0	N0	T1	59	female	white	i	low
TCGA.44.6145.01A	595	0	N/A	N/A	N/A	NO	M0	N0	T2	71	female	white	i	high
TCGA.44.6146.01A	728	0	N/A	N/A	N/A	YES	MX	N2	T3	67	male	white	iii	low
TCGA.44.6147.01A	845	0	N/A	NO	N/A	YES	M0	N2	T3	79	female	black or african american	iii	low
TCGA.44.6774.01A	658	0	N/A	N/A	Peripheral Lung	YES	M0	N0	T2	69	female	white	i	low
TCGA.44.6775.01A	705	0	N/A	N/A	N/A	YES	M0	N2	T2	74	female	white	iii	low
TCGA.44.6776.01A	2616	0	N/A	N/A	N/A	NO	MX	N0	T2	74	male	white	i	low
TCGA.44.6777.01A	987	1	N/A	N/A	N/A	YES	M0	N0	T1	72	female	white	i	low
TCGA.44.6778.01A	1864	0	N/A	N/A	N/A	N/A	M0	N0	T2	76	male	N/A	i	low
TCGA.44.6779.01A	500	1	N/A	N/A	N/A	YES	M0	N1	T2	51	female	black or african american	ii	high
TCGA.44.7659.01A	691	0	N/A	N/A	N/A	NO	MX	N0	T2	52	female	white	i	low
TCGA.44.7660.01A	592	0	N/A	N/A	N/A	NO	M0	N0	T3	73	male	white	ii	high
TCGA.44.7661.01A	557	1	N/A	N/A	N/A	YES	MX	N0	T2	58	male	white	i	high
TCGA.44.7662.01A	218	0	N/A	N/A	N/A	N/A	M0	N2	T2	68	male	white	iii	high
TCGA.44.7667.01A	1097	0	N/A	N/A	N/A	YES	MX	N1	T2	77	male	white	ii	high
TCGA.44.7669.01A	574	1	N/A	N/A	N/A	NO	M0	N0	T2	33	female	white	i	high
TCGA.44.7670.01A	882	0	N/A	N/A	N/A	NO	M0	N0	T2	33	female	white	i	high
TCGA.44.7671.01A	889	0	N/A	N/A	Central Lung	YES	M0	N1	T2	75	male	white	ii	low
TCGA.44.8117.01A	385	0	N/A	N/A	N/A	YES	M0	N1	T2	59	female	white	ii	high
TCGA.44.8119.01A	285	0	N/A	N/A	Central Lung	NO	MX	N0	T1	76	female	white	i	high
TCGA.44.8120.01A	260	0	N/A	N/A	Peripheral Lung	NO	M1	N0	T2	69	female	white	iv	low
TCGA.44.A479.01A	486	0	N/A	N/A	N/A	YES	MX	N0	T2	73	female	white	i	low
TCGA.44.A47A.01A	466	0	N/A	N/A	N/A	YES	MX	N0	T2	73	female	white	i	low
TCGA.44.A47G.01A	351	0	N/A	N/A	Peripheral Lung	YES	M1	N0	T2	77	male	white	iv	low
TCGA.44.A4SS.01A	415	0	N/A	N/A	N/A	N/A	M0	N1	T2	67	male	white	ii	high
TCGA.44.A4SU.01A	409	1	N/A	N/A	N/A	NO	MX	N0	T2	87	female	white	i	low
TCGA.49.4486.01A	2318	1	N/A	N/A	N/A	NO	MX	N0	T2	87	female	white	i	low
TCGA.49.4487.01A	855	1	N/A	N/A	N/A	NO	MX	N0	T2	41	female	black or african american	i	high
TCGA.49.4488.01A	869	1	N/A	N/A	Central Lung	NO	MX	N0	T1	63	female	white	i	high
TCGA.49.4490.01A	385	1	N/A	N/A	N/A	NO	M1	N0	T2	63	female	white	iv	low
TCGA.49.4494.01A	1081	1	N/A	N/A	N/A	NO	M0	N1	T2	55	female	white	ii	high
TCGA.49.4501.01A	1421	1	N/A	N/A	N/A	N/A	M0	N2	T1	77	male	white	iii	low
TCGA.49.4505.01A	428	1	N/A	N/A	Peripheral Lung	YES	M0	N0	T3	68	male	white	ii	low
TCGA.49.4506.01A	999	1	N/A	N/A	Central Lung	NO	M0	N0	T2	57	female	white	N/A	high
TCGA.49.4507.01A	268	1	N/A	N/A	N/A	YES	MX	N0	T2	62	female	white	i	high
TCGA.49.4510.01A	896	1	N/A	N/A	N/A	YES	MX	N0	T1	70	female	white	i	low
TCGA.49.4512.01A	905	1	N/A	N/A	N/A	NO	M0	N0	T1	64	male	white	i	low
TCGA.49.4514.01A	1700	0	N/A	N/A	N/A	NO	MX	N0	T3	62	male	white	ii	high
TCGA.49.6742.01A	488	1	N/A	N/A	N/A	YES	M0	N1	T2	68	male	N/A	ii	high
TCGA.49.6744.01A	1683	0	N/A	N/A	Peripheral Lung	YES	M0	N1	T2	71	male	white	ii	low
TCGA.49.6745.01A	522	0	N/A	N/A	N/A	YES	MX	N1	T1	65	female	white	ii	high
TCGA.49.6761.01A	354	0	N/A	N/A	Central Lung	NO	MX	N0	T1	60	female	white	i	high
TCGA.49.6767.01A	677	0	N/A	YES	N/A	N/A	M0	N0	T1	61	male	white	i	high
TCGA.49.AAQV.01A	677	1	N/A	N/A	N/A	YES	M0	N0	T2	58	female	N/A	i	high
TCGA.49.AAR0.01A	4765	0	N/A	N/A	Peripheral Lung	NO	M0	N0	T1	61	female	white	i	low
TCGA.49.AAR2.01A	2224	0	N/A	N/A	N/A	NO	M0	N0	T1	74	female	asian	i	high
TCGA.49.AAR3.01A	1893	0	N/A	N/A	N/A	NO	MX	N0	T1	67	male	white	i	high
TCGA.49.AAR4.01A	879	1	N/A	N/A	Peripheral Lung	YES	M0	N1	T2	68	female	white	ii	high
TCGA.49.AAR9.01A	260	1	N/A	N/A	N/A	NO	M0	N0	T1	56	male	white	i	high
TCGA.49.AARE.01A	1229	1	N/A	N/A	N/A	N/A	M0	N1	T2	68	female	white	ii	high
TCGA.49.AARN.01A	1135	1	N/A	N/A	Central Lung	N/A	M0	N2	T2	55	male	white	iii	low
TCGA.49.AARO.01A	3759	0	N/A	N/A	Central Lung	NO	M1	N1	T1	60	male	white	iv	high
TCGA.49.AARQ.01A	6732	0	N/A	N/A	Peripheral Lung	N/A	MX	N0	T3	62	female	white	ii	high
TCGA.49.AARR.01A	4992	0	N/A	N/A	Central Lung	YES	M0	N0	T2	75	female	white	i	low
TCGA.4B.A93V.01A	300	1	N/A	N/A	Peripheral Lung	NO	M0	N1	T1	59	male	N/A	ii	high
TCGA.50.5044.01A	624	1	Other	N/A	Peripheral Lung	NO	MX	N1	T2	59	male	white	ii	low
TCGA.50.5045.01A	2174	1	N/A	N/A	N/A	YES	MX	N0	T1	39	female	black or african american	i	low
TCGA.50.5049.01A	3094	0	N/A	N/A	N/A	YES	MX	N0	T1	39	female	black or african american	i	low
TCGA.50.5051.01A	478	1	N/A	N/A	Central Lung	NO	M0	N1	T2	61	male	white	ii	high
TCGA.50.5055.01A	1830	1	N/A	N/A	N/A	YES	M0	N0	T1	70	female	white	i	low
TCGA.50.5066.01A	1442	0	N/A	N/A	N/A	YES	M0	N0	T1	70	female	white	i	low
TCGA.50.5068.01A	1499	1	N/A	N/A	Peripheral Lung	YES	M0	N0	T2	50	female	black or african american	ii	low
TCGA.50.5072.01A	250	1	N/A	N/A	Peripheral Lung	YES	M0	N0	T2	50	female	black or african american	ii	high
TCGA.50.5930.01A	282	1	N/A	N/A	N/A	N/A	M1	N2	T3	40	female	black or african american	iv	high
TCGA.50.5931.01A	434	1	N/A	N/A	N/A	NO	MX	N0	T2	78	male	white	i	high
TCGA.50.5932.01A	1235	1	N/A	N/A	N/A	N/A	M0	N0	T4	51	female	white	iii	low
TCGA.50.5933.01A	2393	1	N/A	N/A	N/A	YES	MX	N1	T2	50	female	white	ii	high
TCGA.50.5935.01A	653	1	N/A	YES	N/A	YES	M0	N2	T2	58	male	white	iii	low
TCGA.50.5936.01A	257	1	N/A	N/A	Central Lung	NO	MX	N0	T1	72	female	white	i	high
TCGA.50.5939.01A	460	1	N/A	N/A	Central Lung	N/A	M0	N1	T2	57	female	white	ii	high
TCGA.50.5941.01A	1474	0	N/A	N/A	N/A	YES	M0	N0	T2	67	female	white	i	high
TCGA.50.5942.01A	1847	0	N/A	N/A	N/A	N/A	M0	N0	T2	69	female	N/A	i	low
TCGA.50.5944.01A	1750	0	N/A	N/A	Peripheral Lung	NO	M0	N0	T2	67	male	N/A	i	low
TCGA.50.5946.01A	1617	0	N/A	NO	N/A	NO	M1	N0	T2	71	male	white	iv	high
TCGA.50.6590.01A	1288	1	N/A	N/A	N/A	NO	MX	N0	T2	63	male	white	i	high
TCGA.50.6591.01A	119	1	N/A	N/A	N/A	YES	M0	N1	T2	71	female	white	ii	low
TCGA.50.6592.01A	777	1	N/A	N/A	Central Lung	NO	MX	N1	T2	60	female	black or african american	ii	high
TCGA.50.6593.01A	336	1	N/A	N/A	Central Lung	NO	MX	N0	T1	68	female	white	i	high
TCGA.50.6594.01A	370	1	N/A	N/A	Peripheral Lung	NO	M0	N1	T2	79	male	white	ii	high
TCGA.50.6595.01A	189	1	N/A	N/A	N/A	NO	M0	N0	T2	59	male	white	i	high
TCGA.50.6597.01A	1268	1	N/A	N/A	Central Lung	YES	M0	N0	T3	70	male	white	ii	low
TCGA.50.6673.01A	22	1	N/A	N/A	Peripheral Lung	YES	M0	N2	T4	59	female	white	iii	high
TCGA.50.7109.01A	308	1	N/A	N/A	N/A	NO	M0	N0	T2	42	female	white	i	high
TCGA.50.8457.01A	1125	0	N/A	N/A	N/A	N/A	M1	N0	T2	75	female	N/A	iv	low
TCGA.50.8459.01A	1119	0	N/A	N/A	N/A	NO	M1	N0	T1	61	male	white	iv	low
TCGA.50.8460.01A	829	0	N/A	N/A	Peripheral Lung	NO	M0	N0	T1	75	male	white	i	low
TCGA.53.7624.01A	1043	1	N/A	N/A	Peripheral Lung	NO	MX	N0	T1	60	female	white	i	high
TCGA.53.7626.01A	929	1	N/A	N/A	N/A	NO	MX	N0	T2	64	female	white	i	low
TCGA.53.7813.01A	424	0	N/A	N/A	N/A	NO	MX	N0	T2	64	female	white	i	low
TCGA.53.A4EZ.01A	1071	0	N/A	N/A	N/A	NO	M0	N0	T1	73	male	white	i	low
TCGA.55.1592.01A	701	1	N/A	N/A	Central Lung	N/A	M0	N1	T1	64	female	white	ii	low
TCGA.55.1594.01A	1178	0	N/A	N/A	N/A	N/A	M0	N0	T2	67	male	white	i	low
TCGA.55.1596.01A	2065	0	N/A	N/A	Central Lung	NO	MX	N0	T1	75	female	white	i	high
TCGA.55.5899.01A	930	0	N/A	NO	N/A	YES	M0	N0	T1	69	female	white	i	low
TCGA.55.6543.01A	435	0	Exon 19 Deletion	NO	N/A	YES	M1	N2	T2	81	male	asian	iv	high
TCGA.55.6642.01A	2449	0	N/A	N/A	Central Lung	NO	M0	N0	T1	58	male	white	i	high
TCGA.55.6712.01A	171	1	N/A	N/A	N/A	N/A	MX	N0	T3	46	female	white	ii	high
TCGA.55.6968.01A	1293	1	N/A	N/A	N/A	N/A	MX	N0	T3	46	female	white	ii	low
TCGA.55.6970.01A	464	1	N/A	N/A	N/A	YES	M0	N0	T1	60	male	white	i	high
TCGA.55.6971.01A	1400	0	N/A	N/A	N/A	YES	M0	N0	T2	65	male	white	i	low
TCGA.55.6972.01A	1632	1	N/A	N/A	N/A	YES	M0	N0	T2	65	male	white	i	low
TCGA.55.6975.01A	118	1	N/A	N/A	N/A	YES	MX	N0	T1	88	male	white	i	high
TCGA.55.6978.01A	176	1	N/A	YES	N/A	NO	MX	N1	T2	64	female	white	ii	high
TCGA.55.6979.01A	237	1	N/A	N/A	N/A	NO	M0	N0	T2	51	male	white	i	high
TCGA.55.6980.01A	2109	0	L858R	NO	N/A	NO	M0	N0	T2	59	female	white	i	low
TCGA.55.6981.01A	1379	1	N/A	N/A	N/A	YES	MX	N0	T2	81	male	white	ii	high
TCGA.55.6982.01A	995	1	N/A	N/A	Peripheral Lung	NO	M0	N0	T1	80	female	black or african american	i	high
TCGA.55.6983.01A	2823	0	N/A	N/A	N/A	NO	M0	N1	T1	65	female	white	ii	low
TCGA.55.6984.01A	760	1	N/A	N/A	Peripheral Lung	YES	M0	N0	T2	72	female	white	i	high
TCGA.55.6985.01A	1233	0	N/A	N/A	Peripheral Lung	NO	M0	N0	T3	73	male	white	ii	high
TCGA.55.6986.01A	3261	0	N/A	NO	N/A	NO	M0	N0	T1	74	male	white	i	low
TCGA.55.6987.01A	2137	0	N/A	N/A	Peripheral Lung	NO	M0	N0	T1	78	female	asian	i	high
TCGA.55.7227.01A	952	1	N/A	N/A	N/A	NO	M0	N0	T1	59	female	white	i	high
TCGA.55.7281.01A	872	0	N/A	N/A	N/A	N/A	MX	N0	T1	56	female	black or african american	i	low
TCGA.55.7283.01A	609	0	N/A	N/A	Peripheral Lung	N/A	MX	N2	T1	76	female	white	iii	low
TCGA.55.7570.01A	824	0	N/A	N/A	N/A	N/A	M0	N0	T3	64	male	white	ii	high
TCGA.55.7573.01A	487	0	N/A	N/A	N/A	NO	M0	N0	T1	77	female	white	i	low
TCGA.55.7574.01A	995	1	L858R	NO	N/A	NO	M0	N0	T1	74	male	white	i	low
TCGA.55.7576.01A	670	0	N/A	N/A	N/A	NO	M0	N0	T2	54	male	black or african american	i	low
TCGA.55.7724.01A	705	0	N/A	N/A	N/A	YES	M0	N0	T2	65	male	white	i	high
TCGA.55.7725.01A	442	0	N/A	N/A	Peripheral Lung	NO	M0	N0	T2	60	male	white	i	low
TCGA.55.7726.01A	652	0	N/A	N/A	N/A	YES	M0	N0	T1	72	female	white	i	high
TCGA.55.7728.01A	704	0	N/A	N/A	N/A	NO	M0	N0	T1	60	female	white	i	low
TCGA.55.7816.01A	468	1	N/A	N/A	N/A	YES	M0	N2	T2	69	male	white	iii	low
TCGA.55.7903.01A	567	0	N/A	N/A	Peripheral Lung	NO	M0	N0	T1	67	male	white	i	high
TCGA.55.7907.01A	343	1	N/A	N/A	Peripheral Lung	YES	M0	N1	T2	50	male	white	ii	high
TCGA.55.7910.01A	1040	0	N/A	N/A	N/A	NO	M1	N1	T1	41	male	white	iv	high
TCGA.55.7911.01A	537	0	N/A	NO	N/A	YES	M0	N1	T2	70	male	white	ii	high
TCGA.55.7914.01A	187	1	N/A	N/A	Peripheral Lung	N/A	M0	N0	T1	69	male	white	i	low
TCGA.55.7994.01A	603	0	N/A	NO	Peripheral Lung	NO	M1	NX	TX	74	female	white	iv	high
TCGA.55.7995.01A	889	0	N/A	N/A	N/A	NO	MX	N1	T2	71	male	white	ii	low
TCGA.55.8085.01A	904	0	N/A	N/A	N/A	NO	MX	N0	T2	59	female	white	i	high
TCGA.55.8087.01A	462	0	N/A	N/A	Central Lung	N/A	M0	N0	T2	54	female	white	i	low
TCGA.55.8089.01A	702	1	N/A	N/A	N/A	NO	MX	N0	T2	76	female	white	i	high
TCGA.55.8090.01A	598	1	Exon 19 Deletion	N/A	Peripheral Lung	YES	M0	N2	T2	73	female	white	iii	high
TCGA.55.8091.01A	600	0	Exon 19 Deletion	N/A	Peripheral Lung	YES	M0	N2	T2	73	female	white	iii	low
TCGA.55.8092.01A	154	1	N/A	N/A	N/A	NO	M0	N1	T1	56	female	white	ii	high
TCGA.55.8094.01A	541	0	N/A	NO	N/A	NO	M0	N2	T2	82	male	white	iii	high
TCGA.55.8096.01A	719	1	N/A	N/A	N/A	NO	M0	N0	T1	50	female	black or african american	i	low
TCGA.55.8097.01A	476	0	N/A	N/A	N/A	NO	MX	N2	T1	81	female	white	iii	low
TCGA.55.8203.01A	547	0	N/A	N/A	N/A	YES	M0	N1	T1	63	female	white	ii	high
TCGA.55.8204.01A	515	0	N/A	N/A	N/A	NO	MX	N2	T1	62	male	white	iii	high
TCGA.55.8205.01A	599	0	N/A	N/A	N/A	N/A	M0	N1	T2	65	male	N/A	ii	high
TCGA.55.8206.01A	888	0	N/A	N/A	N/A	NO	M0	N1	T1	47	female	white	ii	low
TCGA.55.8207.01A	977	0	N/A	N/A	N/A	YES	M0	N1	T2	61	female	white	ii	low
TCGA.55.8208.01A	674	0	N/A	N/A	Peripheral Lung	NO	M0	N0	T2	78	female	white	i	low
TCGA.55.8299.01A	469	1	Other	N/A	Peripheral Lung	NO	MX	N0	T4	56	male	black or african american	N/A	high
TCGA.55.8301.01A	534	0	N/A	N/A	N/A	YES	MX	N0	T3	77	female	white	ii	low
TCGA.55.8302.01A	478	0	N/A	N/A	N/A	NO	M0	N0	T1	66	female	black or african american	i	high
TCGA.55.8505.01A	440	0	N/A	N/A	Central Lung	N/A	M0	N2	T4	65	female	white	iii	high
TCGA.55.8506.01A	11	0	N/A	N/A	Central Lung	NO	M0	N0	T1	57	female	white	i	high
TCGA.55.8507.01A	418	0	N/A	N/A	Peripheral Lung	N/A	M0	N0	T2	66	female	white	i	low
TCGA.55.8510.01A	539	0	N/A	N/A	N/A	NO	M0	N0	T1	69	female	white	i	low
TCGA.55.8511.01A	552	0	N/A	N/A	N/A	NO	M0	N0	T1	56	male	white	i	high
TCGA.55.8512.01A	607	1	N/A	N/A	N/A	N/A	M0	N1	T2	65	male	N/A	ii	low
TCGA.55.8513.01A	791	0	N/A	N/A	Central Lung	NO	M0	N2	T2	61	male	white	iii	low
TCGA.55.8514.01A	520	0	N/A	NO	N/A	NO	MX	N2	T2	59	male	white	iii	low
TCGA.55.8614.01A	536	0	N/A	N/A	Peripheral Lung	YES	M0	N0	T1	73	female	white	i	high
TCGA.55.8615.01A	446	0	N/A	N/A	N/A	YES	M0	N2	T2	67	male	N/A	iii	high
TCGA.55.8616.01A	48	0	N/A	N/A	N/A	YES	MX	N1	T1	59	male	black or african american	ii	low
TCGA.55.8619.01A	416	0	N/A	N/A	N/A	N/A	M0	N0	T2	60	female	white	i	low
TCGA.55.8620.01A	375	1	N/A	N/A	N/A	N/A	M0	N0	T2	60	female	white	i	low
TCGA.55.8621.01A	515	0	N/A	N/A	N/A	NO	M0	N1	T1	57	male	N/A	ii	low
TCGA.55.A48X.01A	689	0	Other	NO	N/A	NO	M0	N1	T4	49	male	black or african american	iii	low
TCGA.55.A48Y.01A	630	0	N/A	N/A	N/A	YES	M0	N0	T2	64	female	white	i	high
TCGA.55.A48Z.01A	651	0	N/A	N/A	N/A	YES	M0	N0	T2	64	female	white	i	high
TCGA.55.A490.01A	99	1	N/A	N/A	N/A	N/A	MX	N0	T2	59	male	white	ii	low
TCGA.55.A491.01A	626	0	N/A	N/A	Peripheral Lung	NO	M0	N0	T1	69	female	white	i	low
TCGA.55.A492.01A	596	0	N/A	N/A	Peripheral Lung	YES	M1	N0	T2	40	female	white	iv	low
TCGA.55.A493.01A	28	0	N/A	N/A	N/A	NO	MX	N0	T2	76	male	white	i	high
TCGA.55.A494.01A	481	0	N/A	N/A	N/A	NO	MX	N0	T2	76	male	white	i	high
TCGA.55.A4DF.01A	440	1	N/A	N/A	N/A	NO	M0	N0	T2	58	male	black or african american	i	high
TCGA.55.A4DG.01A	608	0	N/A	N/A	N/A	NO	M0	N0	T2	58	male	black or african american	i	low
TCGA.55.A57B.01A	546	0	N/A	N/A	N/A	NO	M0	N0	T2	76	female	white	i	low
TCGA.62.8394.01A	139	1	N/A	NO	N/A	NO	M0	N0	T2	79	female	white	i	high
TCGA.62.8395.01A	1216	0	N/A	N/A	N/A	NO	MX	N0	T1	57	male	black or african american	i	low
TCGA.62.8397.01A	1289	0	N/A	N/A	N/A	NO	M0	N2	T3	45	female	white	iii	low
TCGA.62.8398.01A	444	1	Other	NO	Central Lung	YES	MX	N3	T1	60	female	white	iii	high
TCGA.62.8399.01A	2696	0	N/A	N/A	Peripheral Lung	N/A	M0	N0	T3	58	female	N/A	ii	high
TCGA.62.8402.01A	1498	1	N/A	N/A	Central Lung	NO	MX	N2	T3	76	female	white	iii	high

## Sheet: Sheet5
TCGA.05.4249.01A	0.476785	low
TCGA.05.4250.01A	1.80689	high
TCGA.05.4382.01A	0.776044	low
TCGA.05.4384.01A	1.00017	high
TCGA.05.4389.01A	0.68978	low
TCGA.05.4390.01A	1.22752	high
TCGA.05.4396.01A	1.94561	high
TCGA.05.4397.01A	1.02742	high
TCGA.05.4398.01A	2.10882	high
TCGA.05.4402.01A	1.21715	high
TCGA.05.4403.01A	0.539133	low
TCGA.05.4405.01A	0.751577	low
TCGA.05.4415.01A	13.7725	high
TCGA.05.4417.01A	0.731058	low
TCGA.05.4418.01A	6.01885	high
TCGA.05.4420.01A	1.0713	high
TCGA.05.4422.01A	1.34636	high
TCGA.05.4424.01A	0.751598	low
TCGA.05.4425.01A	1.09975	high
TCGA.05.4426.01A	1.05975	high
TCGA.05.4427.01A	0.959816	low
TCGA.05.4430.01A	0.580853	low
TCGA.05.4432.01A	0.900059	low
TCGA.05.4433.01A	0.564387	low
TCGA.05.4434.01A	1.89104	high
TCGA.05.5420.01A	1.62006	high
TCGA.05.5423.01A	0.485124	low
TCGA.05.5425.01A	2.48816	high
TCGA.05.5428.01A	0.92507	low
TCGA.05.5429.01A	1.06735	high
TCGA.05.5715.01A	1.53128	high
TCGA.35.3615.01A	0.42457	low
TCGA.35.4122.01A	0.651082	low
TCGA.35.4123.01A	0.947475	low
TCGA.35.5375.01A	0.690532	low
TCGA.38.4625.01A	1.02962	high
TCGA.38.4626.01A	0.400988	low
TCGA.38.4627.01A	0.544271	low
TCGA.38.4628.01A	0.746599	low
TCGA.38.4629.01A	1.1643	high
TCGA.38.4630.01A	0.691892	low
TCGA.38.4631.01A	1.45832	high
TCGA.38.4632.01A	1.25652	high
TCGA.38.6178.01A	0.585498	low
TCGA.38.7271.01A	0.705577	low
TCGA.38.A44F.01A	0.825203	low
TCGA.44.2655.01A	0.667314	low
TCGA.44.2656.01A	0.948987	low
TCGA.44.2657.01A	0.471679	low
TCGA.44.2659.01A	0.528945	low
TCGA.44.2661.01A	0.375773	low
TCGA.44.2662.01A	1.43043	high
TCGA.44.2665.01A	1.08516	high
TCGA.44.2666.01A	0.920163	low
TCGA.44.2668.01A	1.41593	high
TCGA.44.3396.01A	2.0996	high
TCGA.44.3398.01A	1.04784	high
TCGA.44.3917.01A	1.15983	high
TCGA.44.3918.01A	0.947084	low
TCGA.44.3919.01A	0.883194	low
TCGA.44.4112.01A	0.78863	low
TCGA.44.5643.01A	1.95347	high
TCGA.44.5644.01A	0.837227	low
TCGA.44.5645.01A	0.360203	low
TCGA.44.6145.01A	1.84731	high
TCGA.44.6146.01A	0.503646	low
TCGA.44.6147.01A	0.906875	low
TCGA.44.6774.01A	0.542841	low
TCGA.44.6775.01A	0.864392	low
TCGA.44.6776.01A	0.40234	low
TCGA.44.6777.01A	0.508449	low
TCGA.44.6778.01A	0.536191	low
TCGA.44.6779.01A	2.32936	high
TCGA.44.7659.01A	0.531066	low
TCGA.44.7660.01A	1.48391	high
TCGA.44.7661.01A	2.09284	high
TCGA.44.7662.01A	1.12344	high
TCGA.44.7667.01A	1.10653	high
TCGA.44.7669.01A	1.18016	high
TCGA.44.7670.01A	0.994678	high
TCGA.44.7671.01A	0.976675	low
TCGA.44.8117.01A	2.22273	high
TCGA.44.8119.01A	1.05415	high
TCGA.44.8120.01A	0.787585	low
TCGA.44.A479.01A	0.862303	low
TCGA.44.A47A.01A	0.638015	low
TCGA.44.A47G.01A	0.808862	low
TCGA.44.A4SS.01A	1.18598	high
TCGA.44.A4SU.01A	0.759208	low
TCGA.49.4486.01A	0.327049	low
TCGA.49.4487.01A	2.64204	high
TCGA.49.4488.01A	1.44751	high
TCGA.49.4490.01A	0.685989	low
TCGA.49.4494.01A	1.50839	high
TCGA.49.4501.01A	0.360474	low
TCGA.49.4505.01A	0.643291	low
TCGA.49.4506.01A	4.07366	high
TCGA.49.4507.01A	4.04758	high
TCGA.49.4510.01A	0.603886	low
TCGA.49.4512.01A	0.66961	low
TCGA.49.4514.01A	1.27567	high
TCGA.49.6742.01A	3.93852	high
TCGA.49.6744.01A	0.520623	low
TCGA.49.6745.01A	1.39373	high
TCGA.49.6761.01A	1.10478	high
TCGA.49.6767.01A	1.68389	high
TCGA.49.AAQV.01A	1.84529	high
TCGA.49.AAR0.01A	0.692908	low
TCGA.49.AAR2.01A	1.35904	high
TCGA.49.AAR3.01A	0.979952	high
TCGA.49.AAR4.01A	1.19887	high
TCGA.49.AAR9.01A	1.59849	high
TCGA.49.AARE.01A	1.89827	high
TCGA.49.AARN.01A	0.967564	low
TCGA.49.AARO.01A	1.06291	high
TCGA.49.AARQ.01A	1.08861	high
TCGA.49.AARR.01A	0.672917	low
TCGA.4B.A93V.01A	1.55699	high
TCGA.50.5044.01A	0.854526	low
TCGA.50.5045.01A	0.751045	low
TCGA.50.5049.01A	0.540667	low
TCGA.50.5051.01A	1.15928	high
TCGA.50.5055.01A	0.509655	low
TCGA.50.5066.01A	0.563793	low
TCGA.50.5068.01A	0.485365	low
TCGA.50.5072.01A	8.57738	high
TCGA.50.5930.01A	3.00218	high
TCGA.50.5931.01A	1.81177	high
TCGA.50.5932.01A	0.655736	low
TCGA.50.5933.01A	1.21772	high
TCGA.50.5935.01A	0.545854	low
TCGA.50.5936.01A	4.83778	high
TCGA.50.5939.01A	1.77476	high
TCGA.50.5941.01A	1.11147	high
TCGA.50.5942.01A	0.336817	low
TCGA.50.5944.01A	0.492819	low
TCGA.50.5946.01A	2.13199	high
TCGA.50.6590.01A	2.4975	high
TCGA.50.6591.01A	0.779614	low
TCGA.50.6592.01A	1.18926	high
TCGA.50.6593.01A	1.33922	high
TCGA.50.6594.01A	1.53708	high
TCGA.50.6595.01A	1.9484	high
TCGA.50.6597.01A	0.421206	low
TCGA.50.6673.01A	1.24629	high
TCGA.50.7109.01A	1.69344	high
TCGA.50.8457.01A	0.318653	low
TCGA.50.8459.01A	0.656514	low
TCGA.50.8460.01A	0.385545	low
TCGA.53.7624.01A	4.47197	high
TCGA.53.7626.01A	0.819642	low
TCGA.53.7813.01A	0.646976	low
TCGA.53.A4EZ.01A	0.878616	low
TCGA.55.1592.01A	0.799539	low
TCGA.55.1594.01A	0.729326	low
TCGA.55.1596.01A	1.36086	high
TCGA.55.5899.01A	0.713107	low
TCGA.55.6543.01A	1.47513	high
TCGA.55.6642.01A	1.28539	high
TCGA.55.6712.01A	1.04259	high
TCGA.55.6968.01A	0.62287	low
TCGA.55.6970.01A	3.29869	high
TCGA.55.6971.01A	0.755227	low
TCGA.55.6972.01A	0.453862	low
TCGA.55.6975.01A	5.69116	high
TCGA.55.6978.01A	1.5746	high
TCGA.55.6979.01A	1.22062	high
TCGA.55.6980.01A	0.641884	low
TCGA.55.6981.01A	1.33964	high
TCGA.55.6982.01A	1.39981	high
TCGA.55.6983.01A	0.71392	low
TCGA.55.6984.01A	1.16842	high
TCGA.55.6985.01A	1.17522	high
TCGA.55.6986.01A	0.739355	low
TCGA.55.6987.01A	2.0181	high
TCGA.55.7227.01A	1.15945	high
TCGA.55.7281.01A	0.506188	low
TCGA.55.7283.01A	0.50868	low
TCGA.55.7570.01A	1.67718	high
TCGA.55.7573.01A	0.381906	low
TCGA.55.7574.01A	0.593484	low
TCGA.55.7576.01A	0.866577	low
TCGA.55.7724.01A	1.25903	high
TCGA.55.7725.01A	0.520515	low
TCGA.55.7726.01A	2.66313	high
TCGA.55.7728.01A	0.577128	low
TCGA.55.7816.01A	0.33969	low
TCGA.55.7903.01A	0.999138	high
TCGA.55.7907.01A	1.02182	high
TCGA.55.7910.01A	1.16809	high
TCGA.55.7911.01A	1.0473	high
TCGA.55.7914.01A	0.738996	low
TCGA.55.7994.01A	2.31169	high
TCGA.55.7995.01A	0.841189	low
TCGA.55.8085.01A	1.12733	high
TCGA.55.8087.01A	0.427998	low
TCGA.55.8089.01A	1.5687	high
TCGA.55.8090.01A	1.37214	high
TCGA.55.8091.01A	0.944224	low
TCGA.55.8092.01A	1.17493	high
TCGA.55.8094.01A	1.24415	high
TCGA.55.8096.01A	0.602389	low
TCGA.55.8097.01A	0.286719	low
TCGA.55.8203.01A	1.24498	high
TCGA.55.8204.01A	1.99076	high
TCGA.55.8205.01A	1.34087	high
TCGA.55.8206.01A	0.367743	low
TCGA.55.8207.01A	0.421386	low
TCGA.55.8208.01A	0.948303	low
TCGA.55.8299.01A	5.21057	high
TCGA.55.8301.01A	0.712244	low
TCGA.55.8302.01A	1.12653	high
TCGA.55.8505.01A	4.34264	high
TCGA.55.8506.01A	1.9248	high
TCGA.55.8507.01A	0.68927	low
TCGA.55.8510.01A	0.853626	low
TCGA.55.8511.01A	1.63966	high
TCGA.55.8512.01A	0.569021	low
TCGA.55.8513.01A	0.619154	low
TCGA.55.8514.01A	0.759743	low
TCGA.55.8614.01A	1.47702	high
TCGA.55.8615.01A	1.15612	high
TCGA.55.8616.01A	0.974799	low
TCGA.55.8619.01A	0.477651	low
TCGA.55.8620.01A	0.513987	low
TCGA.55.8621.01A	0.676167	low
TCGA.55.A48X.01A	0.798256	low
TCGA.55.A48Y.01A	1.87401	high
TCGA.55.A48Z.01A	1.21769	high
TCGA.55.A490.01A	0.712514	low
TCGA.55.A491.01A	0.731491	low
TCGA.55.A492.01A	0.582256	low
TCGA.55.A493.01A	1.57923	high
TCGA.55.A494.01A	1.20126	high
TCGA.55.A4DF.01A	1.05445	high
TCGA.55.A4DG.01A	0.391746	low
TCGA.55.A57B.01A	0.623986	low
TCGA.62.8394.01A	1.69014	high
TCGA.62.8395.01A	0.41113	low
TCGA.62.8397.01A	0.389554	low
TCGA.62.8398.01A	2.49626	high
TCGA.62.8399.01A	1.10778	high
TCGA.62.8402.01A	1.11932	high
