# Supplementary material for: A Four-Gene Prognostic Signature Based on the TEAD4 Differential Expression Predicts Overall Survival and Immune Microenvironment Estimation in Lung Adenocarcinoma
Source: Front Pharmacol. 2022 May 4;13:874780. doi: 10.3389/fphar.2022.874780 (PMC9114646; doi:10.3389/fphar.2022.874780)
Supplement: Supplementary file 16 [file DataSheet1.xlsx]

## Sheet: Sheet1
gene symbol	gene name
TEAD4	TEA domain transcription factor 4
CPS1	carbamoyl-phosphate synthase 1
ANLN	anillin actin binding protein
RHOV	ras homolog family member V
KRT6A	keratin 6A
CFTR	CF transmembrane conductance regulator
PLA2G1B	phospholipase A2 group IB
TAOK2	TAO kinase 2
TAOK3	TAO kinase 3
WWC1	WW and C2 domain containing 1
SAV1	salvador family WW domain containing protein 1
STK4	serine/threonine kinase 4
MOB1B	MOB kinase activator 1B
LATS1	large tumor suppressor kinase 1
LATS2	large tumor suppressor kinase 2
TAP1	transporter 1, ATP binding cassette subfamily B member
TEAD1	TEA domain transcription factor 1
HLA-A	major histocompatibility complex, class I, A
HLA-B	major histocompatibility complex, class I, B
HLA-C	major histocompatibility complex, class I, C
HLA-E	major histocompatibility complex, class I, E
HLA-F	major histocompatibility complex, class I, F
HLA-G	major histocompatibility complex, class I, G
HLA-DMA	major histocompatibility complex, class II, DM alpha
HLA-DMB	major histocompatibility complex, class II, DM beta
HLA-DPA1	major histocompatibility complex, class II, DP alpha 1
HLA-DPB1	major histocompatibility complex, class II, DP beta 1
HLA-DQA1	major histocompatibility complex, class II, DQ alpha 1
HLA-DQB1	major histocompatibility complex, class II, DQ beta 1
HLA-DRA	major histocompatibility complex, class II, DR alpha
HLA-DRB1	major histocompatibility complex, class II, DR beta 1
CD274	CD274 molecule
PDCD1	programmed cell death 1
LAG3	lymphocyte activating 3
HAVCR2	hepatitis A virus cellular receptor 2
CTLA4	cytotoxic T-lymphocyte associated protein 4
PDCD1LG2	programmed cell death 1 ligand 2
SIGLEC15	sialic acid binding Ig like lectin 15
TIGIT	T cell immunoreceptor with Ig and ITIM domains
