# Supplementary material for: A Four-Gene Prognostic Signature Based on the TEAD4 Differential Expression Predicts Overall Survival and Immune Microenvironment Estimation in Lung Adenocarcinoma
Source: Front Pharmacol. 2022 May 4;13:874780. doi: 10.3389/fphar.2022.874780 (PMC9114646; doi:10.3389/fphar.2022.874780)
Supplement: Supplementary file 17 [file DataSheet2.xlsx]

## Sheet: Sheet1
Gene	pvalues
TAOK1	0.705694
TAOK2	1.04604e-09
TAOK3	3.72576e-09
NF2	0.327966
WWC1	9.06579e-15
FRMD6	0.127328
SAV1	1.31082e-08
STK3	0.000133158
STK4	4.39497e-08
MOB1A	0.39157
MOB1B	0.000219221
LATS1	0.000380099
LATS2	3.95903e-25
YAP1	0.000799232
TAZ	1.74556e-09
TEAD1	1.88321e-07
TEAD2	0.00269652
TEAD3	5.78086e-07
TEAD4	2.00409e-06
